# Supplementary material for: Native KCC2 interactome reveals PACSIN1 as a critical regulator of synaptic inhibition
Source: eLife. 2017 Oct 13;6:e28270. doi: 10.7554/eLife.28270 (PMC5640428; doi:10.7554/eLife.28270)
Supplement: Figure 1—source data 1. [file elife-28270-fig1-data1.xlsx]

## Sheet: TAB 1 - CHAPS vs C12E9 
Figure 1 - Source Data 1. Proteins enriched in KCC2-AP using CHAPS vs C12E9 (Tab 1), CHAPS (Tab 2), or C12E9 (Tab 3).
TAB 1: CHAPS vs C12E9
GENE SYMBOL	UNIPROT ACCESSION	MW (kDa)	SEQUENCE COVERAGE (%)	PROTEIN NAME	POOLED RATIO (KCC2+1)/(IgG+1)	CHAPS RATIO (KCC2+1)/(IgG+1)	C12E9 RATIO (KCC2+1)/(IgG+1)	CHAPS_1_IgG	CHAPS_1_KCC2	CHAPS_2_IgG	CHAPS_2_KCC2	C12E9_1_IgG	C12E9_1_KCC2	C12E9_2_IgG	C12E9_2_KCC2	CHAPS POOLED_IgG	CHAPS POOLED_KCC2	C12E9 POOLED_IgG	C12E9 POOLED_KCC2
SLC12A5	Q91V14	126.189	43.1459	Solute carrier family 12 member 5 (S12A5_MOUSE)	176.6	168.75	104.5	3	617	0	57	1	76	0	132	3	674	1	208
SLC12A5	Q91V14-2	123.507	44.2152	Isoform 2 of Solute carrier family 12 member 5 (S12A5_MOUSE)	130	1	130	0	0	0	0	0	0	0	129	0	0	0	129
SLC44A1	Q6X893	73.0182	6.89127	Choline transporter-like protein 1 (CTL1_MOUSE)	54	54	1	0	52	0	1	0	0	0	0	0	53	0	0
ATP2B4	Q6Q477	132.984	3.15353	Plasma membrane calcium-transporting ATPase 4 (AT2B4_MOUSE)	44	44	1	0	43	0	0	0	0	0	0	0	43	0	0
C1QB	P14106	26.7006	24.5059	Complement C1q subcomponent subunit B (C1QB_MOUSE)	31	26	6	0	25	0	0	0	1	0	4	0	25	0	5
RNF8	Q8VC56	55.4812	2.45902	E3 ubiquitin-protein ligase RNF8 (RNF8_MOUSE)	16	16	1	0	15	0	0	0	0	0	0	0	15	0	0
JAGN1	Q5XKN4	21.0881	6.55738	Protein jagunal homolog 1 (JAGN1_MOUSE)	12	12	1	0	11	0	0	0	0	0	0	0	11	0	0
SLC2A1	P17809	53.9495	1.62602	Solute carrier family 2, facilitated glucose transporter member 1 (GTR1_MOUSE)	11	11	1	0	10	0	0	0	0	0	0	0	10	0	0
TUBB4A	Q9D6F9	49.5539	65.0901	Tubulin beta-4A chain (TBB4A_MOUSE)	10	1	10	0	0	0	0	1	6	0	13	0	0	1	19
C1QC	Q02105	25.9749	20.3252	Complement C1q subcomponent subunit C (C1QC_MOUSE)	10	7	4	0	6	0	0	0	1	0	2	0	6	0	3
ACO2	Q99KI0	85.41	9.74359	Aconitate hydratase, mitochondrial (ACON_MOUSE)	8	5	4	0	4	0	0	0	0	0	3	0	4	0	3
SLC4A10	Q5DTL9	125.736	5.18784	Sodium-driven chloride bicarbonate exchanger (S4A10_MOUSE)	6	1	6	0	0	0	0	0	5	0	0	0	0	0	5
COX4I1	P19783	19.5178	4.73373	Cytochrome c oxidase subunit 4 isoform 1, mitochondrial (COX41_MOUSE)	6	6	1	0	5	0	0	0	0	0	0	0	5	0	0
SLC8A2	Q8K596	100.647	2.71444	Sodium/calcium exchanger 2 (NAC2_MOUSE)	5	5	1	0	0	0	4	0	0	0	0	0	4	0	0
AP2B1	Q9DBG3	104.516	4.16222	AP-2 complex subunit beta (AP2B1_MOUSE)	5	5	1	0	4	0	0	0	0	0	0	0	4	0	0
GPM6A	P35802	31.1284	10.4317	Neuronal membrane glycoprotein M6-a (GPM6A_MOUSE)	4.5	4.5	1	1	8	0	0	0	0	0	0	1	8	0	0
YWHAQ	P68254	27.7608	14.6939	14-3-3 protein theta (1433T_MOUSE)	4	1	4	0	0	0	0	0	2	0	1	0	0	0	3
MDH2	P08249	35.5888	6.21302	Malate dehydrogenase, mitochondrial (MDHM_MOUSE)	4	1	4	0	0	0	0	0	0	0	3	0	0	0	3
UQCRC1	Q9CZ13	52.8185	1.66667	Cytochrome b-c1 complex subunit 1, mitochondrial (QCR1_MOUSE)	4	4	1	0	2	0	1	0	0	0	0	0	3	0	0
ATP5H	Q9DCX2	18.7376	18.0124	ATP synthase subunit d, mitochondrial (ATP5H_MOUSE)	3.66667	3.33333	2	1	8	1	1	0	0	0	1	2	9	0	1
CFL1	P18760	18.5477	51.2048	Cofilin-1 (COF1_MOUSE)	3.5	2	4	1	2	0	1	0	0	0	3	1	3	0	3
CKMT1	P30275	46.9742	32.2967	Creatine kinase U-type, mitochondrial (KCRU_MOUSE)	3.33333	1.33333	7	0	0	2	3	0	0	0	6	2	3	0	6
CD47	Q61735	33.0758	4.62046	Leukocyte surface antigen CD47 (CD47_MOUSE)	3.2	3.2	1	9	31	0	0	0	0	0	0	9	31	0	0
ACOX3	Q9EPL9	78.3537	4.14286	Peroxisomal acyl-coenzyme A oxidase 3 (ACOX3_MOUSE)	3	1	3	0	0	0	0	0	0	0	2	0	0	0	2
FXYD7	P59648	8.48124	20	FXYD domain-containing ion transport regulator 7 (FXYD7_MOUSE)	3	1	3	0	0	0	0	0	0	0	2	0	0	0	2
PDHA1	P35486	43.2036	12.3077	Pyruvate dehydrogenase E1 component subunit alpha, somatic form, mitochondrial (ODPA_MOUSE)	3	1	3	0	0	0	0	0	1	0	1	0	0	0	2
HK1	P17710	108.234	9.75359	Hexokinase-1 (HXK1_MOUSE)	3	1	3	0	0	0	0	0	0	0	2	0	0	0	2
C1QA	P98086	25.9582	15.9184	Complement C1q subcomponent subunit A (C1QA_MOUSE)	3	1	3	0	0	0	0	0	1	0	1	0	0	0	2
SPTBN1	Q62261	274.052	9.94499	Spectrin beta chain, non-erythrocytic 1 (SPTB2_MOUSE)	3	2	2	0	1	0	0	0	0	0	1	0	1	0	1
ATP6V1E1	P50518	26.1408	9.29204	V-type proton ATPase subunit E 1 (VATE1_MOUSE)	3	3	1	0	2	0	0	0	0	0	0	0	2	0	0
NARS	Q8BP47	64.238	1.43113	Asparagine--tRNA ligase, cytoplasmic (SYNC_MOUSE)	3	3	1	0	0	0	2	0	0	0	0	0	2	0	0
RAB3IP	Q68EF0	47.1036	3.27103	Rab-3A-interacting protein (RAB3I_MOUSE)	3	3	1	0	2	0	0	0	0	0	0	0	2	0	0
NDUFA2	Q9CQ75	10.9088	14.1414	NADH dehydrogenase [ubiquinone] 1 alpha subcomplex subunit 2 (NDUA2_MOUSE)	3	3	1	1	5	0	0	0	0	0	0	1	5	0	0
NDUFA8	Q9DCJ5	19.9791	20.9302	NADH dehydrogenase [ubiquinone] 1 alpha subcomplex subunit 8 (NDUA8_MOUSE)	3	3	1	1	5	0	0	0	0	0	0	1	5	0	0
SLC1A2	P43006	61.9896	12.4126	Excitatory amino acid transporter 2 (EAA2_MOUSE)	2.8	1.8	6	4	8	0	0	0	0	0	5	4	8	0	5
RAB2A	P53994	23.5327	6.13208	Ras-related protein Rab-2A (RAB2A_MOUSE)	2.66667	2.66667	1	2	7	0	0	0	0	0	0	2	7	0	0
NDUFS5	Q99LY9	12.6393	11.3208	NADH dehydrogenase [ubiquinone] iron-sulfur protein 5 (NDUS5_MOUSE)	2.54545	2.54545	1	10	27	0	0	0	0	0	0	10	27	0	0
FUS	P56959	52.6415	25.6757	RNA-binding protein FUS (FUS_MOUSE)	2.52941	1	6.2	0	0	12	12	0	0	4	30	12	12	4	30
CANX	P35564	67.2357	10.1523	Calnexin (CALX_MOUSE)	2.5	0.5	5	1	0	0	0	0	1	0	3	1	0	0	4
ATP2A2	O55143	114.784	2.49042	Sarcoplasmic/endoplasmic reticulum calcium ATPase 2 (AT2A2_MOUSE)	2.5	2.5	1	3	9	0	0	0	0	0	0	3	9	0	0
SLC25A11	Q9CR62	34.1329	6.05096	Mitochondrial 2-oxoglutarate/malate carrier protein (M2OM_MOUSE)	2.5	2.5	1	3	9	0	0	0	0	0	0	3	9	0	0
SYNGR3	Q8R191	24.5454	11.7904	Synaptogyrin-3 (SNG3_MOUSE)	2.5	2.5	1	3	9	0	0	0	0	0	0	3	9	0	0
SNAP25	P60879	23.3002	26.699	Synaptosomal-associated protein 25 (SNP25_MOUSE)	2.37037	2.18519	6	26	58	0	0	0	0	0	5	26	58	0	5
PKM	P52480-2	57.9479	15.6309	Isoform M1 of Pyruvate kinase PKM (KPYM_MOUSE)	2.16667	2.16667	1	23	51	0	0	0	0	0	0	23	51	0	0
TUBB4B	P68372	49.799	63.3708	Tubulin beta-4B chain (TBB4B_MOUSE)	2.15789	1.5	26	37	56	0	0	0	11	0	14	37	56	0	25
NDUFA9	Q9DC69	42.4984	3.44828	NADH dehydrogenase [ubiquinone] 1 alpha subcomplex subunit 9, mitochondrial (NDUA9_MOUSE)	2.14286	2.14286	1	6	14	0	0	0	0	0	0	6	14	0	0
TUBB3	Q9ERD7	50.3862	53.7778	Tubulin beta-3 chain (TBB3_MOUSE)	2	0.5	6	5	0	0	2	1	5	0	6	5	2	1	11
CKB	Q04447	42.6863	14.9606	Creatine kinase B-type (KCRB_MOUSE)	2	1.33333	5	5	7	0	0	0	1	0	3	5	7	0	4
BASP1	Q91XV3	22.0736	12.3894	Brain acid soluble protein 1 (BASP1_MOUSE)	2	1.91667	2	11	22	0	0	0	0	0	1	11	22	0	1
YWHAE	P62259	29.1554	25.098	14-3-3 protein epsilon (1433E_MOUSE)	2	1	2	0	0	0	0	0	1	0	0	0	0	0	1
SDHB	Q9CQA3	31.7929	4.96454	Succinate dehydrogenase [ubiquinone] iron-sulfur subunit, mitochondrial (SDHB_MOUSE)	2	1	2	0	0	0	0	0	0	0	1	0	0	0	1
VCP	Q01853	89.2657	20.2233	Transitional endoplasmic reticulum ATPase (TERA_MOUSE)	2	2	1	0	0	0	1	0	0	0	0	0	1	0	0
SIRT2	Q8VDQ8	43.2284	14.91	NAD-dependent protein deacetylase sirtuin-2 (SIR2_MOUSE)	2	2	1	0	0	0	1	0	0	0	0	0	1	0	0
DLD	O08749	54.2382	11.002	Dihydrolipoyl dehydrogenase, mitochondrial (DLDH_MOUSE)	2	2	1	0	1	0	0	0	0	0	0	0	1	0	0
ATP6V1A	P50516	68.2826	5.67261	V-type proton ATPase catalytic subunit A (VATA_MOUSE)	2	2	1	0	0	0	1	0	0	0	0	0	1	0	0
SLC25A22	Q9D6M3	34.6482	6.81115	Mitochondrial glutamate carrier 1 (GHC1_MOUSE)	2	2	1	1	1	0	2	0	0	0	0	1	3	0	0
COX6C	Q9CPQ1	8.46351	10.5263	Cytochrome c oxidase subunit 6C (COX6C_MOUSE)	2	2	1	1	3	0	0	0	0	0	0	1	3	0	0
NDUFS8	Q8K3J1	24.0228	17.4528	NADH dehydrogenase [ubiquinone] iron-sulfur protein 8, mitochondrial (NDUS8_MOUSE)	2	2	1	0	0	1	3	0	0	0	0	1	3	0	0
SFXN3	Q91V61	35.3835	4.6729	Sideroflexin-3 (SFXN3_MOUSE)	2	2	1	2	5	0	0	0	0	0	0	2	5	0	0
EDC4	Q3UJB9	152.389	0.640114	Enhancer of mRNA-decapping protein 4 (EDC4_MOUSE)	2	2	1	7	15	0	0	0	0	0	0	7	15	0	0
ATP5C1	Q91VR2	32.8651	8.05369	ATP synthase subunit gamma, mitochondrial (ATPG_MOUSE)	1.85714	1.85714	1	6	12	0	0	0	0	0	0	6	12	0	0
TUBB2A	Q7TMM9	49.875	68.764	Tubulin beta-2A chain (TBB2A_MOUSE)	1.81132	1.54717	15	52	67	0	14	0	0	0	14	52	81	0	14
COX5A	P12787	16.0913	17.8082	Cytochrome c oxidase subunit 5A, mitochondrial (COX5A_MOUSE)	1.77778	1.77778	1	17	29	0	2	0	0	0	0	17	31	0	0
NDUFS1	Q91VD9	79.7256	3.71389	NADH-ubiquinone oxidoreductase 75 kDa subunit, mitochondrial (NDUS1_MOUSE)	1.75	1.75	1	15	27	0	0	0	0	0	0	15	27	0	0
ATP5B	P56480	56.2655	31.1909	ATP synthase subunit beta, mitochondrial (ATPB_MOUSE)	1.71739	1.63043	5	41	68	4	6	0	0	0	4	45	74	0	4
ATP6V0A1	Q9Z1G4	96.4042	10.7271	V-type proton ATPase 116 kDa subunit a isoform 1 (VPP1_MOUSE)	1.7	1.7	1	29	49	0	1	0	0	0	0	29	50	0	0
SLC25A3	Q8VEM8	39.6065	6.44258	Phosphate carrier protein, mitochondrial (MPCP_MOUSE)	1.66667	1.55556	2	8	13	0	0	0	0	0	1	8	13	0	1
DPYSL2	O08553	62.2386	13.1119	Dihydropyrimidinase-related protein 2 (DPYL2_MOUSE)	1.5	0.5	7	3	1	2	1	0	0	0	6	5	2	0	6
PPIA	P17742	17.9599	52.439	Peptidyl-prolyl cis-trans isomerase A (PPIA_MOUSE)	1.5	0.6	3.5	0	0	4	2	0	0	1	6	4	2	1	6
UQCR11	Q9CPX8	6.53442	21.4286	Cytochrome b-c1 complex subunit 10 (QCR10_MOUSE)	1.5	1.5	1	1	2	0	0	0	0	0	0	1	2	0	0
HELB	Q6NVF4	121.395	0.744879	DNA helicase B (HELB_MOUSE)	1.5	1.5	1	1	2	0	0	0	0	0	0	1	2	0	0
ATP1A1	Q8VDN2	112.91	18.0841	Sodium/potassium-transporting ATPase subunit alpha-1 (AT1A1_MOUSE)	1.44304	1.3038	12	74	102	4	0	0	3	0	8	78	102	0	11
SLC1A3	P56564	59.5837	6.44567	Excitatory amino acid transporter 1 (EAA1_MOUSE)	1.4375	1.4375	1	15	21	0	1	0	0	0	0	15	22	0	0
ATP6V0D1	P51863	40.2752	14.5299	V-type proton ATPase subunit d 1 (VA0D1_MOUSE)	1.40741	1.40741	1	53	75	0	0	0	0	0	0	53	75	0	0
ATP2B2	Q9R0K7	132.503	5.09182	Plasma membrane calcium-transporting ATPase 2 (AT2B2_MOUSE)	1.4	1.2	4	14	17	0	0	0	3	0	0	14	17	0	3
NDUFA10	Q99LC3	40.5777	3.09859	NADH dehydrogenase [ubiquinone] 1 alpha subcomplex subunit 10, mitochondrial (NDUAA_MOUSE)	1.375	1.375	1	7	10	0	0	0	0	0	0	7	10	0	0
GNB1	P62874	37.353	27.6471	Guanine nucleotide-binding protein G(I)/G(S)/G(T) subunit beta-1 (GBB1_MOUSE)	1.36585	1.34146	2	40	54	0	0	0	0	0	1	40	54	0	1
ATP5O	Q9DB20	23.3487	39.4366	ATP synthase subunit O, mitochondrial (ATPO_MOUSE)	1.36364	1.22222	1.66667	8	10	0	0	2	2	0	2	8	10	2	4
ATP1A2	Q6PIE5	112.145	20.9804	Sodium/potassium-transporting ATPase subunit alpha-2 (AT1A2_MOUSE)	1.34091	1.09091	23	87	95	0	0	0	5	0	17	87	95	0	22
RAP2B	P61226	20.4912	6.55738	Ras-related protein Rap-2b (RAP2B_MOUSE)	1.33333	1.33333	1	2	3	0	0	0	0	0	0	2	3	0	0
SYT1	P46096	47.3878	28.5036	Synaptotagmin-1 (SYT1_MOUSE)	1.2766	1.25532	2	43	55	3	3	0	0	0	1	46	58	0	1
NDUFV2	Q9D6J6	27.2679	4.03226	NADH dehydrogenase [ubiquinone] flavoprotein 2, mitochondrial (NDUV2_MOUSE)	1.26667	1.26667	1	14	18	0	0	0	0	0	0	14	18	0	0
ATP1A3	Q6PIC6	111.62	31.6881	Sodium/potassium-transporting ATPase subunit alpha-3 (AT1A3_MOUSE)	1.22388	1.02985	27	129	132	4	5	0	7	0	19	133	137	0	26
NEFM	P08553	95.8586	10.967	Neurofilament medium polypeptide (NFM_MOUSE)	1.22222	1	1.22222	0	0	0	0	8	10	0	0	0	0	8	10
ATP5A1	Q03265	59.7156	48.6438	ATP synthase subunit alpha, mitochondrial (ATPA_MOUSE)	1.2191	1.1573	12	175	201	2	4	0	2	0	9	177	205	0	11
NDUFA4	Q62425	9.32087	26.8293	Cytochrome c oxidase subunit NDUFA4 (NDUA4_MOUSE)	1.21739	1.21739	1	22	27	0	0	0	0	0	0	22	27	0	0
GAPDH	P16858	35.7872	42.042	Glyceraldehyde-3-phosphate dehydrogenase (G3P_MOUSE)	1.20879	1.12088	9	86	97	4	4	0	0	0	8	90	101	0	8
STX1B	P61264	33.2238	29.5139	Syntaxin-1B (STX1B_MOUSE)	1.17073	1.07317	5	40	43	0	0	0	0	0	4	40	43	0	4
CNP	P16330	47.0935	54.2857	2',3'-cyclic-nucleotide 3'-phosphodiesterase (CN37_MOUSE)	1.16162	1.03061	7.5	96	97	1	3	0	3	1	11	97	100	1	14
STXBP1	O08599	67.5259	25.4209	Syntaxin-binding protein 1 (STXB1_MOUSE)	1.15385	1.12821	2	38	43	0	0	0	0	0	1	38	43	0	1
CLTC	Q68FD5	191.435	31.4627	Clathrin heavy chain 1 (CLH1_MOUSE)	1.15341	1.14773	2	174	199	1	2	0	0	0	1	175	201	0	1
TUBB5	P99024	49.639	63.2883	Tubulin beta-5 chain (TBB5_MOUSE)	1.03448	0.963415	2	81	78	0	0	4	0	1	11	81	78	5	11

## Sheet: TAB 2 - CHAPS extraction
Figure 1 - Source Data 1. Proteins enriched in KCC2-AP using CHAPS vs C12E9 (Tab 1), CHAPS (Tab 2), or C12E9 (Tab 3).
TAB 2: CHAPS extraction
GENE SYMBOL	UNIPROT ACCESSION	MW (kDa)	SEQUENCE COVERAGE (%)	PROTEIN NAME	CHAPS RATIO (KCC2+1)/(IgG+1)	CHAPS POOLED_IgG	CHAPS POOLED_KCC2
SLC12A5	Q91V14	126.189	43.1459	Solute carrier family 12 member 5 (S12A5_MOUSE)	168.75	3	674
SLC44A1	Q6X893	73.0182	6.89127	Choline transporter-like protein 1 (CTL1_MOUSE)	54	0	53
ATP2B4	Q6Q477	132.984	3.15353	Plasma membrane calcium-transporting ATPase 4 (AT2B4_MOUSE)	44	0	43
C1QB	P14106	26.7006	24.5059	Complement C1q subcomponent subunit B (C1QB_MOUSE)	26	0	25
RNF8	Q8VC56	55.4812	2.45902	E3 ubiquitin-protein ligase RNF8 (RNF8_MOUSE)	16	0	15
JAGN1	Q5XKN4	21.0881	6.55738	Protein jagunal homolog 1 (JAGN1_MOUSE)	12	0	11
SLC2A1	P17809	53.9495	1.62602	Solute carrier family 2, facilitated glucose transporter member 1 (GTR1_MOUSE)	11	0	10
C1QC	Q02105	25.9749	20.3252	Complement C1q subcomponent subunit C (C1QC_MOUSE)	7	0	6
COX4I1	P19783	19.5178	4.73373	Cytochrome c oxidase subunit 4 isoform 1, mitochondrial (COX41_MOUSE)	6	0	5
ACO2	Q99KI0	85.41	9.74359	Aconitate hydratase, mitochondrial (ACON_MOUSE)	5	0	4
SLC8A2	Q8K596	100.647	2.71444	Sodium/calcium exchanger 2 (NAC2_MOUSE)	5	0	4
AP2B1	Q9DBG3	104.516	4.16222	AP-2 complex subunit beta (AP2B1_MOUSE)	5	0	4
GPM6A	P35802	31.1284	10.4317	Neuronal membrane glycoprotein M6-a (GPM6A_MOUSE)	4.5	1	8
UQCRC1	Q9CZ13	52.8185	1.66667	Cytochrome b-c1 complex subunit 1, mitochondrial (QCR1_MOUSE)	4	0	3
ATP5H	Q9DCX2	18.7376	18.0124	ATP synthase subunit d, mitochondrial (ATP5H_MOUSE)	3.33333	2	9
CD47	Q61735	33.0758	4.62046	Leukocyte surface antigen CD47 (CD47_MOUSE)	3.2	9	31
ATP6V1E1	P50518	26.1408	9.29204	V-type proton ATPase subunit E 1 (VATE1_MOUSE)	3	0	2
NARS	Q8BP47	64.238	1.43113	Asparagine--tRNA ligase, cytoplasmic (SYNC_MOUSE)	3	0	2
RAB3IP	Q68EF0	47.1036	3.27103	Rab-3A-interacting protein (RAB3I_MOUSE)	3	0	2
NDUFA2	Q9CQ75	10.9088	14.1414	NADH dehydrogenase [ubiquinone] 1 alpha subcomplex subunit 2 (NDUA2_MOUSE)	3	1	5
NDUFA8	Q9DCJ5	19.9791	20.9302	NADH dehydrogenase [ubiquinone] 1 alpha subcomplex subunit 8 (NDUA8_MOUSE)	3	1	5
RAB2A	P53994	23.5327	6.13208	Ras-related protein Rab-2A (RAB2A_MOUSE)	2.66667	2	7
NDUFS5	Q99LY9	12.6393	11.3208	NADH dehydrogenase [ubiquinone] iron-sulfur protein 5 (NDUS5_MOUSE)	2.54545	10	27
ATP2A2	O55143	114.784	2.49042	Sarcoplasmic/endoplasmic reticulum calcium ATPase 2 (AT2A2_MOUSE)	2.5	3	9
SLC25A11	Q9CR62	34.1329	6.05096	Mitochondrial 2-oxoglutarate/malate carrier protein (M2OM_MOUSE)	2.5	3	9
SYNGR3	Q8R191	24.5454	11.7904	Synaptogyrin-3 (SNG3_MOUSE)	2.5	3	9
SNAP25	P60879	23.3002	26.699	Synaptosomal-associated protein 25 (SNP25_MOUSE)	2.18519	26	58
PKM	P52480-2	57.9479	15.6309	Isoform M1 of Pyruvate kinase PKM (KPYM_MOUSE)	2.16667	23	51
NDUFA9	Q9DC69	42.4984	3.44828	NADH dehydrogenase [ubiquinone] 1 alpha subcomplex subunit 9, mitochondrial (NDUA9_MOUSE)	2.14286	6	14
CFL1	P18760	18.5477	51.2048	Cofilin-1 (COF1_MOUSE)	2	1	3
SPTBN1	Q62261	274.052	9.94499	Spectrin beta chain, non-erythrocytic 1 (SPTB2_MOUSE)	2	0	1
VCP	Q01853	89.2657	20.2233	Transitional endoplasmic reticulum ATPase (TERA_MOUSE)	2	0	1
SIRT2	Q8VDQ8	43.2284	14.91	NAD-dependent protein deacetylase sirtuin-2 (SIR2_MOUSE)	2	0	1
DLD	O08749	54.2382	11.002	Dihydrolipoyl dehydrogenase, mitochondrial (DLDH_MOUSE)	2	0	1
ATP6V1A	P50516	68.2826	5.67261	V-type proton ATPase catalytic subunit A (VATA_MOUSE)	2	0	1
SLC25A22	Q9D6M3	34.6482	6.81115	Mitochondrial glutamate carrier 1 (GHC1_MOUSE)	2	1	3
COX6C	Q9CPQ1	8.46351	10.5263	Cytochrome c oxidase subunit 6C (COX6C_MOUSE)	2	1	3
NDUFS8	Q8K3J1	24.0228	17.4528	NADH dehydrogenase [ubiquinone] iron-sulfur protein 8, mitochondrial (NDUS8_MOUSE)	2	1	3
SFXN3	Q91V61	35.3835	4.6729	Sideroflexin-3 (SFXN3_MOUSE)	2	2	5
EDC4	Q3UJB9	152.389	0.640114	Enhancer of mRNA-decapping protein 4 (EDC4_MOUSE)	2	7	15
BASP1	Q91XV3	22.0736	12.3894	Brain acid soluble protein 1 (BASP1_MOUSE)	1.91667	11	22
ATP5C1	Q91VR2	32.8651	8.05369	ATP synthase subunit gamma, mitochondrial (ATPG_MOUSE)	1.85714	6	12
SLC1A2	P43006	61.9896	12.4126	Excitatory amino acid transporter 2 (EAA2_MOUSE)	1.8	4	8
COX5A	P12787	16.0913	17.8082	Cytochrome c oxidase subunit 5A, mitochondrial (COX5A_MOUSE)	1.77778	17	31
NDUFS1	Q91VD9	79.7256	3.71389	NADH-ubiquinone oxidoreductase 75 kDa subunit, mitochondrial (NDUS1_MOUSE)	1.75	15	27
ATP6V0A1	Q9Z1G4	96.4042	10.7271	V-type proton ATPase 116 kDa subunit a isoform 1 (VPP1_MOUSE)	1.7	29	50
ATP5B	P56480	56.2655	31.1909	ATP synthase subunit beta, mitochondrial (ATPB_MOUSE)	1.63043	45	74
SLC25A3	Q8VEM8	39.6065	6.44258	Phosphate carrier protein, mitochondrial (MPCP_MOUSE)	1.55556	8	13
TUBB2A	Q7TMM9	49.875	68.764	Tubulin beta-2A chain (TBB2A_MOUSE)	1.54717	52	81
TUBB4B	P68372	49.799	63.3708	Tubulin beta-4B chain (TBB4B_MOUSE)	1.5	37	56
UQCR11	Q9CPX8	6.53442	21.4286	Cytochrome b-c1 complex subunit 10 (QCR10_MOUSE)	1.5	1	2
HELB	Q6NVF4	121.395	0.744879	DNA helicase B (HELB_MOUSE)	1.5	1	2
SLC1A3	P56564	59.5837	6.44567	Excitatory amino acid transporter 1 (EAA1_MOUSE)	1.4375	15	22
ATP6V0D1	P51863	40.2752	14.5299	V-type proton ATPase subunit d 1 (VA0D1_MOUSE)	1.40741	53	75
NDUFA10	Q99LC3	40.5777	3.09859	NADH dehydrogenase [ubiquinone] 1 alpha subcomplex subunit 10, mitochondrial (NDUAA_MOUSE)	1.375	7	10
GNB1	P62874	37.353	27.6471	Guanine nucleotide-binding protein G(I)/G(S)/G(T) subunit beta-1 (GBB1_MOUSE)	1.34146	40	54
CKMT1	P30275	46.9742	32.2967	Creatine kinase U-type, mitochondrial (KCRU_MOUSE)	1.33333	2	3
CKB	Q04447	42.6863	14.9606	Creatine kinase B-type (KCRB_MOUSE)	1.33333	5	7
RAP2B	P61226	20.4912	6.55738	Ras-related protein Rap-2b (RAP2B_MOUSE)	1.33333	2	3
ATP1A1	Q8VDN2	112.91	18.0841	Sodium/potassium-transporting ATPase subunit alpha-1 (AT1A1_MOUSE)	1.3038	78	102
NDUFV2	Q9D6J6	27.2679	4.03226	NADH dehydrogenase [ubiquinone] flavoprotein 2, mitochondrial (NDUV2_MOUSE)	1.26667	14	18
SYT1	P46096	47.3878	28.5036	Synaptotagmin-1 (SYT1_MOUSE)	1.25532	46	58
ATP5O	Q9DB20	23.3487	39.4366	ATP synthase subunit O, mitochondrial (ATPO_MOUSE)	1.22222	8	10
NDUFA4	Q62425	9.32087	26.8293	Cytochrome c oxidase subunit NDUFA4 (NDUA4_MOUSE)	1.21739	22	27
ATP2B2	Q9R0K7	132.503	5.09182	Plasma membrane calcium-transporting ATPase 2 (AT2B2_MOUSE)	1.2	14	17
ATP5A1	Q03265	59.7156	48.6438	ATP synthase subunit alpha, mitochondrial (ATPA_MOUSE)	1.1573	177	205
CLTC	Q68FD5	191.435	31.4627	Clathrin heavy chain 1 (CLH1_MOUSE)	1.14773	175	201
STXBP1	O08599	67.5259	25.4209	Syntaxin-binding protein 1 (STXB1_MOUSE)	1.12821	38	43
GAPDH	P16858	35.7872	42.042	Glyceraldehyde-3-phosphate dehydrogenase (G3P_MOUSE)	1.12088	90	101
ATP1A2	Q6PIE5	112.145	20.9804	Sodium/potassium-transporting ATPase subunit alpha-2 (AT1A2_MOUSE)	1.09091	87	95
STX1B	P61264	33.2238	29.5139	Syntaxin-1B (STX1B_MOUSE)	1.07317	40	43
CNP	P16330	47.0935	54.2857	2',3'-cyclic-nucleotide 3'-phosphodiesterase (CN37_MOUSE)	1.03061	97	100
ATP1A3	Q6PIC6	111.62	31.6881	Sodium/potassium-transporting ATPase subunit alpha-3 (AT1A3_MOUSE)	1.02985	133	137

## Sheet: TAB 3 - C12E9 extraction
Figure 1 - Source Data 1. Proteins enriched in KCC2-AP using CHAPS vs C12E9 (Tab 1), CHAPS (Tab 2), or C12E9 (Tab 3).
TAB 3: C12E9 extraction
GENE SYMBOL	UNIPROT ACCESSION	MW (kDa)	SEQUENCE COVERAGE (%)	PROTEIN NAME	C12E9 RATIO (KCC2+1)/(IgG+1)	C12E9 POOLED_IgG	C12E9 POOLED_KCC2
SLC12A5	Q91V14-2	123.507	44.2152	Isoform 2 of Solute carrier family 12 member 5 (S12A5_MOUSE)	130	0	129
SLC12A5	Q91V14	126.189	43.1459	Solute carrier family 12 member 5 (S12A5_MOUSE)	104.5	1	208
ATP1A3	Q6PIC6	111.62	31.6881	Sodium/potassium-transporting ATPase subunit alpha-3 (AT1A3_MOUSE)	27	0	26
TUBB4B	P68372	49.799	63.3708	Tubulin beta-4B chain (TBB4B_MOUSE)	26	0	25
ATP1A2	Q6PIE5	112.145	20.9804	Sodium/potassium-transporting ATPase subunit alpha-2 (AT1A2_MOUSE)	23	0	22
TUBB2A	Q7TMM9	49.875	68.764	Tubulin beta-2A chain (TBB2A_MOUSE)	15	0	14
ATP1A1	Q8VDN2	112.91	18.0841	Sodium/potassium-transporting ATPase subunit alpha-1 (AT1A1_MOUSE)	12	0	11
ATP5A1	Q03265	59.7156	48.6438	ATP synthase subunit alpha, mitochondrial (ATPA_MOUSE)	12	0	11
TUBB4A	Q9D6F9	49.5539	65.0901	Tubulin beta-4A chain (TBB4A_MOUSE)	10	1	19
GAPDH	P16858	35.7872	42.042	Glyceraldehyde-3-phosphate dehydrogenase (G3P_MOUSE)	9	0	8
CNP	P16330	47.0935	54.2857	2',3'-cyclic-nucleotide 3'-phosphodiesterase (CN37_MOUSE)	7.5	1	14
CKMT1	P30275	46.9742	32.2967	Creatine kinase U-type, mitochondrial (KCRU_MOUSE)	7	0	6
DPYSL2	O08553	62.2386	13.1119	Dihydropyrimidinase-related protein 2 (DPYL2_MOUSE)	7	0	6
FUS	P56959	52.6415	25.6757	RNA-binding protein FUS (FUS_MOUSE)	6.2	4	30
C1QB	P14106	26.7006	24.5059	Complement C1q subcomponent subunit B (C1QB_MOUSE)	6	0	5
SNAP25	P60879	23.3002	26.699	Synaptosomal-associated protein 25 (SNP25_MOUSE)	6	0	5
SLC1A2	P43006	61.9896	12.4126	Excitatory amino acid transporter 2 (EAA2_MOUSE)	6	0	5
SLC4A10	Q5DTL9	125.736	5.18784	Sodium-driven chloride bicarbonate exchanger (S4A10_MOUSE)	6	0	5
TUBB3	Q9ERD7	50.3862	53.7778	Tubulin beta-3 chain (TBB3_MOUSE)	6	1	11
ATP5B	P56480	56.2655	31.1909	ATP synthase subunit beta, mitochondrial (ATPB_MOUSE)	5	0	4
CKB	Q04447	42.6863	14.9606	Creatine kinase B-type (KCRB_MOUSE)	5	0	4
STX1B	P61264	33.2238	29.5139	Syntaxin-1B (STX1B_MOUSE)	5	0	4
CANX	P35564	67.2357	10.1523	Calnexin (CALX_MOUSE)	5	0	4
C1QC	Q02105	25.9749	20.3252	Complement C1q subcomponent subunit C (C1QC_MOUSE)	4	0	3
ACO2	Q99KI0	85.41	9.74359	Aconitate hydratase, mitochondrial (ACON_MOUSE)	4	0	3
CFL1	P18760	18.5477	51.2048	Cofilin-1 (COF1_MOUSE)	4	0	3
ATP2B2	Q9R0K7	132.503	5.09182	Plasma membrane calcium-transporting ATPase 2 (AT2B2_MOUSE)	4	0	3
YWHAQ	P68254	27.7608	14.6939	14-3-3 protein theta (1433T_MOUSE)	4	0	3
MDH2	P08249	35.5888	6.21302	Malate dehydrogenase, mitochondrial (MDHM_MOUSE)	4	0	3
PPIA	P17742	17.9599	52.439	Peptidyl-prolyl cis-trans isomerase A (PPIA_MOUSE)	3.5	1	6
ACOX3	Q9EPL9	78.3537	4.14286	Peroxisomal acyl-coenzyme A oxidase 3 (ACOX3_MOUSE)	3	0	2
FXYD7	P59648	8.48124	20	FXYD domain-containing ion transport regulator 7 (FXYD7_MOUSE)	3	0	2
PDHA1	P35486	43.2036	12.3077	Pyruvate dehydrogenase E1 component subunit alpha, somatic form, mitochondrial (ODPA_MOUSE)	3	0	2
HK1	P17710	108.234	9.75359	Hexokinase-1 (HXK1_MOUSE)	3	0	2
C1QA	P98086	25.9582	15.9184	Complement C1q subcomponent subunit A (C1QA_MOUSE)	3	0	2
ATP5H	Q9DCX2	18.7376	18.0124	ATP synthase subunit d, mitochondrial (ATP5H_MOUSE)	2	0	1
SPTBN1	Q62261	274.052	9.94499	Spectrin beta chain, non-erythrocytic 1 (SPTB2_MOUSE)	2	0	1
BASP1	Q91XV3	22.0736	12.3894	Brain acid soluble protein 1 (BASP1_MOUSE)	2	0	1
SLC25A3	Q8VEM8	39.6065	6.44258	Phosphate carrier protein, mitochondrial (MPCP_MOUSE)	2	0	1
GNB1	P62874	37.353	27.6471	Guanine nucleotide-binding protein G(I)/G(S)/G(T) subunit beta-1 (GBB1_MOUSE)	2	0	1
SYT1	P46096	47.3878	28.5036	Synaptotagmin-1 (SYT1_MOUSE)	2	0	1
CLTC	Q68FD5	191.435	31.4627	Clathrin heavy chain 1 (CLH1_MOUSE)	2	0	1
STXBP1	O08599	67.5259	25.4209	Syntaxin-binding protein 1 (STXB1_MOUSE)	2	0	1
YWHAE	P62259	29.1554	25.098	14-3-3 protein epsilon (1433E_MOUSE)	2	0	1
SDHB	Q9CQA3	31.7929	4.96454	Succinate dehydrogenase [ubiquinone] iron-sulfur subunit, mitochondrial (SDHB_MOUSE)	2	0	1
TUBB5	P99024	49.639	63.2883	Tubulin beta-5 chain (TBB5_MOUSE)	2	5	11
ATP5O	Q9DB20	23.3487	39.4366	ATP synthase subunit O, mitochondrial (ATPO_MOUSE)	1.66667	2	4
NEFM	P08553	95.8586	10.967	Neurofilament medium polypeptide (NFM_MOUSE)	1.22222	8	10
SLC44A1	Q6X893	73.0182	6.89127	Choline transporter-like protein 1 (CTL1_MOUSE)	1	0	0
