# Supplementary material for: Native KCC2 interactome reveals PACSIN1 as a critical regulator of synaptic inhibition
Source: eLife. 2017 Oct 13;6:e28270. doi: 10.7554/eLife.28270 (PMC5640428; doi:10.7554/eLife.28270)
Supplement: Figure 2—source data 1. [file elife-28270-fig2-data1.xlsx]

## Sheet: MS Replicates
Figure 2 - Source data 1. LC/MS replicates. Index of individual experiments and their replicates performed in CBTC (Figure 1), LTRI (Figure 1), and SPARC (Figure 2, Table 1).
LC/MS Experiment		Replicate
CBTC Nov 2013_P50_CHAPS_IgG1.mgf	IgG_1a	Pilot 1
CBTC Nov 2013_P50_CHAPS_IgG2.mgf	IgG_1b	Pilot 1
CBTC Nov 2013_P50_CHAPS_IgG3.mgf	IgG_1c	Pilot 1
CBTC Nov 2013_P50_CHAPS_IgG4.mgf	IgG_1d	Pilot 1
CBTC Nov 2013_P50_CHAPS_IgG5.mgf	IgG_1e	Pilot 1
CBTC Nov 2013_P50_CHAPS_KCC2_C-term_1.mgf	KCC2_1a	Pilot 1
CBTC Nov 2013_P50_CHAPS_KCC2_C-term_2.mgf	KCC2_1b	Pilot 1
CBTC Nov 2013_P50_CHAPS_KCC2_C-term_3.mgf	KCC2_1c	Pilot 1
CBTC Nov 2013_P50_CHAPS_KCC2_C-term_4.mgf	KCC2_1d	Pilot 1
CBTC Nov 2013_P50_CHAPS_KCC2_C-term_5.mgf	KCC2_1e	Pilot 1
LTRI Sept 2013_P50_C12E9_IgG.mgf	IgG_2	Pilot 2_biological replicate
LTRI Sept 2013_P50_C12E9_KCC2_C-term.mgf	KCC2_2	Pilot 2_biological replicate
SPARC Feb 2015-P50_Rb-KCC2_C-term.mgf	KCC2_3a	Primary 1_biological replicate
SPARC Feb 2015-P50_Rb-KCC2_s940.mgf	KCC2_3b	Primary 1_biological replicate
SPARC Feb 2015-P50_Rb_IgG.mgf	IgG_3	Primary 1_biological replicate
SPARC Nov 2014_P50_C12E9_IgG.mgf	IgG_4	Pilot 3_biological replicate
SPARC Nov 2014_P50_C12E9_KCC2_Cterm.mgf	KCC2_4	Pilot 3_biological replicate
SPARC Nov 2014_P50_CHAPS_IgG.mgf	IgG_5	Pilot 3_biological replicate
SPARC Nov 2014_P50_CHAPS_KCC2_Cterm.mgf	KCC2_5	Pilot 3_biological replicate
SPARC Nov 2015_P5_C12E9_IgG Ms.mgf	IgG_6	Primary 3_biological replicate
SPARC Nov 2015_P5_C12E9_IgY Chk.mgf	IgG_7	Primary 3_biological replicate
SPARC Nov 2015_P5_C12E9_KCC2_C-term.mgf	KCC2_6	Primary 4_biological replicate
SPARC Nov 2015_P5_C12E9_KCC2b_N-term.mgf	KCC2_7	Primary 4_biological replicate
SPARC Sept 2015-P50_C12E9_IgY Chk.mgf	IgG_8	Primary 2_biological replicate
SPARC Sept 2015_P50_C12E9_KCC2b-Nterm.mgf	KCC2_8	Primary 2_biological replicate
