# Supplementary material for: Native KCC2 interactome reveals PACSIN1 as a critical regulator of synaptic inhibition
Source: eLife. 2017 Oct 13;6:e28270. doi: 10.7554/eLife.28270 (PMC5640428; doi:10.7554/eLife.28270)
Supplement: Figure 3—source data 1. [file elife-28270-fig3-data1.xlsx]

## Sheet: 99% confidence, 1%FDR Spectra
Figure 3 - Source data 1. All validated peptide-spectrum matches for KCC2-AP and IgG-AP. Tab 1 - Proteins with 99% confidence and 1% false discovery rate; Tab 2 - Complete peptide-spectrum matches (PSMs)
						SPECTRA																												PEPTIDES
	Uniprot Accession	Gene Symbol	Description	MW (kDa)	Sequence Coverage (%)	IgG_1a	IgG_1b	IgG_1c	IgG_1d	IgG_1e	KCC2_1a	KCC2_1b	KCC2_1c	KCC2_1d	KCC2_1e	IgG_2	KCC2_2	IgG_4	KCC2_4	IgG_5	KCC2_5	IgG_3	KCC2_3a	KCC2_3b	IgG_8	KCC2_8	IgG_6	KCC2_6	IgG_7	KCC2_7	P5&50_IgG	P5&50_KCC2	KCC2/IgG	IgG_1a	IgG_1b	IgG_1c	IgG_1d	IgG_1e	KCC2_1a	KCC2_1b	KCC2_1c	KCC2_1d	KCC2_1e	IgG_2	KCC2_2	IgG_4	KCC2_4	IgG_5	KCC2_5
Putative Stronger Partners	Q91V14-2	SLC12A5	Isoform 2 of Solute carrier family 12 member 5 (S12A5_MOUSE)	123.507	44.2152	0	0	0	0	0	0	0	0	0	0	0	0	0	129	0	0	0	69	39	0	60	0	0	0	51	0	348	349	0	0	0	0	0	0	0	0	0	0	0	0	0	45	0	0
	Q91V14	SLC12A5	Solute carrier family 12 member 5 (S12A5_MOUSE)	126.189	43.1459	0	0	0	1	2	94	105	121	159	138	1	76	0	132	0	57	0	67	39	0	0	0	30	0	0	4	1018	203.8	0	1	1	1	1	20	16	12	20	23	2	42	0	45	0	28
	Q61644	PACSIN1	Protein kinase C and casein kinase substrate in neurons protein 1 (PACN1_MOUSE)	50.5435	73.2426	0	0	0	0	0	0	0	0	0	0	0	0	0	0	0	0	0	0	2	0	99	0	0	0	34	0	135	136	0	0	0	0	1	0	0	0	0	0	0	0	0	0	0	0
	Q6X893	SLC44A1	Choline transporter-like protein 1 (CTL1_MOUSE)	73.0182	6.89127	0	0	0	0	0	6	10	14	16	6	0	0	0	0	0	1	0	0	0	0	0	0	0	0	0	0	53	54	0	0	0	0	0	1	1	1	2	2	0	0	0	0	0	1
	Q6Q477	ATP2B4	Plasma membrane calcium-transporting ATPase 4 (AT2B4_MOUSE)	132.984	3.15353	0	0	0	0	0	11	7	5	14	6	0	0	0	0	0	0	0	0	0	0	0	0	0	0	0	0	43	44	0	0	0	0	0	3	3	1	3	2	0	0	0	0	0	0
	Q9QXL1	KIF21B	Kinesin-like protein KIF21B (KI21B_MOUSE)	186.064	10.4317	0	0	0	0	0	0	0	0	0	0	0	0	0	0	0	0	0	0	0	0	0	0	0	0	40	0	40	41	0	0	0	0	0	0	0	0	0	0	0	0	0	0	0	0
	Q01853	VCP	Transitional endoplasmic reticulum ATPase (TERA_MOUSE)	89.2657	20.2233	0	0	0	0	0	0	0	0	0	0	0	0	0	0	0	1	0	0	0	0	22	0	0	0	0	0	23	24	0	0	0	0	0	0	0	0	0	0	0	0	0	0	0	1
	Q8R361	RAB11FIP5	Rab11 family-interacting protein 5 (RFIP5_MOUSE)	69.5104	25.5814	0	0	0	0	0	0	0	0	0	0	0	0	0	0	0	0	0	0	21	0	0	0	0	0	0	0	21	22	1	0	0	0	0	0	0	0	0	0	0	0	0	0	0	0
	D3Z7P3	GLS	Glutaminase kidney isoform, mitochondrial (GLSK_MOUSE)	73.9162	25.816	0	0	0	0	0	0	0	0	0	0	0	0	0	0	0	0	0	0	0	1	41	0	0	0	5	1	46	23.5	0	0	0	0	0	0	0	0	0	0	0	0	0	0	0	0
	Q9QWI6	SRCIN1	SRC kinase signaling inhibitor 1 OS=Mus musculus GN=Srcin1 PE=1 SV=2	134.86	18	0	0	0	0	0	0	0	0	0	0	0	0	0	0	0	0	0	0	16	0	0	0	0	0	0	0	16	17	0	0	0	0	0	0	0	0	0	0	0	0	0	0	0	0
	Q8VC56	RNF8	E3 ubiquitin-protein ligase RNF8 (RNF8_MOUSE)	55.4812	2.45902	0	0	0	0	0	5	2	0	4	4	0	0	0	0	0	0	0	0	0	0	0	0	0	0	0	0	15	16	0	0	0	0	0	1	1	1	1	1	0	0	0	1	0	0
	Q5XKN4	JAGN1	Protein jagunal homolog 1 (JAGN1_MOUSE)	21.0881	6.55738	0	0	0	0	0	0	5	0	1	5	0	0	0	0	0	0	0	0	0	0	0	0	0	0	0	0	11	12	0	0	0	0	0	0	1	0	1	1	0	0	0	0	0	0
	P60469	PPFIA3	Liprin-alpha-3 (LIPA3_MOUSE)	133.344	12.3953	0	0	0	0	0	0	0	0	0	0	0	0	0	0	0	0	0	0	10	0	0	0	0	0	0	0	10	11	0	0	0	0	0	0	0	0	0	0	0	0	0	0	0	0
	P17809	SLC2A1	Solute carrier family 2, facilitated glucose transporter member 1 (GTR1_MOUSE)	53.9495	1.62602	0	0	0	0	0	3	2	3	2	0	0	0	0	0	0	0	0	0	0	0	0	0	0	0	0	0	10	11	0	0	0	0	0	1	1	1	1	1	0	0	0	0	0	0
	P62259	YWHAE	14-3-3 protein epsilon (1433E_MOUSE)	29.1554	25.098	0	0	0	0	0	0	0	0	0	0	0	1	0	0	0	0	0	0	2	0	4	0	2	0	0	0	9	10	0	0	0	0	0	0	0	0	0	0	0	2	0	0	0	0
	P57780	ACTN4	Alpha-actinin-4 (ACTN4_MOUSE)	104.911	6.90789	0	0	0	0	0	0	0	0	0	0	0	0	0	0	0	0	0	0	0	0	8	0	0	0	0	0	8	9	0	0	0	0	0	0	0	0	0	0	0	0	0	0	0	0
	P97427	CRMP1	Dihydropyrimidinase-related protein 1 (DPYL1_MOUSE)	62.1286	19.2308	0	0	0	0	0	0	0	0	0	0	0	0	0	0	0	0	0	0	5	0	0	0	2	0	0	0	7	8	0	0	0	0	0	0	0	0	0	0	0	0	0	0	0	0
	Q6ZPQ6	PITPNM2	Membrane-associated phosphatidylinositol transfer protein 2 (PITM2_MOUSE)	147.942	4.11985	0	0	0	0	0	0	0	0	0	0	0	0	0	0	0	0	0	0	7	0	0	0	0	0	0	0	7	8	0	0	0	0	0	0	0	0	0	0	0	0	0	0	0	0
	Q99KI0	ACO2	Aconitate hydratase, mitochondrial (ACON_MOUSE)	85.41	9.74359	0	0	0	0	0	0	1	0	2	1	0	0	0	3	0	0	0	0	1	1	3	0	2	0	0	1	13	7	0	0	0	1	1	0	1	0	1	1	0	0	0	3	0	0
	B1AY13	USP24	Ubiquitin carboxyl-terminal hydrolase 24 OS=Mus musculus GN=Usp24 PE=1 SV=1	294.006	4	0	0	0	0	0	0	0	0	0	0	0	0	0	0	0	0	0	0	0	0	0	0	0	0	5	0	5	6	0	0	0	0	0	0	0	0	0	0	0	0	0	0	0	0
	P61982	YWHAG	14-3-3 protein gamma (1433G_MOUSE)	28.2849	13.7652	0	0	0	0	0	0	0	0	0	0	0	0	0	0	0	0	0	1	1	0	3	0	0	0	0	0	5	6	0	0	0	0	0	0	0	0	0	0	0	1	0	0	0	0
	Q5DTL9	SLC4A10	Sodium-driven chloride bicarbonate exchanger (S4A10_MOUSE)	125.736	5.18784	0	0	0	0	0	0	0	0	0	0	0	5	0	0	0	0	0	0	0	0	0	0	0	0	0	0	5	6	0	0	0	0	0	0	0	0	0	0	0	4	0	0	0	0
	P19783	COX4I1	Cytochrome c oxidase subunit 4 isoform 1, mitochondrial (COX41_MOUSE)	19.5178	4.73373	0	0	0	0	0	3	0	0	0	2	0	0	0	0	0	0	0	0	0	0	0	0	0	0	0	0	5	6	0	0	0	0	0	1	0	0	1	1	0	0	0	0	0	0
	Q8R1Q8	DYNC1LI1	Cytoplasmic dynein 1 light intermediate chain 1 (DC1L1_MOUSE)	56.5791	8.98662	0	0	0	0	0	0	0	0	0	0	0	0	0	0	0	0	0	0	0	0	1	0	2	0	1	0	4	5	0	0	0	0	0	0	0	0	0	0	0	0	0	0	0	0
	Q61656	DDX5	Probable ATP-dependent RNA helicase DDX5 (DDX5_MOUSE)	69.2468	12.8664	0	0	0	0	0	0	0	0	0	0	0	0	0	0	0	0	0	0	0	0	0	0	4	0	0	0	4	5	0	0	0	0	0	0	0	0	0	0	0	0	0	0	0	0
	Q01405	SEC23A	Protein transport protein Sec23A (SC23A_MOUSE)	86.1064	6.79739	0	0	0	0	0	0	0	0	0	0	0	0	0	0	0	0	0	0	0	0	0	0	4	0	0	0	4	5	0	0	0	0	0	0	0	0	0	0	0	0	0	0	0	0
	Q6NVF9	CPSF6	Cleavage and polyadenylation specificity factor subunit 6 (CPSF6_MOUSE)	59.1164	9.98185	0	0	0	0	0	0	0	0	0	0	0	0	0	0	0	0	0	0	0	0	4	0	0	0	0	0	4	5	0	0	0	0	0	0	0	0	0	0	0	0	0	0	0	0
	Q9R1R2	TRIM3	Tripartite motif-containing protein 3 (TRIM3_MOUSE)	80.7239	8.33333	0	0	0	0	0	0	0	0	0	0	0	0	0	0	0	0	0	0	0	0	2	0	2	0	0	0	4	5	0	0	0	0	0	0	0	0	0	0	0	0	0	0	0	0
	Q8K596	SLC8A2	Sodium/calcium exchanger 2 (NAC2_MOUSE)	100.647	2.71444	0	0	0	0	0	0	0	0	0	0	0	0	0	0	0	4	0	0	0	0	0	0	0	0	0	0	4	5	0	0	0	0	0	0	0	0	0	0	0	0	0	0	0	2
	P80317	CCT6A	T-complex protein 1 subunit zeta (TCPZ_MOUSE)	57.9677	8.09793	0	0	0	0	0	0	0	0	0	0	0	0	0	0	0	0	0	0	0	0	0	0	4	0	0	0	4	5	0	0	0	0	0	0	0	0	0	0	0	0	0	0	0	0
	P14106	C1QB	Complement C1q subcomponent subunit B (C1QB_MOUSE)	26.7006	24.5059	0	0	0	0	0	5	3	0	11	6	0	1	0	4	0	0	6	3	1	0	0	0	0	0	0	6	34	5	0	0	0	0	0	3	2	0	3	3	0	1	0	2	0	0
	P35564	CANX	Calnexin (CALX_MOUSE)	67.2357	10.1523	0	0	0	1	0	0	0	0	0	0	0	1	0	3	0	0	0	3	0	0	0	0	0	0	1	1	8	4.5	0	0	0	0	0	0	0	0	0	0	0	1	0	1	0	0
	P68254	YWHAQ	14-3-3 protein theta (1433T_MOUSE)	27.7608	14.6939	0	0	0	0	0	0	0	0	0	0	0	2	0	1	0	0	0	0	0	0	0	0	0	0	0	0	3	4	0	0	0	0	0	0	0	0	0	0	0	3	0	1	0	0
	Q99M87	DNAJA3	DnaJ homolog subfamily A member 3, mitochondrial (DNJA3_MOUSE)	52.4104	11.25	0	0	0	0	0	0	0	0	0	0	0	0	0	0	0	0	0	0	2	0	1	0	0	0	0	0	3	4	0	0	0	0	0	0	0	0	0	0	0	0	0	0	0	0
	Q9ERG2	STRN3	Striatin-3 (STRN3_MOUSE)	87.0964	6.78392	0	0	0	0	0	0	0	0	0	0	0	0	0	0	0	0	0	0	0	0	3	0	0	0	0	0	3	4	0	0	0	0	0	0	0	0	0	0	0	0	0	0	0	0
	Q501J6	DDX17	Probable ATP-dependent RNA helicase DDX17 (DDX17_MOUSE)	72.354	9.38462	0	0	0	0	0	0	0	0	0	0	0	0	0	0	0	0	0	0	0	0	0	0	3	0	0	0	3	4	0	0	0	0	0	0	0	0	0	0	0	0	0	0	0	0
	Q99JB2	STOML2	Stomatin-like protein 2, mitochondrial (STML2_MOUSE)	38.3612	11.3314	0	0	0	0	0	0	0	0	0	0	0	0	0	0	0	0	0	0	0	0	0	0	3	0	0	0	3	4	0	0	0	0	0	0	0	0	0	0	0	0	0	0	0	0
	P08249	MDH2	Malate dehydrogenase, mitochondrial (MDHM_MOUSE)	35.5888	6.21302	0	0	0	0	0	0	0	0	0	0	0	0	0	3	0	0	0	0	0	0	0	0	0	0	0	0	3	4	0	0	0	0	0	0	0	0	0	0	0	0	0	2	0	0
	Q62188	DPYSL3	Dihydropyrimidinase-related protein 3 (DPYL3_MOUSE)	61.8971	9.47368	0	0	0	0	0	0	0	0	0	0	0	0	0	0	0	0	0	0	0	0	0	0	3	0	0	0	3	4	0	0	0	0	0	0	0	0	0	0	0	0	0	0	0	0
	Q62189	SNRPA	U1 small nuclear ribonucleoprotein A (SNRPA_MOUSE)	31.8145	10.1045	0	0	0	0	0	0	0	0	0	0	0	0	0	0	0	0	0	0	0	0	0	0	3	0	0	0	3	4	0	0	0	0	0	0	0	0	0	0	0	0	0	0	0	0
	Q9CZ13	UQCRC1	Cytochrome b-c1 complex subunit 1, mitochondrial (QCR1_MOUSE)	52.8185	1.66667	0	0	0	0	0	0	1	0	0	1	0	0	0	0	0	1	0	0	0	0	0	0	0	0	0	0	3	4	0	0	0	0	0	0	0	0	0	0	0	0	0	0	0	1
	P20917	MAG	Myelin-associated glycoprotein (MAG_MOUSE)	69.2158	1.91693	0	0	0	0	0	0	0	0	0	0	0	0	0	0	0	0	0	0	0	0	3	0	0	0	0	0	3	4	0	0	0	0	0	0	0	0	0	0	0	0	0	0	0	0
	Q9CQA3	SDHB	Succinate dehydrogenase [ubiquinone] iron-sulfur subunit, mitochondrial (SDHB_MOUSE)	31.7929	4.96454	0	0	0	0	0	0	0	0	0	0	0	0	0	1	0	0	0	0	1	0	1	0	0	0	0	0	3	4	0	0	0	0	0	0	0	0	0	0	0	0	0	0	0	0
	P50518	ATP6V1E1	V-type proton ATPase subunit E 1 (VATE1_MOUSE)	26.1408	9.29204	0	0	0	0	0	0	2	0	0	0	0	0	0	0	0	0	0	0	0	0	0	0	1	0	0	0	3	4	0	0	0	0	0	0	0	0	0	0	0	0	0	0	0	0
	Q61545	EWSR1	RNA-binding protein EWS (EWS_MOUSE)	68.4198	9.61832	0	0	0	0	0	0	0	0	0	0	0	0	0	0	0	0	1	0	1	0	0	0	5	0	1	1	7	4	0	0	0	0	0	0	0	0	0	0	0	0	0	0	0	0
	Q9DCX2	ATP5H	ATP synthase subunit d, mitochondrial (ATP5H_MOUSE)	18.7376	18.0124	1	0	0	0	0	2	2	0	1	3	0	0	0	1	1	1	0	0	0	0	1	0	0	0	0	2	11	4	0	0	0	0	0	1	1	0	1	1	0	0	0	1	1	1
	Q99LF4	RTCB	tRNA-splicing ligase RtcB homolog (RTCB_MOUSE)	55.2139	20.396	0	0	0	0	0	0	0	0	0	0	0	0	0	0	0	0	0	0	0	0	3	2	7	0	1	2	11	4	0	0	0	0	0	0	0	0	0	0	0	0	0	0	0	0
	P46660	INA	Alpha-internexin (AINX_MOUSE)	55.3493	18.3633	0	0	0	0	0	0	0	0	0	0	3	3	0	0	0	0	0	0	0	1	14	0	0	0	0	4	17	3.6	0	0	0	0	0	0	0	0	0	0	4	2	0	0	0	0
	Q99KJ8	DCTN2	Dynactin subunit 2 (DCTN2_MOUSE)	44.0897	18.408	0	0	0	0	0	0	0	0	0	0	0	0	0	0	0	0	1	0	0	0	2	0	4	0	0	1	6	3.5	0	0	0	0	0	0	0	0	0	0	0	0	0	0	0	0
	Q9D1K2	ATP6V1F	V-type proton ATPase subunit F (VATF_MOUSE)	13.362	59.6639	0	0	0	0	0	0	0	0	0	0	0	0	0	0	0	0	0	0	0	3	8	0	5	0	0	3	13	3.5	0	0	0	0	0	0	0	0	0	0	0	0	0	0	0	0
	Q61735	CD47	Leukocyte surface antigen CD47 (CD47_MOUSE)	33.0758	4.62046	6	3	0	0	0	6	7	5	13	0	0	0	0	0	0	0	0	0	0	0	0	0	0	0	0	9	31	3.2	1	1	0	0	0	1	1	1	1	0	0	0	0	0	0	0
	Q9CQF3	NUDT21	Cleavage and polyadenylation specificity factor subunit 5 (CPSF5_MOUSE)	26.2237	25.1101	0	0	0	0	0	0	0	0	0	0	0	0	0	0	0	0	0	0	0	0	2	0	0	0	0	0	2	3	0	0	0	0	0	0	0	0	0	0	0	0	0	0	0	0
	Q68ED7	CRTC1	CREB-regulated transcription coactivator 1 (CRTC1_MOUSE)	66.904	3.01587	0	0	0	0	0	0	0	0	0	0	0	0	0	0	0	0	0	0	0	0	2	0	0	0	0	0	2	3	0	0	0	0	0	0	0	0	0	0	0	0	0	0	0	0
	Q9EPL9	ACOX3	Peroxisomal acyl-coenzyme A oxidase 3 (ACOX3_MOUSE)	78.3537	4.14286	0	0	0	0	0	0	0	0	0	0	0	0	0	2	0	0	0	0	0	0	0	0	0	0	0	0	2	3	0	0	0	0	0	0	0	0	0	0	0	0	0	2	0	0
	Q9WV55	VAPA	Vesicle-associated membrane protein-associated protein A (VAPA_MOUSE)	27.8373	6.4257	0	0	0	0	0	0	0	0	0	0	0	0	0	0	0	0	0	1	1	0	0	0	0	0	0	0	2	3	0	0	0	0	0	0	0	0	0	0	0	0	0	0	0	0
	Q61625	GRID2	Glutamate receptor ionotropic, delta-2 OS=Mus musculus GN=Grid2 PE=1 SV=1	113.085	3	0	0	0	0	0	0	0	0	0	0	0	0	0	0	0	0	0	0	0	0	2	0	0	0	0	0	2	3	0	0	0	0	0	0	0	0	0	0	0	0	0	0	0	0
	P11983	TCP1	T-complex protein 1 subunit alpha (TCPA_MOUSE)	60.4107	10.6115	0	0	0	0	0	0	0	0	0	0	0	0	0	0	0	0	0	0	0	0	0	0	2	0	0	0	2	3	0	0	0	0	0	0	0	0	0	0	0	0	0	0	0	0
	Q0KL02	TRIO	Triple functional domain protein (TRIO_MOUSE)	347.643	0.870406	0	0	0	0	0	0	0	0	0	0	0	0	0	0	0	0	0	0	0	0	0	0	2	0	0	0	2	3	0	0	0	0	0	0	0	0	0	0	0	0	0	0	0	0
	B2RUJ5	APBA1	Amyloid beta A4 precursor protein-binding family A member 1 OS=Mus musculus GN=Apba1 PE=1 SV=2	92.909	2	0	0	0	0	0	0	0	0	0	0	0	0	0	0	0	0	0	0	0	0	0	0	0	0	2	0	2	3	0	0	0	0	0	0	0	0	0	0	0	0	0	0	0	0
	P62137	PPP1CA	Serine/threonine-protein phosphatase PP1-alpha catalytic subunit	37.541	11	0	0	0	0	0	0	0	0	0	0	0	0	0	0	0	0	0	0	0	0	0	0	0	0	2	0	2	3	0	0	0	0	0	0	0	0	0	0	0	0	0	0	0	0
	P63330	PPP2CA	Serine/threonine-protein phosphatase 2A catalytic subunit alpha isoform OS=Mus musculus GN=Ppp2ca PE=1 SV=1	35.608	9	0	0	0	0	0	0	0	0	0	0	0	0	0	0	0	0	0	0	0	0	0	0	0	0	2	0	2	3	0	0	0	0	0	0	0	0	0	0	0	0	0	0	0	0
	Q8BP47	NARS	Asparagine--tRNA ligase, cytoplasmic (SYNC_MOUSE)	64.238	1.43113	0	0	0	0	0	0	0	0	0	0	0	0	0	0	0	2	0	0	0	0	0	0	0	0	0	0	2	3	0	0	0	0	0	0	0	0	0	0	0	0	0	0	0	1
	Q61301	CTNNA2	Catenin alpha-2 (CTNA2_MOUSE)	105.22	3.04302	0	0	0	0	0	0	0	0	0	0	0	0	0	0	0	0	0	0	0	0	0	0	2	0	0	0	2	3	0	0	0	0	0	0	0	0	0	0	0	0	0	0	0	0
	P59648	FXYD7	FXYD domain-containing ion transport regulator 7 (FXYD7_MOUSE)	8.48124	20	0	0	0	0	0	0	0	0	0	0	0	0	0	2	0	0	0	0	0	0	0	0	0	0	0	0	2	3	0	0	0	0	0	0	0	0	0	0	0	0	0	1	0	0
	E9PUL5	PRRT2	Proline-rich transmembrane protein 2 (PRRT2_MOUSE)	35.9019	3.75723	0	0	0	0	0	0	0	0	0	0	0	0	0	0	0	0	0	0	2	0	0	0	0	0	0	0	2	3	0	0	0	0	0	0	0	0	0	0	0	0	0	0	0	0
	Q9JJ28	FLII	Protein flightless-1 homolog (FLII_MOUSE)	144.712	0.708104	0	0	0	0	0	0	0	0	0	0	0	0	0	0	0	0	0	0	2	0	0	0	0	0	0	0	2	3	0	0	0	0	0	0	0	0	0	0	0	0	0	0	0	0
	Q9DBP5	CMPK1	UMP-CMP kinase (KCY_MOUSE)	22.1513	11.7347	0	0	0	0	0	0	0	0	0	0	0	0	0	0	0	0	0	0	0	0	0	0	2	0	0	0	2	3	0	0	0	0	0	0	0	0	0	0	0	0	0	0	0	0
	Q9DBG3	AP2B1	AP-2 complex subunit beta (AP2B1_MOUSE)	104.516	4.16222	0	0	0	0	0	0	0	0	4	0	0	0	0	0	0	0	0	0	0	1	1	0	0	0	0	1	5	3	0	0	0	0	0	0	0	0	1	0	0	0	0	0	0	0
	Q8VDQ8	SIRT2	NAD-dependent protein deacetylase sirtuin-2 (SIR2_MOUSE)	43.2284	14.91	0	0	0	0	0	0	0	0	0	0	0	0	0	0	0	1	0	2	1	1	1	0	0	0	0	1	5	3	0	0	0	0	0	0	0	0	0	0	0	0	0	0	0	1
	Q8VIJ6	SFPQ	Splicing factor, proline- and glutamine-rich (SFPQ_MOUSE)	75.3943	6.29471	0	0	0	0	0	0	0	0	0	0	0	0	0	0	0	0	0	0	0	1	2	0	3	0	0	1	5	3	0	0	0	0	0	0	0	0	0	0	0	0	0	0	0	0
	Q9CQ75	NDUFA2	NADH dehydrogenase [ubiquinone] 1 alpha subcomplex subunit 2 (NDUA2_MOUSE)	10.9088	14.1414	0	0	0	0	1	0	0	0	3	2	0	0	0	0	0	0	0	0	0	0	0	0	0	0	0	1	5	3	0	0	0	0	1	0	0	0	1	1	0	0	0	0	0	0
	O55143	ATP2A2	Sarcoplasmic/endoplasmic reticulum calcium ATPase 2 (AT2A2_MOUSE)	114.784	2.49042	0	3	0	0	0	0	4	0	0	5	0	0	0	0	0	0	0	1	1	0	0	0	0	0	0	3	11	3	0	1	0	0	0	1	1	0	0	1	0	0	0	0	0	0
	P35802	GPM6A	Neuronal membrane glycoprotein M6-a (GPM6A_MOUSE)	31.1284	10.4317	0	0	0	0	1	1	1	0	1	5	0	0	0	0	0	0	2	1	2	0	0	0	0	0	0	3	11	3	0	1	0	1	2	1	1	0	3	3	0	0	0	0	0	0
	P43006	SLC1A2	Excitatory amino acid transporter 2 (EAA2_MOUSE)	61.9896	12.4126	0	0	0	1	3	2	0	0	2	4	0	0	0	5	0	0	0	2	2	3	6	0	0	0	0	7	23	3	0	0	0	1	2	1	0	0	1	2	0	0	0	2	0	0
Putative Weaker Partners	P63089	PTN	Pleiotrophin (PTN_MOUSE)	18.8566	17.8571	0	0	0	0	0	0	0	0	0	0	0	0	0	0	0	0	0	0	0	0	0	1	6	1	1	2	7	2.66667	0	0	0	0	0	0	0	0	0	0	0	0	0	0	0	0
	P53994	RAB2A	Ras-related protein Rab-2A (RAB2A_MOUSE)	23.5327	6.13208	2	0	0	0	0	0	2	0	1	4	0	0	0	0	0	0	0	0	0	0	0	0	0	0	0	2	7	2.66667	1	2	0	0	0	0	2	2	1	2	0	0	0	0	0	0
	Q99LY9	NDUFS5	NADH dehydrogenase [ubiquinone] iron-sulfur protein 5 (NDUS5_MOUSE)	12.6393	11.3208	2	3	5	0	0	7	5	5	10	0	0	0	0	0	0	0	0	0	0	0	0	0	0	0	0	10	27	2.54545	1	1	1	0	0	1	1	1	1	0	0	0	0	0	0	0
	P80314	CCT2	T-complex protein 1 subunit beta (TCPB_MOUSE)	57.4411	8.78505	0	0	0	0	0	0	0	0	0	0	0	0	0	0	0	0	0	0	0	1	0	0	4	0	0	1	4	2.5	0	0	0	0	0	0	0	0	0	0	0	0	0	0	0	0
	P39053	DNM1	Dynamin-1 (DYN1_MOUSE)	97.7413	5.19031	0	0	0	0	0	0	0	0	0	0	0	0	0	0	0	0	0	0	0	1	4	0	0	0	0	1	4	2.5	0	0	0	0	0	0	0	0	0	0	0	0	0	0	0	0
	Q9CR62	SLC25A11	Mitochondrial 2-oxoglutarate/malate carrier protein (M2OM_MOUSE)	34.1329	6.05096	2	1	0	0	0	4	0	0	5	0	0	0	0	0	0	0	0	0	0	0	0	0	0	0	0	3	9	2.5	1	1	0	0	0	1	0	0	1	0	0	0	0	0	0	0
	Q91VR5	DDX1	ATP-dependent RNA helicase DDX1 (DDX1_MOUSE)	82.4478	20.9459	0	0	0	0	0	0	0	0	0	0	0	0	0	0	0	0	0	0	0	6	11	0	5	0	0	6	16	2.42857	0	0	0	0	0	0	0	0	0	0	0	1	0	0	0	0
	Q8CFI0	NEDD4L	E3 ubiquitin-protein ligase NEDD4-like (NED4L_MOUSE)	115.347	16.5339	0	0	0	0	0	0	0	0	0	0	0	0	0	0	0	0	0	0	0	6	4	0	12	0	0	6	16	2.42857	0	0	0	0	0	0	0	0	0	0	0	0	0	0	0	0
	Q8R191	SYNGR3	Synaptogyrin-3 (SNG3_MOUSE)	24.5454	11.7904	0	0	0	2	1	0	0	0	2	7	0	0	0	0	0	0	1	1	1	0	0	0	0	0	0	4	11	2.4	0	0	0	1	1	1	1	0	1	1	0	0	0	0	0	0
	O08749	DLD	Dihydrolipoyl dehydrogenase, mitochondrial (DLDH_MOUSE)	54.2382	11.002	0	0	0	0	0	0	0	0	1	0	0	0	0	0	0	0	1	1	1	1	2	0	1	0	0	2	6	2.33333	0	0	0	0	0	0	0	0	0	0	0	0	0	0	0	0
	P60879	SNAP25	Synaptosomal-associated protein 25 (SNP25_MOUSE)	23.3002	26.699	3	0	0	8	15	14	12	0	14	18	0	0	0	5	0	0	1	1	1	0	0	1	0	0	1	28	66	2.31034	2	0	0	2	2	3	1	0	3	3	0	1	0	2	0	1
	Q62167	DDX3X	ATP-dependent RNA helicase DDX3X (DDX3X_MOUSE)	73.056	22.9607	0	0	0	0	0	0	0	0	0	0	0	0	0	0	0	0	1	0	3	13	15	0	15	0	0	14	33	2.26667	0	0	0	0	0	0	0	0	0	0	1	0	0	0	0	0
	Q923T9	CAMK2G	Calcium/calmodulin-dependent protein kinase type II subunit gamma (KCC2G_MOUSE)	59.5693	15.879	0	0	0	0	0	0	0	0	0	0	0	0	0	0	0	0	2	0	0	1	8	0	0	0	0	3	8	2.25	0	0	0	0	0	0	0	0	0	0	0	0	0	0	0	0
	P35486	PDHA1	Pyruvate dehydrogenase E1 component subunit alpha, somatic form, mitochondrial (ODPA_MOUSE)	43.2036	12.3077	0	0	0	0	0	0	0	0	0	0	0	1	0	1	0	0	1	2	0	2	2	0	2	0	0	3	8	2.25	0	0	0	0	0	0	0	0	0	0	0	0	0	1	0	0
	P19096	FASN	Fatty acid synthase (FAS_MOUSE)	272.257	2.79553	0	0	0	0	0	0	0	0	0	0	0	0	0	0	0	0	0	0	0	0	0	2	8	1	0	3	8	2.25	0	0	0	0	0	0	0	0	0	0	0	0	0	0	0	0
	P52480-2	PKM	Isoform M1 of Pyruvate kinase PKM (KPYM_MOUSE)	57.9479	15.6309	0	0	0	12	11	5	3	2	24	17	0	0	0	0	0	0	0	0	0	0	0	0	0	0	0	23	51	2.16667	0	0	0	5	4	3	3	1	6	6	0	0	0	0	0	0
	Q9DC69	NDUFA9	NADH dehydrogenase [ubiquinone] 1 alpha subcomplex subunit 9, mitochondrial (NDUA9_MOUSE)	42.4984	3.44828	6	0	0	0	0	0	1	0	13	0	0	0	0	0	0	0	0	0	0	0	0	0	0	0	0	6	14	2.14286	1	0	0	0	0	0	1	0	2	0	0	0	0	0	0	0
	Q91XV3	BASP1	Brain acid soluble protein 1 (BASP1_MOUSE)	22.0736	12.3894	1	0	0	3	7	3	0	0	9	10	0	0	0	1	0	0	0	0	1	0	0	0	0	0	0	11	24	2.08333	1	0	0	1	2	1	0	0	1	2	0	0	0	1	0	0
	P55821	STMN2	Stathmin-2 OS=Mus musculus GN=Stmn2 PE=1 SV=1	20.892	19	0	0	0	0	0	0	0	0	0	0	0	0	0	0	0	0	0	0	0	0	0	0	0	1	3	1	3	2	0	0	0	0	0	0	0	0	0	0	0	0	0	0	0	0
	P50516	ATP6V1A	V-type proton ATPase catalytic subunit A (VATA_MOUSE)	68.2826	5.67261	0	0	0	0	0	0	0	0	0	0	0	0	0	0	0	1	0	0	0	1	1	0	1	0	0	1	3	2	0	0	0	0	0	0	0	0	0	0	0	0	0	0	0	1
	Q9D6M3	SLC25A22	Mitochondrial glutamate carrier 1 (GHC1_MOUSE)	34.6482	6.81115	0	0	0	0	1	0	0	0	0	1	0	0	0	0	0	2	0	0	0	0	0	0	0	0	0	1	3	2	0	0	0	0	0	0	0	0	0	0	0	0	0	0	0	1
	Q9CPQ1	COX6C	Cytochrome c oxidase subunit 6C (COX6C_MOUSE)	8.46351	10.5263	0	0	0	0	1	2	0	0	0	1	0	0	0	0	0	0	0	0	0	0	0	0	0	0	0	1	3	2	0	0	0	0	1	1	0	0	0	1	0	0	0	0	0	0
	Q8K3J1	NDUFS8	NADH dehydrogenase [ubiquinone] iron-sulfur protein 8, mitochondrial (NDUS8_MOUSE)	24.0228	17.4528	0	0	0	0	0	0	0	0	0	0	0	0	0	0	1	3	0	0	0	0	0	0	0	0	0	1	3	2	0	0	0	0	0	0	0	0	0	0	0	0	0	0	1	2
	Q922R8	PDIA6	Protein disulfide-isomerase A6 (PDIA6_MOUSE)	48.0703	5.68182	0	0	0	0	0	0	0	0	0	0	0	0	0	0	0	0	0	0	0	0	0	1	2	0	1	1	3	2	0	0	0	0	0	0	0	0	0	0	0	0	0	0	0	0
	Q8BYI9	TNR	Tenascin-R (TENR_MOUSE)	149.495	1.39912	0	0	0	0	0	0	0	0	0	0	0	0	0	0	0	0	0	0	0	1	3	0	0	0	0	1	3	2	0	0	0	0	0	0	0	0	0	0	0	0	0	0	0	0
	O70133	DHX9	ATP-dependent RNA helicase A (DHX9_MOUSE)	149.381	3.11594	0	0	0	0	0	0	0	0	0	0	0	0	0	0	0	0	0	0	0	1	2	1	2	0	1	2	5	2	0	0	0	0	0	0	0	0	0	0	0	0	0	0	0	0
	Q60737	CSNK2A1	Casein kinase II subunit alpha (CSK21_MOUSE)	45.1048	16.1125	0	0	0	0	0	0	0	0	0	0	0	0	0	0	0	0	0	0	0	2	4	0	1	0	0	2	5	2	0	0	0	0	0	0	0	0	0	0	0	0	0	0	0	0
	Q9DCJ5	NDUFA8	NADH dehydrogenase [ubiquinone] 1 alpha subcomplex subunit 8 (NDUA8_MOUSE)	19.9791	20.9302	0	0	0	1	0	0	0	0	1	4	0	0	0	0	0	0	0	0	0	0	0	1	0	0	0	2	5	2	0	0	0	1	0	0	0	0	1	1	0	0	0	0	0	0
	Q91V61	SFXN3	Sideroflexin-3 (SFXN3_MOUSE)	35.3835	4.6729	0	0	0	1	1	2	0	0	1	2	0	0	0	0	0	0	0	0	0	0	0	0	0	0	0	2	5	2	0	1	1	1	1	1	0	1	1	1	0	0	0	0	0	0
	P62482	KCNAB2	Voltage-gated potassium channel subunit beta-2 (KCAB2_MOUSE)	40.995	29.4278	0	0	0	0	0	0	0	0	0	0	0	0	0	0	0	0	0	0	0	3	7	0	0	0	0	3	7	2	0	0	0	0	0	0	0	0	0	0	0	0	0	0	0	0
	Q04447	CKB	Creatine kinase B-type (KCRB_MOUSE)	42.6863	14.9606	1	0	0	2	2	0	3	0	4	0	0	1	0	3	0	0	0	0	0	0	0	0	0	0	0	5	11	2	1	0	0	0	0	0	1	0	1	0	0	1	0	2	0	0
	O08553	DPYSL2	Dihydropyrimidinase-related protein 2 (DPYL2_MOUSE)	62.2386	13.1119	0	0	0	1	2	0	0	0	0	1	0	0	0	6	2	1	0	0	2	1	1	0	1	0	1	6	13	2	0	0	0	1	1	0	0	0	0	1	0	0	0	5	2	2
	Q3UJB9	EDC4	Enhancer of mRNA-decapping protein 4 (EDC4_MOUSE)	152.389	0.640114	0	2	1	2	2	0	1	3	10	1	0	0	0	0	0	0	0	0	0	0	0	0	0	0	0	7	15	2	1	1	1	1	1	1	1	1	1	1	1	1	0	0	0	0
	P56959	FUS	RNA-binding protein FUS (FUS_MOUSE)	52.6415	25.6757	0	0	0	0	0	0	0	0	0	0	0	0	4	30	12	12	10	9	12	12	10	12	40	12	12	62	125	2	0	0	0	0	0	0	0	0	0	0	0	0	2	15	6	7
	P68372	TUBB4B	Tubulin beta-4B chain (TBB4B_MOUSE)	49.799	63.3708	0	0	0	18	19	7	8	0	17	24	0	11	0	14	0	0	14	5	11	0	0	0	0	0	0	51	97	1.88462	0	0	0	5	5	4	5	0	5	5	0	13	0	8	0	0
	Q91VR2	ATP5C1	ATP synthase subunit gamma, mitochondrial (ATPG_MOUSE)	32.8651	8.05369	1	1	2	1	1	1	4	0	3	4	0	0	0	0	0	0	0	0	0	0	0	0	0	0	0	6	12	1.85714	1	1	0	1	1	1	1	0	1	2	0	0	0	0	0	0
	P17742	PPIA	Peptidyl-prolyl cis-trans isomerase A (PPIA_MOUSE)	17.9599	52.439	0	0	0	0	0	0	0	0	0	0	0	0	1	6	4	2	0	0	0	0	0	0	1	0	1	5	10	1.83333	0	0	0	0	0	0	0	0	0	0	0	0	2	6	4	3
	P30275	CKMT1	Creatine kinase U-type, mitochondrial (KCRU_MOUSE)	46.9742	32.2967	0	0	0	0	0	0	0	0	0	0	0	0	0	6	2	3	1	0	2	16	23	0	1	0	0	19	35	1.8	0	0	0	0	0	0	0	0	0	0	0	0	0	3	1	3
	P12787	COX5A	Cytochrome c oxidase subunit 5A, mitochondrial (COX5A_MOUSE)	16.0913	17.8082	5	0	0	7	5	6	10	0	6	7	0	0	0	0	0	2	0	0	0	0	0	0	0	0	0	17	31	1.77778	1	0	0	1	1	1	1	0	1	1	0	0	0	0	1	2
	Q8BZZ3	WWP1	NEDD4-like E3 ubiquitin-protein ligase WWP1 (WWP1_MOUSE)	104.628	8.49673	0	0	0	0	0	0	0	0	0	0	0	0	0	0	0	0	0	0	0	3	6	0	0	0	0	3	6	1.75	0	0	0	0	0	0	0	0	0	0	0	0	0	0	0	0
	Q02105	C1QC	Complement C1q subcomponent subunit C (C1QC_MOUSE)	25.9749	20.3252	0	0	0	0	0	1	0	0	1	4	0	1	0	2	0	0	7	3	1	0	0	0	0	0	0	7	13	1.75	0	0	0	1	0	1	0	0	1	2	0	2	0	1	0	0
	Q91VD9	NDUFS1	NADH-ubiquinone oxidoreductase 75 kDa subunit, mitochondrial (NDUS1_MOUSE)	79.7256	3.71389	2	3	3	4	3	4	4	5	10	4	0	0	0	0	0	0	0	0	0	0	0	0	0	0	0	15	27	1.75	1	1	1	1	1	1	2	1	2	1	0	0	0	0	0	0
	Q7TMM9	TUBB2A	Tubulin beta-2A chain (TBB2A_MOUSE)	49.875	68.764	17	0	0	15	20	15	15	0	15	22	0	0	0	14	0	14	13	7	12	0	0	0	0	0	0	65	114	1.74242	5	0	0	6	4	5	4	0	4	6	0	0	0	8	0	7
	P56480	ATP5B	ATP synthase subunit beta, mitochondrial (ATPB_MOUSE)	56.2655	31.1909	14	2	1	12	12	12	12	8	16	20	0	0	0	4	4	6	1	1	3	3	7	3	1	0	0	52	90	1.71698	4	2	1	3	3	4	3	2	4	4	0	0	0	3	3	3
	Q9JLM8	DCLK1	Serine/threonine-protein kinase DCLK1 (DCLK1_MOUSE)	84.101	4.7619	0	0	0	0	0	0	0	0	0	0	0	0	0	0	0	0	0	0	0	1	0	1	4	0	0	2	4	1.66667	0	0	0	0	0	0	0	0	0	0	0	0	0	0	0	0
	P80316	CCT5	T-complex protein 1 subunit epsilon (TCPE_MOUSE)	59.5859	10.536	0	0	0	0	0	0	0	0	0	0	0	0	0	0	0	0	0	0	0	1	1	0	3	1	0	2	4	1.66667	0	0	0	0	0	0	0	0	0	0	0	0	0	0	0	0
	Q8VEM8	SLC25A3	Phosphate carrier protein, mitochondrial (MPCP_MOUSE)	39.6065	6.44258	3	2	1	0	2	0	1	0	11	1	0	0	0	1	0	0	0	0	0	0	0	0	0	0	0	8	14	1.66667	1	1	1	0	2	0	1	0	2	1	0	0	0	1	0	0
	Q62261	SPTBN1	Spectrin beta chain, non-erythrocytic 1 (SPTB2_MOUSE)	274.052	9.94499	0	0	0	0	0	0	1	0	0	0	0	0	0	1	0	0	8	0	0	0	10	0	5	3	2	11	19	1.66667	0	0	0	0	0	0	1	0	0	0	0	0	0	1	0	0
	Q9ERD7	TUBB3	Tubulin beta-3 chain (TBB3_MOUSE)	50.3862	53.7778	5	0	0	0	0	0	0	0	0	0	1	5	0	6	0	2	0	3	5	24	36	16	35	16	10	62	102	1.63492	3	0	0	0	0	0	0	0	0	0	2	5	0	5	1	2
	Q6PHZ2	CAMK2D	Calcium/calmodulin-dependent protein kinase type II subunit delta (KCC2D_MOUSE)	56.3336	24.6493	0	0	0	0	0	0	0	0	0	0	0	0	0	0	0	0	0	0	0	6	9	0	1	0	0	6	10	1.57143	0	0	0	0	0	0	0	0	0	0	0	0	0	0	0	0
	P18760	CFL1	Cofilin-1 (COF1_MOUSE)	18.5477	51.2048	0	0	0	1	0	0	0	0	1	1	0	0	0	3	0	1	0	0	0	7	3	1	6	1	1	10	16	1.54545	0	0	0	1	1	0	0	0	1	1	0	0	0	2	0	1
	Q9Z1G4	ATP6V0A1	V-type proton ATPase 116 kDa subunit a isoform 1 (VPP1_MOUSE)	96.4042	10.7271	6	0	0	11	12	1	3	0	31	14	0	0	0	0	0	1	1	0	0	0	0	2	0	0	0	32	50	1.54545	2	0	1	3	3	1	1	0	5	3	0	0	0	0	0	1
	Q6PIE5	ATP1A2	Sodium/potassium-transporting ATPase subunit alpha-2 (AT1A2_MOUSE)	112.145	20.9804	0	22	1	31	33	17	18	0	28	32	0	5	0	17	0	0	9	11	17	4	3	0	1	0	2	100	151	1.50495	0	4	1	6	4	4	4	0	6	5	0	5	0	5	0	0
	P17710	HK1	Hexokinase-1 (HXK1_MOUSE)	108.234	9.75359	0	0	0	0	0	0	0	0	0	0	0	0	0	2	0	0	1	0	0	0	0	0	0	0	0	1	2	1.5	0	0	0	0	0	0	0	0	0	0	0	0	0	2	0	0
	Q9ESZ8	GTF2I	General transcription factor II-I (GTF2I_MOUSE)	112.195	5.11022	0	0	0	0	0	0	0	0	0	0	0	0	0	0	0	0	0	0	0	1	2	0	0	0	0	1	2	1.5	0	0	0	0	0	0	0	0	0	0	0	0	0	0	0	0
	Q8JZZ7	ADGRL2	Adhesion G protein-coupled receptor L2 (AGRL2_MOUSE)	166.471	1.74849	0	0	0	0	0	0	0	0	0	0	0	0	0	0	0	0	0	0	0	0	0	1	2	0	0	1	2	1.5	0	0	0	0	0	0	0	0	0	0	0	0	0	0	0	0
	A2AJ76	HMCN2	Hemicentin-2 (HMCN2_MOUSE)	546.855	0.176471	0	0	0	0	0	0	0	0	0	0	0	0	0	0	0	0	0	0	0	1	2	0	0	0	0	1	2	1.5	0	0	0	0	0	0	0	0	0	0	0	0	0	1	0	0
	Q6Y7W8	GIGYF2	PERQ amino acid-rich with GYF domain-containing protein 2 (PERQ2_MOUSE)	149.102	0.697134	0	0	0	0	0	0	0	0	0	0	0	0	0	0	0	0	1	1	1	0	0	0	0	0	0	1	2	1.5	0	0	0	0	0	0	0	0	0	0	0	0	0	0	0	0
	Q9CPX8	UQCR11	Cytochrome b-c1 complex subunit 10 (QCR10_MOUSE)	6.53442	21.4286	1	0	0	0	0	0	0	2	0	0	0	0	0	0	0	0	0	0	0	0	0	0	0	0	0	1	2	1.5	1	0	0	0	0	0	0	1	0	0	0	0	0	0	0	0
	Q8K406	LGI3	Leucine-rich repeat LGI family member 3 (LGI3_MOUSE)	61.7786	2.73723	0	0	0	0	0	0	0	0	0	0	0	0	0	0	0	0	0	0	0	1	2	0	0	0	0	1	2	1.5	0	0	0	0	0	0	0	0	0	0	0	0	0	0	0	0
	O88737	BSN	Protein bassoon (BSN_MOUSE)	418.587	0.761035	0	0	0	0	0	0	0	0	0	0	0	0	0	0	0	0	0	0	0	1	2	0	0	0	0	1	2	1.5	0	0	0	0	0	0	0	0	0	0	0	0	0	0	0	0
	Q05920	PC	Pyruvate carboxylase, mitochondrial (PYC_MOUSE)	129.602	1.86757	0	0	0	0	0	0	0	0	0	0	0	0	0	0	0	0	0	0	0	1	2	0	0	0	0	1	2	1.5	0	0	0	0	0	0	0	0	0	0	1	0	0	0	0	0
	Q6NVF4	HELB	DNA helicase B (HELB_MOUSE)	121.395	0.744879	0	0	0	0	1	0	0	0	0	2	0	0	0	0	0	0	0	0	0	0	0	0	0	0	0	1	2	1.5	1	1	0	1	1	0	1	0	1	1	0	0	0	0	0	0
	Q68EF0	RAB3IP	Rab-3A-interacting protein (RAB3I_MOUSE)	47.1036	3.27103	0	0	0	0	0	0	0	0	2	0	0	0	0	0	0	0	1	0	0	0	0	0	0	0	0	1	2	1.5	1	1	0	1	1	0	1	0	1	0	1	1	0	0	0	0
	P53395	DBT	Lipoamide acyltransferase component of branched-chain alpha-keto acid dehydrogenase complex, mitochondrial (ODB2_MOUSE)	53.2129	12.4481	0	0	0	0	0	0	0	0	0	0	0	0	0	0	0	0	0	0	0	3	2	1	6	1	0	5	8	1.5	0	0	0	0	0	0	0	0	0	0	0	0	0	0	0	0
	Q8VDN2	ATP1A1	Sodium/potassium-transporting ATPase subunit alpha-1 (AT1A1_MOUSE)	112.91	18.0841	12	9	4	26	23	13	18	0	32	39	0	3	0	8	4	0	6	0	10	0	2	1	0	0	0	85	125	1.46512	3	2	2	5	5	4	2	0	5	6	0	3	0	3	3	0
	Q9DB20	ATP5O	ATP synthase subunit O, mitochondrial (ATPO_MOUSE)	23.3487	39.4366	0	0	1	5	2	0	0	0	2	8	2	2	0	2	0	0	0	0	0	0	0	0	1	0	0	10	15	1.45455	0	0	1	3	2	1	0	0	2	3	2	2	0	1	0	0
	Q62425	NDUFA4	Cytochrome c oxidase subunit NDUFA4 (NDUA4_MOUSE)	9.32087	26.8293	0	2	2	10	8	3	3	1	12	8	0	0	0	0	0	0	1	3	3	0	0	0	0	0	0	23	33	1.41667	1	2	1	2	2	2	2	1	2	2	0	1	0	0	0	0
	P51863	ATP6V0D1	V-type proton ATPase subunit d 1 (VA0D1_MOUSE)	40.2752	14.5299	4	4	5	21	19	12	12	5	24	22	0	0	0	0	0	0	0	0	0	0	0	0	0	0	0	53	75	1.40741	3	3	2	3	4	4	4	2	4	3	0	0	0	0	0	0
	Q8QZT1	ACAT1	Acetyl-CoA acetyltransferase, mitochondrial (THIL_MOUSE)	44.7873	10.8491	0	0	0	0	0	0	0	0	0	0	0	0	0	0	0	0	0	0	0	4	3	0	3	0	0	4	6	1.4	0	0	0	0	0	0	0	0	0	0	0	0	0	0	0	0
	Q9R0K7	ATP2B2	Plasma membrane calcium-transporting ATPase 2 (AT2B2_MOUSE)	132.503	5.09182	2	0	0	6	6	0	2	0	7	8	0	3	0	0	0	0	0	0	0	0	0	0	0	0	0	14	20	1.4	2	0	0	2	3	0	3	0	3	3	0	2	0	0	0	0
	Q9D6F9	TUBB4A	Tubulin beta-4A chain (TBB4A_MOUSE)	49.5539	65.0901	0	0	0	0	0	0	0	0	0	0	1	6	0	13	0	0	11	3	9	34	37	14	37	15	0	75	105	1.39474	0	0	0	0	0	0	0	0	0	0	6	10	0	7	0	0
	P62874	GNB1	Guanine nucleotide-binding protein G(I)/G(S)/G(T) subunit beta-1 (GBB1_MOUSE)	37.353	27.6471	11	0	0	14	15	7	6	0	19	22	0	0	0	1	0	0	2	2	3	1	2	1	1	1	0	45	63	1.3913	3	0	0	4	4	3	2	0	3	4	0	0	0	1	0	1
	P16330	CNP	2',3'-cyclic-nucleotide 3'-phosphodiesterase (CN37_MOUSE)	47.0935	54.2857	11	7	10	34	34	12	17	9	29	30	0	3	1	11	1	3	12	16	12	24	43	0	1	0	0	134	186	1.38519	6	3	2	7	7	8	6	2	8	9	1	5	1	9	1	4
	P98086	C1QA	Complement C1q subcomponent subunit A (C1QA_MOUSE)	25.9582	15.9184	0	0	0	0	0	0	0	0	0	0	0	1	0	1	0	0	1	1	0	4	4	0	0	2	3	7	10	1.375	0	0	0	0	0	0	0	0	0	0	0	1	0	1	0	0
	Q99LC3	NDUFA10	NADH dehydrogenase [ubiquinone] 1 alpha subcomplex subunit 10, mitochondrial (NDUAA_MOUSE)	40.5777	3.09859	1	4	2	0	0	2	1	1	6	0	0	0	0	0	0	0	0	0	0	0	0	0	0	0	0	7	10	1.375	1	1	1	0	0	1	1	1	1	0	0	0	0	0	0	0
	P61226	RAP2B	Ras-related protein Rap-2b (RAP2B_MOUSE)	20.4912	6.55738	2	0	0	0	0	0	2	1	0	0	0	0	0	0	0	0	0	0	0	0	0	0	0	0	0	2	3	1.33333	1	0	0	0	0	0	1	1	0	0	0	0	0	0	0	0
	P16858	GAPDH	Glyceraldehyde-3-phosphate dehydrogenase (G3P_MOUSE)	35.7872	42.042	11	15	7	24	29	10	20	11	30	26	0	0	0	8	4	4	1	1	1	5	16	2	4	3	3	101	134	1.32353	3	4	3	5	4	4	4	3	5	4	1	2	0	6	3	2
	P46096	SYT1	Synaptotagmin-1 (SYT1_MOUSE)	47.3878	28.5036	2	0	9	14	18	1	5	16	8	25	0	0	0	1	3	3	0	0	2	0	0	0	0	0	0	46	61	1.31915	2	1	3	3	4	2	3	2	4	5	0	0	0	1	2	2
	P56564	SLC1A3	Excitatory amino acid transporter 1 (EAA1_MOUSE)	59.5837	6.44567	6	5	4	0	0	4	2	0	15	0	0	0	0	0	0	1	1	0	0	4	4	1	2	0	0	21	28	1.31818	1	1	1	0	0	1	1	1	2	0	0	0	0	0	0	1
	O08599	STXBP1	Syntaxin-binding protein 1 (STXB1_MOUSE)	67.5259	25.4209	3	5	8	10	12	13	6	7	3	14	0	0	0	1	0	0	3	6	2	6	9	0	1	0	0	47	62	1.3125	2	2	1	4	3	4	2	1	2	4	0	0	0	0	0	0
	P63101	YWHAZ	14-3-3 protein zeta/delta (1433Z_MOUSE)	27.7537	22.449	2	0	0	0	0	0	0	0	1	0	0	0	0	0	0	0	1	1	1	3	4	0	1	0	0	6	8	1.28571	1	0	0	0	0	1	0	0	1	0	0	2	0	0	0	0
	Q60865	CAPRIN1	Caprin-1 (CAPR1_MOUSE)	78.1208	14.1443	0	0	0	0	0	0	0	0	0	0	0	0	0	0	0	0	0	0	0	6	5	0	3	0	0	6	8	1.28571	0	0	0	0	0	0	0	0	0	0	0	1	0	0	0	0
	Q6PIC6	ATP1A3	Sodium/potassium-transporting ATPase subunit alpha-3 (AT1A3_MOUSE)	111.62	31.6881	19	22	1	41	46	29	23	0	35	45	0	7	0	19	4	5	11	12	15	3	4	4	0	0	0	151	194	1.28289	7	5	1	8	10	9	5	0	10	10	0	7	0	7	5	4
	Q9D6J6	NDUFV2	NADH dehydrogenase [ubiquinone] flavoprotein 2, mitochondrial (NDUV2_MOUSE)	27.2679	4.03226	5	4	5	0	0	4	5	4	5	0	0	0	0	0	0	0	0	0	0	0	0	0	0	0	0	14	18	1.26667	1	1	1	0	0	1	1	1	1	0	0	0	0	0	0	0
	P61264	STX1B	Syntaxin-1B (STX1B_MOUSE)	33.2238	29.5139	4	5	11	12	8	7	4	0	17	15	0	0	0	4	0	0	1	3	2	0	0	0	0	0	0	41	52	1.2619	2	2	1	5	3	4	1	0	3	5	0	0	0	2	0	0
	Q68FD5	CLTC	Clathrin heavy chain 1 (CLH1_MOUSE)	191.435	31.4627	21	27	27	48	51	17	26	13	78	65	0	0	0	1	1	2	14	8	9	11	33	0	0	3	0	203	252	1.2402	9	10	4	12	12	10	9	4	14	12	0	2	0	1	1	2
	Q03265	ATP5A1	ATP synthase subunit alpha, mitochondrial (ATPA_MOUSE)	59.7156	48.6438	34	37	17	39	48	33	33	17	66	52	0	2	0	9	2	4	2	3	3	1	4	8	5	0	1	188	232	1.2328	7	7	4	10	10	10	9	4	12	11	0	4	0	6	1	2
	P99024	TUBB5	Tubulin beta-5 chain (TBB5_MOUSE)	49.639	63.2883	8	12	18	18	25	13	11	10	18	26	4	0	1	11	0	0	11	6	12	37	45	22	49	24	20	180	221	1.22652	4	3	4	7	6	4	5	3	6	6	5	0	2	6	0	0
	P08553	NEFM	Neurofilament medium polypeptide (NFM_MOUSE)	95.8586	10.967	0	0	0	0	0	0	0	0	0	0	8	10	0	0	0	0	0	0	0	0	0	0	0	0	0	8	10	1.22222	0	0	0	0	0	0	0	0	0	0	5	6	0	0	0	0
	P28798	GRN	Granulins (GRN_MOUSE)	63.4131	25.2971	1	2	0	6	5	3	0	0	3	7	0	0	0	0	0	0	7	9	7	0	0	4	0	1	3	26	32	1.22222	1	1	0	3	4	3	1	0	2	5	0	0	0	0	0	0
	Q9D2G2	DLST	Dihydrolipoyllysine-residue succinyltransferase component of 2-oxoglutarate dehydrogenase complex, mitochondrial (ODO2_MOUSE)	48.9635	24.4493	0	0	0	0	0	0	0	0	0	0	0	0	0	0	0	0	0	0	0	5	0	0	6	0	0	5	6	1.16667	0	0	0	0	0	0	0	0	0	0	0	0	0	0	0	0
CRAPome validated spurious partners	Q9D8E6	RPL4	60S ribosomal protein L4 (RL4_MOUSE)	47.124	10.2625	0	0	0	0	0	0	0	0	0	0	0	0	0	0	0	0	0	0	0	0	0	1	4	0	2	1	6	3.5	0	0	0	0	0	0	0	0	0	0	0	0	0	0	0	0
	Q9Z130	HNRNPDL	Heterogeneous nuclear ribonucleoprotein D-like (HNRDL_MOUSE)	33.5381	20.598	0	0	0	0	0	0	0	0	0	0	0	0	0	2	0	0	2	0	2	0	0	0	4	0	0	2	8	3	0	0	0	0	0	0	0	0	0	0	0	0	0	2	0	0
	Q9Z2X1	HNRNPF	Heterogeneous nuclear ribonucleoprotein F (HNRPF_MOUSE)	45.7009	12.5301	0	0	0	0	0	0	0	0	0	0	0	0	0	0	0	0	0	0	0	0	0	0	4	0	0	0	4	5	0	0	0	0	0	0	0	0	0	0	0	0	0	0	0	0
	O35737	HNRNPH1	Heterogeneous nuclear ribonucleoprotein H (HNRH1_MOUSE)	49.1684	28.0624	0	0	0	0	0	0	0	0	0	0	0	0	0	0	0	0	1	1	0	5	7	0	13	0	1	6	22	3.28571	0	0	0	0	0	0	0	0	0	0	0	0	0	0	0	0
	Q99020	HNRNPAB	Heterogeneous nuclear ribonucleoprotein A/B (ROAA_MOUSE)	30.8123	19.6491	0	0	0	0	0	0	0	0	0	0	0	0	0	0	0	0	0	0	0	1	0	0	3	0	0	1	3	2	0	0	0	0	0	0	0	0	0	0	0	0	0	0	0	0
	P61979	HNRNPK	Heterogeneous nuclear ribonucleoprotein K (HNRPK_MOUSE)	50.9444	3.67171	0	0	0	0	0	0	0	0	0	0	0	0	0	0	0	0	0	0	0	0	1	1	1	0	1	1	3	2	0	0	0	0	0	0	0	0	0	0	0	0	0	0	0	0
	P68033	ACTC1	Actin, alpha cardiac muscle 1 (ACTC_MOUSE)	41.9919	33.9523	0	0	0	0	0	0	0	0	0	0	0	0	0	0	0	0	0	0	0	12	17	0	14	0	0	12	31	2.46154	0	0	0	0	0	0	0	0	0	0	0	0	0	0	0	0
	P49312	HNRNPA1	Heterogeneous nuclear ribonucleoprotein A1 (ROA1_MOUSE)	34.1753	43.4375	0	0	0	0	0	0	0	0	0	0	0	0	0	5	1	1	2	2	4	6	4	1	8	0	1	10	25	2.36364	0	0	0	0	0	0	0	0	0	0	0	0	0	2	1	1
	P67984	RPL22	60S ribosomal protein L22 (RL22_MOUSE)	14.7498	20.3125	0	0	0	0	0	0	0	0	0	0	0	0	0	0	0	0	0	1	0	1	1	1	4	1	1	3	7	2	0	0	0	0	0	0	0	0	0	0	0	0	0	0	0	0
	O88569	HNRNPA2B1	Heterogeneous nuclear ribonucleoproteins A2/B1 (ROA2_MOUSE)	37.3797	65.1558	0	0	0	0	0	0	0	0	0	0	0	0	0	34	22	0	15	0	17	0	33	0	0	0	0	37	84	2.23684	0	0	0	0	1	0	0	0	0	0	2	0	0	17	12	0
	P70333	HNRNPH2	Heterogeneous nuclear ribonucleoprotein H2 (HNRH2_MOUSE)	49.2483	17.1492	0	0	0	0	0	0	0	0	0	0	0	0	0	0	0	0	0	1	1	6	9	0	0	0	1	6	12	1.85714	0	0	0	0	0	0	0	0	0	0	0	0	0	0	0	0
	Q62376	SNRNP70	U1 small nuclear ribonucleoprotein 70 kDa (RU17_MOUSE)	51.9609	10.0446	0	0	0	0	0	0	0	0	0	0	0	0	0	0	0	0	0	0	0	0	0	0	2	0	0	0	2	3	0	0	0	0	0	0	0	0	0	0	0	0	0	0	0	0
	P60710	ACTB	Actin, cytoplasmic 1 (ACTB_MOUSE)	41.7097	77.3333	0	0	0	0	0	0	0	0	0	0	0	0	0	0	0	0	0	0	1	40	33	0	43	0	0	40	77	1.90244	0	0	0	0	0	0	0	0	0	0	0	0	0	0	0	0
	Q8BG05	HNRNPA3	Heterogeneous nuclear ribonucleoprotein A3 (ROA3_MOUSE)	39.6276	45.9103	0	0	0	0	0	0	0	0	0	0	0	0	1	7	4	4	9	2	9	22	34	1	11	2	2	39	69	1.75	0	0	0	0	0	0	0	0	0	0	0	0	2	6	5	5
	P68368	TUBA4A	Tubulin alpha-4A chain (TBA4A_MOUSE)	49.8924	50.8929	0	0	0	0	9	0	0	0	0	0	7	7	0	8	0	0	11	10	10	9	27	0	0	0	0	36	62	1.7027	0	0	0	0	2	0	0	0	0	0	6	9	0	6	0	0
	Q60668	HNRNPD	Heterogeneous nuclear ribonucleoprotein D0 (HNRPD_MOUSE)	38.3303	33.2394	0	0	0	0	0	0	0	0	0	0	0	0	0	4	0	0	3	0	3	10	8	1	9	0	0	14	24	1.66667	0	0	0	0	0	0	0	0	0	0	0	0	0	3	0	0
	P63260	ACTG1	Actin, cytoplasmic 2 (ACTG_MOUSE)	41.7658	77.3333	0	0	0	0	0	0	0	0	0	0	5	0	0	0	0	0	0	0	0	43	32	0	48	0	0	48	80	1.65306	0	0	0	0	0	0	0	0	0	0	5	0	0	0	0	0
	P05214	TUBA3A; TUBA3B	Tubulin alpha-3 chain (TBA3_MOUSE)	49.9276	45.7778	8	0	0	0	0	0	0	0	20	0	5	6	0	0	0	4	0	0	0	8	25	17	19	12	5	50	79	1.56863	2	0	0	0	0	0	0	0	4	0	5	8	0	0	0	1
	P63276	RPS17	40S ribosomal protein S17 (RS17_MOUSE)	15.5144	18.5185	0	0	0	0	0	0	0	0	0	0	1	0	0	0	0	0	0	0	0	0	2	3	2	2	4	6	8	1.28571	0	0	0	0	0	0	0	0	0	0	1	0	0	0	0	0
	P05213	TUBA1B	Tubulin alpha-1B chain (TBA1B_MOUSE)	50.1196	44.1242	0	0	0	9	8	0	0	0	9	7	5	3	1	10	1	1	12	11	10	10	19	13	15	12	7	71	92	1.29167	0	0	0	3	2	0	0	0	3	4	5	8	1	6	1	1
	P63017	HSPA8	Heat shock cognate 71 kDa protein (HSP7C_MOUSE)	70.8272	43.4985	4	5	12	24	30	6	8	8	20	30	1	1	0	16	2	1	7	5	10	1	8	7	2	4	3	97	118	1.21429	4	4	2	4	7	3	3	2	3	7	2	1	0	11	2	1
No enrichment in KCC2-AP	P02088	HBB-B1	Hemoglobin subunit beta-1 (HBB1_MOUSE)	15.8301	19.7279	0	0	0	0	0	0	0	0	0	0	0	0	0	0	0	5	0	0	0	0	0	0	0	0	0	0	5	6	0	0	0	0	0	0	0	0	0	0	0	0	0	0	0	2
	P03995	GFAP	Glial fibrillary acidic protein (GFAP_MOUSE)	49.8695	2.55814	0	0	0	0	0	0	0	0	0	0	0	0	0	0	0	0	1	1	2	0	0	0	0	0	0	1	3	2	0	0	0	0	0	0	0	0	0	0	0	0	0	0	0	0
	P07724	ALB	Serum albumin (ALBU_MOUSE)	68.6477	22.5329	0	0	0	0	0	0	0	0	0	0	0	0	0	0	9	0	0	13	0	2	2	0	0	0	0	11	15	1.33333	0	0	0	0	0	0	0	0	0	0	0	0	0	0	4	0
	P14685	PSMD3	26S proteasome non-ATPase regulatory subunit 3 (PSMD3_MOUSE)	60.6803	4.15094	0	0	0	0	0	0	0	0	0	0	0	0	0	0	0	0	0	0	0	0	0	0	1	0	0	0	1	2	0	0	0	0	0	0	0	0	0	0	0	0	0	0	0	0
	Q9D1P0	MRPL13	39S ribosomal protein L13, mitochondrial (RM13_MOUSE)	20.6636	14.0449	0	0	0	0	0	0	0	0	0	0	0	0	0	0	0	0	0	0	0	0	0	0	1	0	0	0	1	2	0	0	0	0	0	0	0	0	0	0	0	0	0	0	0	0
	P63038	HSPD1	60 kDa heat shock protein, mitochondrial (CH60_MOUSE)	60.9174	3.66492	0	0	0	0	0	0	0	0	0	0	0	0	0	0	0	0	0	0	0	0	1	0	0	0	0	0	1	2	0	0	0	0	0	0	0	0	0	0	0	0	0	0	0	0
	Q3THG9	AARSD1	Alanyl-tRNA editing protein Aarsd1 (AASD1_MOUSE)	44.9432	6.06796	0	0	0	0	0	0	0	0	0	0	0	0	0	0	0	0	0	0	0	0	0	0	1	0	0	0	1	2	0	0	0	0	0	0	0	0	0	0	0	0	0	0	0	0
	P62743	AP2S1	AP-2 complex subunit sigma (AP2S1_MOUSE)	17.0067	5.6338	0	0	0	0	0	0	0	0	0	0	0	0	0	0	0	0	0	0	1	0	0	0	0	0	0	0	1	2	0	0	0	0	0	0	0	0	0	0	0	0	0	0	0	0
	Q9JKC6	CEND1	Cell cycle exit and neuronal differentiation protein 1 (CEND_MOUSE)	14.9778	12.7517	0	0	0	0	0	0	0	0	0	0	0	0	0	1	0	0	0	0	0	0	0	0	0	0	0	0	1	2	0	0	0	0	0	0	0	0	0	0	0	0	0	1	0	0
	Q8CIE6	COPA	Coatomer subunit alpha (COPA_MOUSE)	138.344	1.30719	0	0	0	0	0	0	0	0	0	0	0	0	0	1	0	0	0	0	0	0	0	0	0	0	0	0	1	2	0	0	0	0	0	0	0	0	0	0	0	0	0	1	0	0
	Q8K3D3	SWI5	DNA repair protein SWI5 homolog (SWI5_MOUSE)	10.2542	23.5955	0	0	0	0	0	0	0	0	0	0	0	0	0	0	0	0	0	0	0	0	1	0	0	0	0	0	1	2	0	0	0	0	0	0	0	0	0	0	0	0	0	0	0	0
	Q9Z1K6	ARIH2	E3 ubiquitin-protein ligase ARIH2 (ARI2_MOUSE)	57.6591	5.69106	0	0	0	0	0	0	0	0	0	0	0	0	0	0	0	1	0	0	0	0	0	0	0	0	0	0	1	2	0	0	0	0	0	0	0	0	0	0	0	0	0	0	0	1
	Q8C7M3	TRIM9	E3 ubiquitin-protein ligase TRIM9 (TRIM9_MOUSE)	90.8118	3.30477	0	0	0	0	0	0	0	0	0	0	0	0	0	0	0	0	0	0	0	0	0	0	1	0	0	0	1	2	0	0	0	0	0	0	0	0	0	0	0	0	0	0	0	0
	Q99MI1	ERC1	ELKS/Rab6-interacting/CAST family member 1 (RB6I2_MOUSE)	128.252	2.23214	0	0	0	0	0	0	0	0	0	0	0	0	0	0	0	0	0	0	0	0	0	0	1	0	0	0	1	2	0	0	0	0	0	0	0	0	0	0	0	0	0	0	0	0
	P57776	EEF1D	Elongation factor 1-delta (EF1D_MOUSE)	31.2739	5.69395	0	0	0	0	0	0	0	0	0	0	0	0	0	0	0	0	0	0	0	0	0	0	1	0	0	0	1	2	0	0	0	0	0	0	0	0	0	0	0	0	0	0	0	0
	Q8BFR5	TUFM	Elongation factor Tu, mitochondrial (EFTU_MOUSE)	49.477	4.20354	0	0	0	0	0	0	0	0	0	0	0	0	0	0	0	0	0	0	0	0	1	0	0	0	0	0	1	2	0	0	0	0	0	0	0	0	0	0	0	0	0	0	0	0
	P05064	ALDOA	Fructose-bisphosphate aldolase A (ALDOA_MOUSE)	39.3313	4.12088	0	0	0	0	0	0	0	0	0	0	0	0	0	0	0	1	0	0	0	0	0	0	0	0	0	0	1	2	0	0	0	0	0	0	0	0	0	0	0	0	0	0	0	1
	Q8BUV3	GPHN	Gephyrin (GEPH_MOUSE)	83.2298	2.60078	0	0	0	0	0	0	0	0	0	0	0	0	0	0	0	0	0	0	0	0	1	0	0	0	0	0	1	2	0	0	0	0	0	0	0	0	0	0	0	0	0	0	0	0
	Q9WV60	GSK3B	Glycogen synthase kinase-3 beta (GSK3B_MOUSE)	46.6809	6.90476	0	0	0	0	0	0	0	0	0	0	0	0	0	0	0	0	0	0	0	0	0	0	1	0	0	0	1	2	0	0	0	0	0	0	0	0	0	0	0	0	0	0	0	0
	Q8VDM6	HNRNPUL1	Heterogeneous nuclear ribonucleoprotein U-like protein 1 (HNRL1_MOUSE)	95.9425	3.49243	0	0	0	0	0	0	0	0	0	0	0	0	0	0	0	0	0	0	0	0	0	0	1	0	0	0	1	2	0	0	0	0	0	0	0	0	0	0	0	0	0	0	0	0
	Q00PI9	HNRNPUL2	Heterogeneous nuclear ribonucleoprotein U-like protein 2 (HNRL2_MOUSE)	84.8878	2.68456	0	0	0	0	0	0	0	0	0	0	0	0	0	0	0	0	0	0	0	0	0	0	1	0	0	0	1	2	0	0	0	0	0	0	0	0	0	0	0	0	0	0	0	0
	P28740	KIF2A	Kinesin-like protein KIF2A (KIF2A_MOUSE)	79.7066	1.84397	0	0	0	0	0	0	0	0	0	0	0	0	0	0	0	0	0	0	0	0	1	0	0	0	0	0	1	2	0	0	0	0	0	0	0	0	0	0	0	0	0	0	0	0
	P14733	LMNB1	Lamin-B1 (LMNB1_MOUSE)	66.7448	4.2517	0	0	0	0	0	0	0	0	0	0	0	0	0	0	0	0	0	0	0	0	0	0	1	0	0	0	1	2	0	0	0	0	0	0	0	0	0	0	0	0	0	0	0	0
	P28184	MT3	Metallothionein-3 (MT3_MOUSE)	7.00366	17.6471	0	0	0	0	0	0	0	0	0	0	0	0	0	1	0	0	0	0	0	0	0	0	0	0	0	0	1	2	0	0	0	0	0	0	0	0	0	0	0	0	0	1	0	0
	O08663	METAP2	Methionine aminopeptidase 2 (MAP2_MOUSE)	52.8883	4.81172	0	0	0	0	0	0	0	0	0	0	0	0	0	0	0	0	0	0	0	0	0	0	1	0	0	0	1	2	0	0	0	0	0	0	0	0	0	0	0	0	0	0	0	0
	P20357	MAP2	Microtubule-associated protein 2 (MTAP2_MOUSE)	199.01	0.984683	0	0	0	0	0	0	0	0	0	0	0	0	0	0	0	0	0	0	0	0	0	0	0	0	1	0	1	2	0	0	0	0	0	0	0	0	0	0	0	0	0	0	0	0
	Q7TSJ2	MAP6	Microtubule-associated protein 6 (MAP6_MOUSE)	96.3906	1.98675	0	0	0	0	0	0	0	0	0	0	0	0	0	1	0	0	0	0	0	0	0	0	0	0	0	0	1	2	0	0	0	0	0	0	0	0	0	0	0	0	0	1	0	0
	Q6PEB6	MOB4	MOB-like protein phocein (PHOCN_MOUSE)	26.0156	13.3333	0	0	0	0	0	0	0	0	0	0	0	0	0	0	0	0	0	0	0	0	1	0	0	0	0	0	1	2	0	0	0	0	0	0	0	0	0	0	0	1	0	0	0	0
	Q6PE15	ABHD10	Mycophenolic acid acyl-glucuronide esterase, mitochondrial (ABHDA_MOUSE)	33.0193	6.73401	0	0	0	0	0	0	0	0	0	0	0	0	0	0	0	0	0	0	1	0	0	0	0	0	0	0	1	2	0	0	0	0	0	0	0	0	0	0	0	0	0	0	0	0
	Q99KX1	MLF2	Myeloid leukemia factor 2 (MLF2_MOUSE)	28.0372	7.28745	0	0	0	0	0	0	0	0	0	0	0	0	0	0	0	0	0	0	0	0	1	0	0	0	0	0	1	2	0	0	0	0	0	0	0	0	0	0	0	0	0	0	0	0
	Q9DCS9	NDUFB10	NADH dehydrogenase [ubiquinone] 1 beta subcomplex subunit 10 (NDUBA_MOUSE)	21.0104	7.95455	0	0	0	0	0	0	0	0	1	0	0	0	0	0	0	0	0	0	0	0	0	0	0	0	0	0	1	2	0	0	0	0	0	0	0	0	1	0	0	0	0	0	0	0
	Q9WV30	NFAT5	Nuclear factor of activated T-cells 5 (NFAT5_MOUSE)	165.697	1.10821	0	0	0	0	0	0	0	0	0	0	0	0	0	0	0	0	0	1	0	0	0	0	0	0	0	0	1	2	0	0	0	0	0	0	0	0	0	0	0	0	0	0	0	0
	P52912	TIA1	Nucleolysin TIA-1 (TIA1_MOUSE)	42.7726	5.44041	0	0	0	0	0	0	0	0	0	0	0	0	0	0	0	0	0	0	0	0	0	0	1	0	0	0	1	2	0	0	0	0	0	0	0	0	0	0	0	0	0	0	0	0
	Q80TL4	PHF24	PHD finger protein 24 (PHF24_MOUSE)	45.1944	3	0	0	0	0	0	0	0	0	0	0	0	0	0	1	0	0	0	0	0	0	0	0	0	0	0	0	1	2	0	0	0	0	0	0	0	0	0	0	0	0	0	1	0	0
	O35129	PHB2	Prohibitin-2 (PHB2_MOUSE)	33.2759	4.01338	0	0	0	0	0	0	0	0	0	0	0	1	0	0	0	0	0	0	0	0	0	0	0	0	0	0	1	2	0	0	0	0	0	0	0	0	0	0	0	1	0	0	0	0
	Q3UPL0	SEC31A	Protein transport protein Sec31A (SC31A_MOUSE)	133.486	1.86992	0	0	0	0	0	0	0	0	0	0	0	0	0	0	0	0	0	0	0	0	1	0	0	0	0	0	1	2	0	0	0	0	0	0	0	0	0	0	0	0	0	0	0	0
	Q80TF3	PCDH19	Protocadherin-19 (PCD19_MOUSE)	125.957	2.27074	0	0	0	0	0	0	0	0	0	0	0	0	0	1	0	0	0	0	0	0	0	0	0	0	0	0	1	2	0	0	0	0	0	0	0	0	0	0	0	0	0	1	0	0
	Q80TZ3	DNAJC6	Putative tyrosine-protein phosphatase auxilin (AUXI_MOUSE)	102.235	1.70576	0	0	0	0	0	0	0	0	0	0	0	0	0	0	0	0	0	0	0	0	1	0	0	0	0	0	1	2	0	0	0	0	0	0	0	0	0	0	0	0	0	0	0	0
	Q91YM2	ARHGAP35	Rho GTPase-activating protein 35 (RHG35_MOUSE)	170.285	1.33422	0	0	0	0	0	0	0	0	0	0	0	0	0	0	0	0	0	0	1	0	0	0	0	0	0	0	1	2	0	0	0	0	0	0	0	0	0	0	0	0	0	0	0	0
	Q6PGN3	DCLK2	Serine/threonine-protein kinase DCLK2 (DCLK2_MOUSE)	82.9272	3.30688	0	0	0	0	0	0	0	0	0	0	0	0	0	0	0	0	0	0	0	0	0	0	1	0	0	0	1	2	0	0	0	0	0	0	0	0	0	0	0	0	0	0	0	0
	Q921I1	TF	Serotransferrin (TRFE_MOUSE)	76.6737	2.00861	0	0	0	0	0	0	0	0	0	0	0	0	0	0	0	1	0	0	0	0	0	0	0	0	0	0	1	2	0	0	0	0	0	0	0	0	0	0	0	0	0	0	0	1
	O55106	STRN	Striatin (STRN_MOUSE)	85.9127	2.69231	0	0	0	0	0	0	0	0	0	0	0	0	0	0	0	0	0	0	0	0	1	0	0	0	0	0	1	2	0	0	0	0	0	0	0	0	0	0	0	0	0	0	0	0
	Q9DCT5	SDF2	Stromal cell-derived factor 2 (SDF2_MOUSE)	23.1444	6.63507	0	0	0	0	0	0	0	0	0	0	0	0	0	0	0	0	0	0	0	0	1	0	0	0	0	0	1	2	0	0	0	0	0	0	0	0	0	0	0	0	0	0	0	0
	Q9D0K2	OXCT1	Succinyl-CoA:3-ketoacid coenzyme A transferase 1, mitochondrial (SCOT1_MOUSE)	55.953	3.65385	0	0	0	0	0	0	0	0	0	0	0	0	0	0	0	0	0	0	0	0	0	0	1	0	0	0	1	2	0	0	0	0	0	0	0	0	0	0	0	0	0	0	0	0
	Q9ESN6	TRIM2	Tripartite motif-containing protein 2 (TRIM2_MOUSE)	81.3941	3.76344	0	0	0	0	0	0	0	0	0	0	0	0	0	0	0	0	0	0	0	0	0	0	1	0	0	0	1	2	0	0	0	0	0	0	0	0	0	0	0	0	0	0	0	0
	Q9EPW0	INPP4A	Type I inositol 3,4-bisphosphate 4-phosphatase (INP4A_MOUSE)	105.472	1.70394	0	0	0	0	0	0	0	0	0	0	0	0	0	0	0	0	0	0	0	0	1	0	0	0	0	0	1	2	0	0	0	0	0	0	0	0	0	0	0	0	0	0	0	0
	Q9WV92	EPB41L3	Band 4.1-like protein 3 (E41L3_MOUSE)	103.274	1.61464	0	0	0	0	0	0	0	0	0	0	0	0	0	0	0	0	0	0	0	0	1	0	0	0	0	0	1	2	0	0	0	0	0	0	0	0	0	0	0	0	0	0	0	0
	P09405	NCL	Nucleolin (NUCL_MOUSE)	76.6768	3.11174	0	0	0	0	0	0	0	0	0	0	0	0	0	0	0	0	0	0	0	0	0	0	1	0	0	0	1	2	0	0	0	0	0	0	0	0	0	0	0	0	0	0	0	0
	P80315	CCT4	T-complex protein 1 subunit delta (TCPD_MOUSE)	58.0297	5.38033	0	0	0	0	0	0	0	0	0	0	0	0	0	0	0	0	0	0	0	0	0	0	1	0	0	0	1	2	0	0	0	0	0	0	0	0	0	0	0	0	0	0	0	0
Enriched in IgG/IgY-AP	P00761	TRYPSIN_PIG	Trypsin (TRYP_PIG)	24.3938	58.8745	28	43	60	34	38	19	27	41	30	35	20	15	0	0	0	0	24	46	52	0	0	0	0	0	0	247	265	1.07258	3	1	2	4	4	2	2	1	3	4	9	7	0	0	0	0
	P60202	PLP1	Myelin proteolipid protein (MYPR_MOUSE)	30.0571	24.9097	31	46	27	47	46	34	27	13	75	48	1	3	0	5	1	1	4	7	7	0	0	0	0	0	0	203	220	1.08333	6	5	5	6	6	6	6	3	6	6	1	2	0	3	1	1
	P11798	CAMK2A	Calcium/calmodulin-dependent protein kinase type II subunit alpha (KCC2A_MOUSE)	54.0805	35.7741	10	17	10	23	27	7	13	14	26	23	0	0	0	0	0	0	7	4	2	37	38	0	0	0	0	131	127	0.969697	2	3	2	4	4	4	3	3	5	4	0	0	0	0	0	0
	P48962	SLC25A4	ADP/ATP translocase 1 (ADT1_MOUSE)	32.8831	38.255	12	11	19	48	40	16	14	16	27	35	0	0	0	0	0	0	0	0	0	0	0	1	0	0	0	131	108	0.825758	5	2	4	10	10	7	4	4	5	9	0	0	0	0	0	0
	P56391	COX6B1	Cytochrome c oxidase subunit 6B1 (CX6B1_MOUSE)	10.0649	41.8605	10	6	5	23	25	16	13	9	27	23	0	0	0	0	1	1	0	0	0	0	0	0	0	0	0	70	89	1.26761	2	3	1	4	3	3	3	2	4	3	0	0	0	0	1	1
	P46460	NSF	Vesicle-fusing ATPase (NSF_MOUSE)	82.561	20.2957	4	5	7	27	31	6	2	8	26	37	0	0	0	0	0	0	4	0	2	1	1	1	1	0	0	80	83	1.03704	4	4	2	6	8	4	4	1	8	8	0	0	0	0	0	0
	P14094	ATP1B1	Sodium/potassium-transporting ATPase subunit beta-1 (AT1B1_MOUSE)	35.172	16.1184	8	10	6	20	27	9	10	8	18	19	0	0	0	1	0	2	3	2	2	0	1	0	0	0	0	74	72	0.973333	4	3	1	4	4	4	3	1	4	4	0	0	0	1	0	1
	P16546	SPTAN1	Spectrin alpha chain, non-erythrocytic 1 (SPTN1_MOUSE)	284.422	27.6699	12	8	10	2	1	4	10	4	3	0	1	2	0	0	1	1	13	2	0	37	30	7	9	5	6	97	71	0.734694	2	4	2	2	2	1	2	1	3	0	2	1	0	0	1	1
	P51881	SLC25A5	ADP/ATP translocase 2 (ADT2_MOUSE)	32.9102	29.5302	12	10	9	36	39	13	10	0	20	24	0	1	0	0	0	0	0	0	0	0	0	0	1	0	0	106	69	0.654206	6	4	3	8	8	6	3	0	6	8	0	2	0	0	0	1
	Q8BMF4	DLAT	Dihydrolipoyllysine-residue acetyltransferase component of pyruvate dehydrogenase complex, mitochondrial (ODP2_MOUSE)	67.8987	11.0592	12	21	15	5	11	17	18	10	16	3	0	0	0	0	0	0	1	0	0	0	0	0	0	0	0	65	64	0.984848	3	4	4	3	4	3	3	4	3	2	0	0	0	0	0	0
	P62880	GNB2	Guanine nucleotide-binding protein G(I)/G(S)/G(T) subunit beta-2 (GBB2_MOUSE)	37.3071	22.6471	10	0	0	23	17	7	11	0	18	23	0	0	0	0	0	0	1	0	0	1	2	0	0	0	0	52	61	1.16981	2	0	0	3	3	3	2	0	2	3	0	0	0	0	0	0
	P28652	CAMK2B	Calcium/calmodulin-dependent protein kinase type II subunit beta (KCC2B_MOUSE)	60.4227	32.1033	3	1	3	7	7	0	4	3	5	9	0	1	0	0	0	0	3	0	0	19	21	1	2	0	0	44	45	1.02222	1	1	1	2	2	1	1	1	2	2	1	2	0	0	0	0
	P04370-10	MBP	Isoform 10 of Myelin basic protein (MBP_MOUSE)	20.8015	40.3141	8	5	0	15	16	9	0	0	11	0	0	0	7	15	9	9	0	0	0	0	0	0	0	0	0	60	44	0.737705	4	3	0	4	6	4	0	0	3	0	0	0	4	7	4	3
	Q9D6R2	IDH3A	Isocitrate dehydrogenase [NAD] subunit alpha, mitochondrial (IDH3A_MOUSE)	39.6131	8.74317	2	1	3	13	15	4	4	1	13	16	0	0	0	4	0	0	0	0	0	0	0	0	0	0	0	34	42	1.22857	2	1	1	3	3	2	3	1	2	3	0	0	0	1	0	0
	P38647	HSPA9	Stress-70 protein, mitochondrial (GRP75_MOUSE)	73.4156	32.2533	0	0	0	7	8	0	1	0	0	2	2	1	2	17	4	4	3	0	4	1	1	9	1	7	7	43	38	0.886364	0	0	0	2	2	0	1	0	0	1	1	1	2	11	4	5
	P18872	GNAO1	Guanine nucleotide-binding protein G(o) subunit alpha (GNAO_MOUSE)	40.0589	22.8814	6	7	0	11	12	9	8	0	5	10	0	0	0	0	0	0	0	1	0	0	1	0	0	0	0	36	34	0.945946	3	3	0	4	4	3	3	0	3	4	0	0	0	0	0	0
	P01831	THY1	Thy-1 membrane glycoprotein (THY1_MOUSE)	18.0685	14.8148	2	3	0	10	9	2	4	0	7	12	0	0	0	0	0	0	0	0	0	0	0	0	0	0	0	24	25	1.04	1	1	0	2	2	1	1	0	2	2	0	0	0	0	0	0
	P20029	HSPA5	78 kDa glucose-regulated protein (GRP78_MOUSE)	72.3775	11.145	3	0	9	16	16	0	0	3	0	16	1	0	0	1	0	0	0	0	3	0	0	3	1	1	1	49	25	0.52	2	0	1	1	2	0	0	1	0	2	1	0	0	1	0	0
	P56135	ATP5J2	ATP synthase subunit f, mitochondrial (ATPK_MOUSE)	10.3374	13.6364	3	2	7	6	9	2	2	1	9	10	0	0	0	0	0	0	0	0	0	0	0	0	0	0	0	27	24	0.892857	1	1	1	1	1	1	1	1	1	1	0	0	0	0	0	0
	P35803	GPM6B	Neuronal membrane glycoprotein M6-b (GPM6B_MOUSE)	36.1857	6.40244	2	3	0	6	8	5	3	2	5	7	0	0	0	0	0	0	0	0	0	0	0	0	0	0	0	19	22	1.15	1	1	1	1	2	1	1	1	2	2	0	0	0	0	0	0
	Q9DCT2	NDUFS3	NADH dehydrogenase [ubiquinone] iron-sulfur protein 3, mitochondrial (NDUS3_MOUSE)	30.1305	4.18251	4	4	3	4	5	2	9	4	1	2	0	0	0	0	0	0	0	0	0	0	0	0	0	0	0	20	18	0.904762	1	1	1	1	1	1	1	1	1	1	0	0	0	0	0	0
	Q9CQE8	2700060E02RIK	UPF0568 protein C14orf166 homolog (CN166_MOUSE)	28.1348	46.3115	0	0	0	0	0	0	0	0	0	0	0	0	0	0	0	0	0	0	0	13	10	1	7	1	0	15	17	1.125	0	0	0	0	0	0	0	0	0	0	0	0	0	0	0	0
	P23506	PCMT1	Protein-L-isoaspartate(D-aspartate) O-methyltransferase (PIMT_MOUSE)	24.6186	32.1586	0	0	0	0	0	0	0	0	1	0	0	1	0	0	1	0	0	0	0	4	8	3	5	4	1	12	16	1.30769	0	0	0	0	0	0	0	0	1	0	0	1	0	0	1	0
	P60764	RAC3	Ras-related C3 botulinum toxin substrate 3 (RAC3_MOUSE)	21.365	5.20833	1	0	0	8	4	2	2	0	5	5	0	0	0	1	0	0	0	0	0	0	0	0	0	0	0	13	15	1.14286	1	0	0	1	1	1	1	0	1	1	0	0	0	1	0	0
	Q61885	MOG	Myelin-oligodendrocyte glycoprotein (MOG_MOUSE)	28.2528	4.06504	1	0	3	4	6	1	1	0	5	6	0	1	0	0	0	0	0	1	0	0	0	0	0	0	0	14	15	1.06667	1	0	1	1	1	1	1	0	1	1	0	0	0	0	0	0
	P63024	VAMP3	Vesicle-associated membrane protein 3 (VAMP3_MOUSE)	11.473	16.5049	1	3	0	6	4	2	1	0	5	5	0	0	0	0	0	0	1	1	1	0	0	0	0	0	0	15	15	1	1	1	0	1	1	1	1	0	1	1	0	0	0	0	0	0
	Q62095	DDX3Y	ATP-dependent RNA helicase DDX3Y (DDX3Y_MOUSE)	73.3822	20.9726	0	0	0	0	0	0	0	0	0	0	0	0	0	0	0	0	0	0	3	10	11	0	0	0	0	10	14	1.36364	0	0	0	0	0	0	0	0	0	0	0	0	0	0	0	0
	Q6P5H2	NES	Nestin (NEST_MOUSE)	207	0.482833	6	0	0	3	4	1	0	0	9	2	1	0	0	0	0	0	1	1	1	0	0	0	0	0	0	15	14	0.9375	1	0	0	1	1	1	0	0	1	1	1	1	0	0	0	0
	P32883	KRAS	GTPase KRas (RASK_MOUSE)	21.642	7.93651	6	5	7	2	4	6	4	4	0	0	0	0	0	0	0	0	0	0	0	0	0	0	0	0	0	24	14	0.6	1	1	1	1	1	1	1	1	0	0	0	0	0	0	0	0
	P03930	MTATP8	ATP synthase protein 8 (ATP8_MOUSE)	7.76119	14.9254	0	0	0	5	7	1	0	0	5	5	0	0	0	0	0	0	0	0	0	0	0	0	0	0	0	12	11	0.923077	1	0	0	1	1	1	0	0	1	1	0	0	0	0	0	0
	Q9CQQ7	ATP5F1	ATP synthase F(0) complex subunit B1, mitochondrial (AT5F1_MOUSE)	28.9304	3.125	0	0	0	2	5	4	0	0	2	4	0	0	0	0	0	0	0	0	0	0	0	0	0	0	0	7	10	1.375	1	0	0	1	1	1	0	0	1	1	0	0	0	0	0	0
	Q9D051	PDHB	Pyruvate dehydrogenase E1 component subunit beta, mitochondrial (ODPB_MOUSE)	38.912	9.47075	2	0	0	2	4	0	1	0	3	3	0	0	0	0	0	0	0	1	1	1	0	0	0	0	1	9	10	1.1	1	0	0	1	1	0	1	0	1	1	0	0	0	0	0	0
	P17427	AP2A2	AP-2 complex subunit alpha-2 (AP2A2_MOUSE)	103.951	10.9808	0	0	0	0	0	0	0	0	0	1	0	0	0	0	0	0	0	0	0	5	6	3	2	0	0	8	9	1.11111	0	0	0	0	0	0	0	0	0	0	0	0	0	0	0	0
	P14231	ATP1B2	Sodium/potassium-transporting ATPase subunit beta-2 (AT1B2_MOUSE)	33.3225	8.27586	0	2	0	6	6	1	0	0	3	4	0	0	0	1	0	0	0	0	0	0	0	0	0	0	0	14	9	0.666667	0	1	0	2	2	1	0	0	1	2	0	0	0	1	0	0
	Q9CQI3	GMFB	Glia maturation factor beta (GMFB_MOUSE)	16.7124	31.6901	0	0	0	0	0	0	0	0	0	0	0	0	0	0	0	0	0	0	0	1	3	3	4	1	1	5	8	1.5	0	0	0	0	0	0	0	0	0	0	0	0	0	0	0	0
	P08551	NEFL	Neurofilament light polypeptide (NFL_MOUSE)	61.4711	11.0497	0	0	0	0	0	0	0	0	0	0	6	4	0	0	0	0	0	0	0	1	4	0	0	0	0	7	8	1.125	0	0	0	0	0	0	0	0	0	0	3	2	0	0	0	0
	Q9D8B4	NDUFA11	NADH dehydrogenase [ubiquinone] 1 alpha subcomplex subunit 11 (NDUAB_MOUSE)	14.9725	7.80142	0	0	0	4	3	0	0	0	2	6	0	0	0	0	0	0	0	0	0	0	0	0	0	0	0	7	8	1.125	0	0	0	1	1	0	0	0	1	1	0	0	0	0	0	0
	Q91YT0	NDUFV1	NADH dehydrogenase [ubiquinone] flavoprotein 1, mitochondrial (NDUV1_MOUSE)	50.8017	5.81897	0	0	0	2	2	0	0	0	2	5	0	0	0	0	0	0	0	0	0	0	0	0	0	0	0	4	7	1.6	0	0	0	2	1	0	0	0	0	1	0	0	0	0	0	0
	Q9JHU4	DYNC1H1	Cytoplasmic dynein 1 heavy chain 1 (DYHC1_MOUSE)	531.71	1.74419	0	0	0	0	0	1	2	0	0	0	0	0	0	0	0	0	0	0	0	0	0	3	3	2	1	5	7	1.33333	0	0	0	0	0	0	0	0	0	0	0	0	0	0	0	0
	Q78IK2	USMG5	Up-regulated during skeletal muscle growth protein 5 (USMG5_MOUSE)	6.37736	25.8621	1	2	0	3	2	1	0	0	2	4	0	0	0	0	0	0	0	0	0	0	0	0	0	0	0	8	7	0.888889	0	1	0	1	1	0	0	0	1	1	0	0	0	0	0	0
	P84078	ARF1	ADP-ribosylation factor 1 (ARF1_MOUSE)	20.6837	5.52486	0	0	7	3	3	0	0	0	4	3	0	0	0	0	0	0	0	0	0	0	0	0	0	0	0	13	7	0.571429	1	0	1	1	1	0	0	1	1	1	0	0	0	0	0	0
	Q8R081	HNRNPL	Heterogeneous nuclear ribonucleoprotein L (HNRPL_MOUSE)	63.9232	9.89761	0	1	0	0	0	0	1	0	0	0	0	0	0	0	0	0	1	0	0	2	4	0	1	0	0	4	6	1.4	0	1	0	0	0	0	1	0	0	0	1	0	0	0	0	0
	P62204	CALM2; CALM1; CALM3	Calmodulin (CALM_MOUSE)	16.8268	30.8725	0	0	0	0	0	0	0	0	0	0	0	0	0	2	1	1	0	0	0	1	1	2	2	1	0	5	6	1.16667	0	0	0	0	0	0	0	0	0	0	0	0	0	1	1	1
	P17426	AP2A1	AP-2 complex subunit alpha-1 (AP2A1_MOUSE)	107.596	6.2436	0	0	0	2	4	0	0	0	0	3	0	0	0	0	0	0	1	0	0	2	3	0	0	0	0	9	6	0.7	1	0	0	1	1	0	0	0	1	1	0	0	0	0	0	0
	Q06185	ATP5I	ATP synthase subunit e, mitochondrial (ATP5I_MOUSE)	8.23047	16.9014	0	2	0	3	4	0	0	0	3	3	0	0	0	0	0	0	0	0	0	0	0	0	0	0	0	9	6	0.7	0	1	0	1	1	0	1	0	1	1	0	0	0	0	0	0
	Q810U3	NFASC	Neurofascin (NFASC_MOUSE)	137.889	1.12903	4	5	4	0	0	1	3	1	1	0	0	0	0	0	0	0	0	0	0	0	0	0	0	0	0	13	6	0.5	1	1	1	0	0	1	1	1	1	0	0	0	0	0	0	0
	Q91ZU6	DST	Dystonin (DYST_MOUSE)	833.701	0.338158	0	0	0	0	0	0	0	0	0	0	0	0	0	0	0	0	3	3	2	0	0	0	0	0	0	3	5	1.5	0	0	0	0	1	0	0	0	0	0	0	0	0	0	0	0
	Q8VEK3	HNRNPU	Heterogeneous nuclear ribonucleoprotein U (HNRPU_MOUSE)	87.8627	9.125	0	0	0	0	0	0	0	0	0	0	0	0	0	0	0	0	0	0	0	3	4	0	1	1	0	4	5	1.2	0	0	0	0	0	0	0	0	0	0	0	0	0	0	0	0
	Q9WUM4	CORO1C	Coronin-1C (COR1C_MOUSE)	53.087	14.557	0	0	0	0	0	0	0	0	0	0	0	0	0	0	0	0	0	0	0	4	3	0	2	0	0	4	5	1.2	0	0	0	0	0	0	0	0	0	0	0	0	0	0	0	0
	Q8K2B3	SDHA	Succinate dehydrogenase [ubiquinone] flavoprotein subunit, mitochondrial (SDHA_MOUSE)	72.5392	6.62651	0	0	0	0	0	0	0	0	0	0	0	1	0	0	0	0	0	0	0	3	1	1	2	1	1	5	5	1	0	0	0	0	0	0	0	0	0	0	0	1	0	0	0	0
	Q9DB77	UQCRC2	Cytochrome b-c1 complex subunit 2, mitochondrial (QCR2_MOUSE)	48.205	6.62252	0	0	0	3	2	0	0	0	1	3	0	0	0	1	0	0	0	0	0	0	0	0	0	0	0	5	5	1	0	0	0	1	1	0	0	0	1	1	0	0	0	1	0	0
	P62835	RAP1A	Ras-related protein Rap-1A (RAP1A_MOUSE)	20.9737	6.52174	5	0	0	0	0	0	0	0	5	0	0	0	0	0	0	0	0	0	0	0	0	0	0	0	0	5	5	1	1	0	0	0	0	0	0	0	1	0	0	0	0	0	0	0
	P19536	COX5B	Cytochrome c oxidase subunit 5B, mitochondrial (COX5B_MOUSE)	13.8039	28.9062	0	0	0	1	0	0	0	0	0	0	0	0	0	0	2	4	0	0	0	0	0	0	0	0	0	3	4	1.25	0	0	0	1	0	0	0	0	0	0	0	0	0	0	1	2
	P0CG50	UBC	Polyubiquitin-C (UBC_MOUSE)	82.4995	35.5586	0	0	0	0	0	0	0	0	0	0	0	0	0	0	0	0	0	0	0	0	0	4	1	0	3	4	4	1	0	0	0	0	0	0	0	0	0	0	0	0	0	0	0	0
	Q8BG39	SV2B	Synaptic vesicle glycoprotein 2B (SV2B_MOUSE)	77.4061	3.3675	0	0	0	2	3	0	0	0	0	4	0	0	0	0	0	0	0	0	0	0	0	0	0	0	0	5	4	0.833333	0	0	0	1	1	0	0	0	1	2	0	0	0	0	0	0
	P26361	CFTR	Cystic fibrosis transmembrane conductance regulator (CFTR_MOUSE)	167.763	3.31978	0	0	0	0	0	0	0	0	0	0	0	0	0	0	0	0	0	0	0	5	4	0	0	0	0	5	4	0.833333	0	0	0	0	0	0	0	0	0	0	0	0	0	0	0	0
	P12960	CNTN1	Contactin-1 (CNTN1_MOUSE)	113.317	2.45098	0	0	3	1	1	1	0	0	0	2	0	0	0	0	0	0	0	0	0	1	1	0	0	0	0	6	4	0.714286	0	1	1	1	1	1	1	1	1	1	0	0	0	0	0	0
	P14873	MAP1B	Microtubule-associated protein 1B (MAP1B_MOUSE)	270.089	2.63799	0	0	0	0	0	0	0	0	0	0	0	0	0	0	0	0	3	0	0	0	0	3	3	0	1	6	4	0.714286	0	0	0	0	0	0	0	0	0	0	0	0	0	0	0	0
	Q8BH59	SLC25A12	Calcium-binding mitochondrial carrier protein Aralar1 (CMC1_MOUSE)	74.5227	1.32939	0	0	0	4	5	0	0	0	0	4	0	0	0	0	0	0	0	0	0	0	0	0	0	0	0	9	4	0.5	0	0	0	1	1	0	0	0	0	1	0	0	0	0	0	0
	Q80XN0	BDH1	D-beta-hydroxybutyrate dehydrogenase, mitochondrial (BDH_MOUSE)	38.2744	9.0379	0	0	0	0	0	0	0	0	0	1	0	0	0	0	0	0	0	0	0	0	0	1	2	1	0	2	3	1.33333	0	0	0	1	0	0	0	0	0	1	0	0	0	0	0	0
	Q64522	HIST2H2AB	Histone H2A type 2-B (H2A2B_MOUSE)	14.0048	36.9231	0	0	0	0	0	0	0	0	0	0	2	3	0	0	0	0	0	0	0	0	0	0	0	0	0	2	3	1.33333	0	0	0	0	0	0	0	0	0	0	2	2	0	0	0	0
	P42669	PURA	Transcriptional activator protein Pur-alpha (PURA_MOUSE)	34.8624	19.0031	0	0	0	0	0	0	0	0	0	0	0	0	0	0	0	0	1	0	0	1	3	0	0	0	0	2	3	1.33333	0	0	0	0	0	0	0	0	0	0	0	0	0	0	0	0
	Q02257	JUP	Junction plakoglobin (PLAK_MOUSE)	81.7488	4.02685	0	0	0	0	0	0	0	0	0	0	0	0	0	0	0	0	0	1	2	1	0	1	0	0	0	2	3	1.33333	0	0	0	0	0	0	0	0	0	0	0	0	0	0	0	0
	Q9D7S7	RPL22L1	60S ribosomal protein L22-like 1 (RL22L_MOUSE)	14.4586	21.3115	0	0	0	0	0	0	0	0	0	0	0	0	0	0	0	0	0	0	0	1	0	1	2	1	1	3	3	1	0	0	0	0	0	0	0	0	0	0	0	0	0	0	0	0
	Q921F2	TARDBP	TAR DNA-binding protein 43 (TADBP_MOUSE)	44.5193	12.5604	0	0	0	0	0	0	0	0	0	0	0	0	0	0	0	0	0	0	0	3	2	0	1	0	0	3	3	1	0	0	0	0	0	0	0	0	0	0	0	0	0	0	0	0
	P47955	RPLP1	60S acidic ribosomal protein P1 (RLA1_MOUSE)	11.4677	14.0351	0	0	0	0	0	0	0	0	0	0	0	0	0	0	0	0	0	0	0	1	1	1	1	1	1	3	3	1	1	0	0	0	0	0	0	0	0	0	0	0	0	0	0	0
	P20152	VIM	Vimentin (VIME_MOUSE)	53.6551	7.51073	0	0	0	0	0	0	0	0	0	0	0	0	0	0	0	0	0	0	0	1	1	2	2	1	0	4	3	0.8	1	0	0	0	0	0	0	0	0	0	0	0	0	0	0	0
	Q9CX86	HNRNPA0	Heterogeneous nuclear ribonucleoprotein A0 (ROA0_MOUSE)	30.5117	19.0164	0	0	0	0	0	0	0	0	0	0	0	0	0	0	0	0	1	0	0	3	1	0	2	0	0	4	3	0.8	0	0	0	0	0	0	0	0	0	0	0	0	0	0	0	0
	P19246	NEFH	Neurofilament heavy polypeptide (NFH_MOUSE)	116.924	3.30275	0	0	0	0	0	0	0	0	0	0	5	3	0	0	0	0	0	0	0	0	0	0	0	0	0	5	3	0.666667	0	0	0	0	0	0	0	0	0	0	3	3	0	0	0	0
	P07901	HSP90AA1	Heat shock protein HSP 90-alpha (HS90A_MOUSE)	84.7348	1.90996	0	0	0	2	3	1	0	0	2	0	0	0	0	0	0	0	0	0	0	0	0	0	0	0	0	5	3	0.666667	0	0	0	1	1	1	0	0	1	0	0	0	0	0	0	0
	Q60605	MYL6	Myosin light polypeptide 6 (MYL6_MOUSE)	16.9191	10.596	0	0	0	0	0	0	0	0	0	0	0	0	0	0	0	0	0	0	0	4	2	0	1	1	0	5	3	0.666667	0	0	0	0	0	0	0	0	0	0	0	0	0	0	0	0
	Q60597	OGDH	2-oxoglutarate dehydrogenase, mitochondrial (ODO1_MOUSE)	116.375	1.75953	1	0	0	0	0	0	0	0	0	0	0	0	0	0	0	0	0	0	0	6	3	0	0	0	0	7	3	0.5	0	0	0	0	0	0	0	0	0	0	0	0	0	0	0	0
	Q9CQH3	NDUFB5	NADH dehydrogenase [ubiquinone] 1 beta subcomplex subunit 5, mitochondrial (NDUB5_MOUSE)	21.6964	5.82011	0	0	0	4	4	0	0	0	0	3	0	0	0	0	0	0	0	0	0	0	0	0	0	0	0	8	3	0.444444	0	0	0	1	1	0	0	0	0	1	0	0	0	0	0	0
	Q9JJY3	SMPD3	Sphingomyelin phosphodiesterase 3 (NSMA2_MOUSE)	71.152	26.1069	0	0	0	0	0	0	0	0	0	0	0	0	0	1	0	0	0	0	0	0	0	44	2	0	0	44	3	0.0888889	0	0	0	0	0	0	0	0	0	0	0	0	0	0	0	0
	P31650	SLC6A11	Sodium- and chloride-dependent GABA transporter 3 (S6A11_MOUSE)	69.9143	3.98724	0	0	0	2	0	0	0	0	0	1	0	0	0	1	0	0	0	0	0	0	0	0	0	0	0	2	2	1	0	0	0	1	0	0	0	0	0	1	0	0	0	1	0	0
	P80318	CCT3	T-complex protein 1 subunit gamma (TCPG_MOUSE)	60.5914	4.0367	0	0	0	0	0	0	0	0	0	0	0	0	0	0	0	0	0	0	0	0	0	1	1	1	1	2	2	1	0	0	0	0	0	0	0	0	0	0	0	0	0	0	0	0
	P61164	ACTR1A	Alpha-centractin (ACTZ_MOUSE)	42.5869	5.05319	0	0	0	0	0	0	0	0	0	0	0	0	0	0	0	0	1	0	0	1	1	0	1	0	0	2	2	1	0	0	0	0	0	0	0	0	0	0	0	0	0	0	0	0
	P01942	HBA	Hemoglobin subunit alpha (HBA_MOUSE)	15.0758	10.5634	0	0	0	0	0	0	0	0	0	0	0	0	0	2	2	0	0	0	0	0	0	0	0	0	0	2	2	1	0	0	0	0	0	0	0	0	0	0	0	0	0	1	1	0
	P99029	PRDX5	Peroxiredoxin-5, mitochondrial (PRDX5_MOUSE)	21.8835	13.8095	0	0	0	0	0	0	0	0	0	0	0	0	0	0	0	0	0	0	0	1	1	1	1	0	0	2	2	1	0	0	0	0	0	0	0	0	0	0	0	0	0	0	0	0
	P47857	PFKM	ATP-dependent 6-phosphofructokinase, muscle type (PFKAM_MOUSE)	85.2146	3.84615	0	0	0	1	0	0	1	0	0	0	0	0	0	0	0	0	0	0	0	0	0	2	1	0	0	3	2	0.75	0	0	0	0	0	0	0	0	0	0	0	0	0	0	0	0
	O88935	SYN1	Synapsin-1 (SYN1_MOUSE)	74.0516	1.983	0	0	1	0	3	0	1	0	0	0	0	0	0	0	0	0	0	0	0	0	1	0	0	0	0	4	2	0.6	0	0	1	1	1	0	1	1	1	1	0	0	0	0	0	0
	Q61548	SNAP91	Clathrin coat assembly protein AP180 (AP180_MOUSE)	91.7936	4.10655	4	0	0	0	0	0	0	0	0	0	0	0	0	0	0	0	0	0	0	0	1	0	1	0	0	4	2	0.6	1	0	0	0	0	0	0	0	0	0	0	0	0	0	0	0
	Q8BGS1	EPB41L5	Band 4.1-like protein 5 (E41L5_MOUSE)	81.5846	3.41997	0	0	0	0	0	0	0	0	0	0	0	0	0	0	0	0	0	0	0	0	0	2	2	2	0	4	2	0.6	0	0	0	0	0	0	0	0	0	0	0	0	0	0	0	0
	P14115	RPL27A	60S ribosomal protein L27a (RL27A_MOUSE)	16.595	18.2432	0	0	0	0	0	0	0	0	0	0	0	0	0	0	0	0	0	0	0	1	0	3	2	1	0	5	2	0.5	0	0	0	0	0	0	0	0	0	0	0	0	0	0	0	0
	P62814	ATP6V1B2	V-type proton ATPase subunit B, brain isoform (VATB2_MOUSE)	56.5148	11.7417	0	1	0	0	0	0	0	0	0	0	0	0	0	0	0	0	0	0	0	5	2	0	0	0	0	6	2	0.428571	0	1	0	1	0	0	0	0	0	0	0	0	0	0	0	0
	P61027	RAB10	Ras-related protein Rab-10 (RAB10_MOUSE)	22.5266	11	3	2	1	0	0	0	0	0	2	0	0	0	0	0	0	0	0	0	0	0	0	0	0	0	0	6	2	0.428571	1	2	1	0	0	0	0	0	2	0	0	0	0	0	0	0
	P62806	HIST1H4M; HIST1H4C; HIST1H4K; HIST1H4I; HIST1H4H; HIST1H4D; HIST1H4F; HIST4H4; HIST1H4A; HIST1H4J; HIST1H4B; HIST2H4A	Histone H4 (H4_MOUSE)	11.3604	11.6505	1	0	0	0	1	0	0	0	0	0	4	2	0	0	0	0	0	0	0	0	0	0	0	0	0	6	2	0.428571	0	0	0	0	0	0	0	0	0	0	1	1	0	0	0	0
	Q61016	GNG7	Guanine nucleotide-binding protein G(I)/G(S)/G(O) subunit gamma-7 (GBG7_MOUSE)	7.47491	23.5294	3	2	0	0	1	0	2	0	0	0	0	0	0	0	0	0	0	0	0	0	0	0	0	0	0	6	2	0.428571	1	1	1	0	1	0	1	0	0	0	0	0	0	0	0	0
	Q9CXZ1	NDUFS4	NADH dehydrogenase [ubiquinone] iron-sulfur protein 4, mitochondrial (NDUS4_MOUSE)	19.7722	8.57143	0	1	2	7	3	0	1	0	1	0	0	0	0	0	0	0	0	0	0	0	0	0	0	0	0	13	2	0.214286	0	1	1	1	1	0	1	0	1	0	0	0	0	0	0	0
	O54941	SMARCE1	SWI/SNF-related matrix-associated actin-dependent regulator of chromatin subfamily E member 1 (SMCE1_MOUSE)	46.6096	6.08273	0	0	0	0	0	0	0	0	0	0	0	0	0	0	0	0	0	0	0	0	0	1	1	0	0	1	1	1	0	0	0	0	0	0	0	0	0	0	0	0	0	0	0	0
	P62702	RPS4X	40S ribosomal protein S4, X isoform (RS4X_MOUSE)	29.5791	7.22433	0	0	0	0	0	0	0	0	0	0	0	0	0	0	0	0	0	0	0	0	0	1	1	0	0	1	1	1	0	0	0	0	0	0	0	0	0	0	0	0	0	0	0	0
	P14206	RPSA	40S ribosomal protein SA (RSSA_MOUSE)	32.8174	6.10169	0	0	0	0	0	0	0	0	0	0	0	0	0	0	0	0	0	0	0	0	0	1	1	0	0	1	1	1	0	0	0	0	0	0	0	0	0	0	0	0	0	0	0	0
	P61922	ABAT	4-aminobutyrate aminotransferase, mitochondrial (GABT_MOUSE)	56.4156	3	0	0	0	0	0	0	0	0	0	0	0	0	0	0	0	0	0	0	0	1	1	0	0	0	0	1	1	1	0	0	0	0	0	0	0	0	0	0	0	0	0	0	0	0
	O89053	CORO1A	Coronin-1A (COR1A_MOUSE)	50.9569	6.29067	0	0	0	0	0	0	0	0	0	0	0	0	0	0	0	0	0	0	0	1	1	0	0	0	0	1	1	1	0	0	0	0	0	0	0	0	0	0	0	0	0	0	0	0
	Q9EQF6	DPYSL5	Dihydropyrimidinase-related protein 5 (DPYL5_MOUSE)	61.4772	4.96454	0	0	0	0	0	0	0	0	0	0	0	0	0	0	0	0	0	0	0	0	0	1	1	0	0	1	1	1	0	0	0	0	0	0	0	0	0	0	0	0	0	0	0	0
	Q3U1J4	DDB1	DNA damage-binding protein 1 (DDB1_MOUSE)	126.772	1.57895	0	0	0	0	0	0	0	0	0	0	0	0	0	0	0	0	0	0	0	0	0	1	1	0	0	1	1	1	0	0	0	0	0	0	0	0	0	0	0	0	0	0	0	0
	P58252	EEF2	Elongation factor 2 (EF2_MOUSE)	95.2529	1.51515	0	0	0	0	0	0	0	0	0	0	0	0	0	0	0	0	0	0	0	0	0	1	1	0	0	1	1	1	0	0	0	0	0	0	0	0	0	0	0	0	0	0	0	0
	Q8BGJ9-3	U2AF1L4	Isoform 3 of Splicing factor U2AF 26 kDa subunit (U2AF4_MOUSE)	28.7664	10.0386	0	0	0	0	0	0	0	0	0	0	0	0	0	0	0	0	1	1	0	0	0	0	0	0	0	1	1	1	0	0	0	0	0	0	0	0	0	0	0	0	0	0	0	0
	Q9CPP6	NDUFA5	NADH dehydrogenase [ubiquinone] 1 alpha subcomplex subunit 5 (NDUA5_MOUSE)	13.3512	22.4138	0	0	0	0	0	0	0	0	0	0	0	0	0	0	0	0	0	0	0	0	0	1	1	0	0	1	1	1	0	0	0	0	0	0	0	0	0	0	0	0	0	0	0	0
	Q61171	PRDX2	Peroxiredoxin-2 (PRDX2_MOUSE)	21.7651	5.55556	0	0	0	0	0	0	0	0	0	0	0	0	0	0	0	0	1	1	0	0	0	0	0	0	0	1	1	1	0	0	0	0	0	0	0	0	0	0	0	0	0	0	0	0
	P29341	PABPC1	Polyadenylate-binding protein 1 (PABP1_MOUSE)	70.6259	2.51572	0	0	0	0	0	0	0	0	0	0	0	0	0	0	0	0	0	0	0	1	1	0	0	0	0	1	1	1	0	0	0	0	0	0	0	0	0	0	0	0	0	0	0	0
	Q9JIG8	PRAF2	PRA1 family protein 2 (PRAF2_MOUSE)	19.4657	11.236	0	0	0	0	0	0	0	0	0	0	0	0	0	0	0	0	0	0	0	0	0	1	0	0	1	1	1	1	0	0	0	0	0	0	0	0	0	0	0	0	0	0	0	0
	P62317	SNRPD2	Small nuclear ribonucleoprotein Sm D2 (SMD2_MOUSE)	13.5182	41.5254	0	0	0	0	0	0	0	0	0	0	0	0	0	0	0	0	0	0	0	0	0	0	1	1	0	1	1	1	0	0	0	0	0	0	0	0	0	0	0	0	0	0	0	0
	P70414	SLC8A1	Sodium/calcium exchanger 1 (NAC1_MOUSE)	107.967	2.37113	0	0	0	0	0	0	0	0	0	0	0	0	0	0	0	0	0	0	0	0	0	1	1	0	0	1	1	1	0	0	0	0	0	0	0	0	0	0	0	0	0	0	0	0
	P80313	CCT7	T-complex protein 1 subunit eta (TCPH_MOUSE)	59.6141	4.59559	0	0	0	0	0	0	0	0	0	0	0	0	0	0	0	0	0	0	0	0	0	1	1	0	0	1	1	1	0	0	0	0	0	0	0	0	0	0	0	0	0	0	0	0
	P42932	CCT8	T-complex protein 1 subunit theta (TCPQ_MOUSE)	59.5175	4.0146	0	0	0	0	0	0	0	0	0	0	0	0	0	0	0	0	0	0	0	0	0	0	1	1	0	1	1	1	0	0	0	0	0	0	0	0	0	0	0	0	0	0	0	0
	P17751	TPI1	Triosephosphate isomerase (TPIS_MOUSE)	32.1713	14.3813	0	0	0	0	0	0	0	0	0	0	0	0	0	1	0	0	0	0	0	0	0	1	0	0	0	1	1	1	0	0	0	0	0	0	0	0	0	0	0	0	0	1	0	0
	Q6P5E4	UGGT1	UDP-glucose:glycoprotein glucosyltransferase 1 (UGGG1_MOUSE)	176.323	1.61186	0	0	0	0	0	0	0	0	0	0	0	0	0	0	0	0	0	0	0	1	0	0	1	0	0	1	1	1	0	0	0	0	0	0	0	0	0	0	0	0	0	0	0	0
	P57746	ATP6V1D	V-type proton ATPase subunit D (VATD_MOUSE)	28.3514	7.69231	0	0	0	0	0	0	0	0	0	0	0	0	0	0	0	0	0	0	0	1	1	0	0	0	0	1	1	1	0	0	0	0	0	0	0	0	0	0	0	0	0	0	0	0
	Q8K088	ZBTB6	Zinc finger and BTB domain-containing protein 6 (ZBTB6_MOUSE)	48.1567	6.14657	0	0	0	0	0	0	0	0	0	0	0	0	0	0	0	0	0	0	0	1	1	0	0	0	0	1	1	1	0	0	0	0	0	0	0	0	0	0	0	0	0	0	0	0
	P26369	U2AF2	Splicing factor U2AF 65 kDa subunit (U2AF2_MOUSE)	53.4832	6.10526	0	0	0	0	0	0	0	0	0	0	0	0	0	0	0	0	0	0	0	0	0	1	1	0	0	1	1	1	0	0	0	0	0	0	0	0	0	0	0	0	0	0	0	0
	Q9JJI8	RPL38	60S ribosomal protein L38 (RL38_MOUSE)	8.19872	21.4286	0	0	0	0	0	0	0	0	0	0	0	0	0	0	0	0	0	0	0	0	0	1	0	1	1	2	1	0.666667	0	0	0	0	0	0	0	0	0	0	0	0	0	0	0	0
	P48771	COX7A2	Cytochrome c oxidase subunit 7A2, mitochondrial (CX7A2_MOUSE)	9.28496	12.0482	0	0	0	2	0	1	0	0	0	0	0	0	0	0	0	0	0	0	0	0	0	0	0	0	0	2	1	0.666667	0	0	0	1	0	1	0	0	0	0	0	0	0	0	0	0
	P26151	FCGR1	High affinity immunoglobulin gamma Fc receptor I (FCGR1_MOUSE)	44.8596	6.93069	0	0	0	0	0	0	0	0	0	0	0	0	0	0	0	0	1	0	0	0	0	0	0	1	1	2	1	0.666667	0	0	0	0	0	0	0	0	0	0	0	0	0	0	0	0
	Q61136	PRPF4B	Serine/threonine-protein kinase PRP4 homolog (PRP4B_MOUSE)	116.904	1.58888	0	0	0	0	0	0	0	0	0	0	0	0	0	0	0	0	0	0	0	0	0	2	0	0	1	2	1	0.666667	0	0	0	0	0	0	0	0	0	0	0	0	0	0	0	0
	Q6P1F6	PPP2R2A	Serine/threonine-protein phosphatase 2A 55 kDa regulatory subunit B alpha isoform (2ABA_MOUSE)	51.6595	3.13199	0	0	0	0	0	0	0	0	0	0	0	0	0	0	0	0	0	0	0	2	1	0	0	0	0	2	1	0.666667	0	0	0	0	0	0	0	0	0	0	0	0	0	0	0	0
	Q9WTT4	ATP6V1G2	V-type proton ATPase subunit G 2 (VATG2_MOUSE)	13.643	17.7966	0	0	0	0	0	0	0	0	0	0	0	0	0	0	2	1	0	0	0	0	0	0	0	0	0	2	1	0.666667	0	0	0	0	0	0	0	0	0	0	0	0	0	0	1	1
	O08709	PRDX6	Peroxiredoxin-6 (PRDX6_MOUSE)	24.855	7.58929	0	0	0	0	0	0	0	0	0	0	0	0	0	0	3	1	0	0	0	0	0	0	0	0	0	3	1	0.5	0	0	0	0	0	0	0	0	0	0	0	0	0	0	1	1
	P14869	RPLP0	60S acidic ribosomal protein P0 (RLA0_MOUSE)	34.1948	9.14826	0	0	0	0	0	0	0	0	0	0	0	0	0	0	0	0	0	0	0	0	0	2	1	1	0	3	1	0.5	0	0	0	0	0	0	0	0	0	0	0	0	0	0	0	0
	Q8R5J9	ARL6IP5	PRA1 family protein 3 (PRAF3_MOUSE)	21.5433	5.85106	0	0	0	2	1	0	0	0	1	0	0	0	0	0	0	0	0	0	0	0	0	0	0	0	0	3	1	0.5	0	0	0	1	1	0	0	0	1	0	0	0	0	0	0	0
	P99027	RPLP2	60S acidic ribosomal protein P2 (RLA2_MOUSE)	11.6438	21.7391	0	0	0	0	0	0	0	0	0	0	0	0	0	0	0	0	0	0	0	0	0	3	1	0	0	3	1	0.5	0	0	0	0	0	0	0	0	0	0	0	0	0	0	0	0
	P84091	AP2M1	AP-2 complex subunit mu (AP2M1_MOUSE)	49.623	8.04598	0	0	0	0	0	0	0	0	0	0	0	0	0	0	0	0	1	0	0	2	1	0	0	0	0	3	1	0.5	0	0	0	0	0	0	0	0	0	0	0	0	0	0	0	0
	Q8C863	ITCH	E3 ubiquitin-protein ligase Itchy (ITCH_MOUSE)	98.9311	7.52315	0	0	0	0	0	0	0	0	0	0	0	0	0	0	0	0	0	0	0	3	1	0	0	0	0	3	1	0.5	0	0	0	0	0	0	0	0	0	0	0	0	0	0	0	0
	Q99P72	RTN4	Reticulon-4 (RTN4_MOUSE)	126.535	2.4957	0	0	0	0	0	0	0	0	0	0	0	0	0	0	0	0	0	0	0	0	0	4	0	0	1	4	1	0.4	0	0	0	0	0	0	0	0	0	0	0	0	0	0	0	0
	Q8CI94	PYGB	Glycogen phosphorylase, brain form (PYGB_MOUSE)	96.6685	3.32147	0	0	1	1	0	0	0	0	0	0	0	0	0	0	0	0	0	0	0	2	1	0	0	0	0	4	1	0.4	0	0	0	0	0	0	0	0	0	0	0	0	0	0	0	0
	Q9DCN2	CYB5R3	NADH-cytochrome b5 reductase 3 (NB5R3_MOUSE)	34.1057	4.31894	0	0	0	3	4	0	0	0	0	1	0	0	0	0	0	0	0	0	0	0	0	0	0	0	0	7	1	0.25	0	0	0	1	1	0	0	0	0	1	0	0	0	0	0	0
	Q9CQ54	NDUFC2	NADH dehydrogenase [ubiquinone] 1 subunit C2 (NDUC2_MOUSE)	14.1542	10.8333	0	2	0	3	2	0	0	1	0	0	0	0	0	0	0	0	0	0	0	0	0	0	0	0	0	7	1	0.25	0	1	1	1	1	0	0	1	0	0	0	0	0	0	0	0
	Q9Z0E0	NCDN	Neurochondrin (NCDN_MOUSE)	78.8447	3.42936	3	3	2	0	0	0	0	0	1	0	0	0	0	0	0	0	0	0	0	0	0	0	0	0	0	8	1	0.222222	2	2	1	0	0	0	0	0	1	0	0	0	0	0	0	0
	Q91X72	HPX	Hemopexin (HEMO_MOUSE)	51.2852	1.95652	0	0	0	0	0	0	0	0	0	0	0	0	5	0	4	1	0	0	0	0	0	0	0	0	0	9	1	0.2	0	0	0	0	0	0	0	0	0	0	0	0	2	0	2	1
	Q7SIG6	ASAP2	Arf-GAP with SH3 domain, ANK repeat and PH domain-containing protein 2 (ASAP2_MOUSE)	106.738	0.835073	1	15	0	6	3	0	0	0	0	1	0	0	0	0	0	0	0	0	0	0	0	0	0	0	0	25	1	0.0769231	1	1	0	1	1	1	1	0	1	1	0	0	0	0	0	0
	Q9Z218	DPP6	Dipeptidyl aminopeptidase-like protein 6 (DPP6_MOUSE)	91.2031	1.49254	1	0	0	0	0	0	0	0	0	0	0	0	0	0	0	0	0	0	0	0	0	0	0	0	0	1	0	0.5	1	0	0	0	0	0	0	0	0	0	0	0	0	0	0	0
	P62852	RPS25	40S ribosomal protein S25 (RS25_MOUSE)	13.7337	13.6	0	0	0	0	0	0	0	0	0	0	0	0	0	0	0	0	0	0	0	0	0	1	0	0	0	1	0	0.5	0	0	0	0	0	0	0	0	0	0	0	0	0	0	0	0
	P97351	RPS3A	40S ribosomal protein S3a (RS3A_MOUSE)	29.8657	7.57576	0	0	0	0	0	0	0	0	0	0	0	0	0	0	0	0	0	0	0	0	0	1	0	0	0	1	0	0.5	0	0	0	0	0	0	0	0	0	0	0	0	0	0	0	0
	P14148	RPL7	60S ribosomal protein L7 (RL7_MOUSE)	31.3997	7.03704	0	0	0	0	0	0	0	0	0	0	0	0	0	0	0	0	0	0	0	1	0	0	0	0	0	1	0	0.5	0	0	0	0	0	0	0	0	0	0	0	0	0	0	0	0
	Q61315	APC	Adenomatous polyposis coli protein (APC_MOUSE)	310.899	0.773286	0	0	0	0	0	0	0	0	0	0	0	0	0	0	0	0	0	0	0	0	0	1	0	0	0	1	0	0.5	0	0	0	0	0	0	0	0	0	0	0	0	0	0	0	0
	O55042	SNCA	Alpha-synuclein (SYUA_MOUSE)	14.4762	11.4286	0	0	0	0	1	0	0	0	0	0	0	0	0	0	0	0	0	0	0	0	0	0	0	0	0	1	0	0.5	0	0	0	0	1	0	0	0	0	0	0	0	0	0	0	0
	G5E8K5	ANK3	Ankyrin-3 (ANK3_MOUSE)	213.929	1.01989	0	0	0	0	0	0	0	0	0	0	0	0	0	0	0	0	0	0	0	0	0	1	0	0	0	1	0	0.5	0	0	0	0	0	0	0	0	0	0	0	0	0	0	0	0
	Q9DCR2	AP3S1	AP-3 complex subunit sigma-1 (AP3S1_MOUSE)	21.7181	9.32642	0	0	0	0	0	0	0	0	0	0	0	0	0	0	0	0	0	0	0	0	0	1	0	0	0	1	0	0.5	0	0	0	0	0	0	0	0	0	0	0	0	0	0	0	0
	A2A8L1	CHD5	Chromodomain-helicase-DNA-binding protein 5 (CHD5_MOUSE)	222.375	0.873587	0	0	0	0	0	0	0	0	0	0	0	0	0	0	0	0	0	0	0	0	0	1	0	0	0	1	0	0.5	0	0	0	0	0	0	0	0	0	0	0	0	0	0	0	0
	Q60771	CLDN11	Claudin-11 (CLD11_MOUSE)	22.0993	6.76329	0	0	0	0	0	0	0	0	0	0	0	0	0	0	0	0	1	0	0	0	0	0	0	0	0	1	0	0.5	0	0	0	0	0	0	0	0	0	0	0	0	0	0	0	0
	Q8C0P5	CORO2A	Coronin-2A (COR2A_MOUSE)	59.5352	5.15267	0	0	0	0	0	0	0	0	0	0	0	0	0	0	0	0	0	0	0	1	0	0	0	0	0	1	0	0.5	0	0	0	0	0	0	0	0	0	0	0	0	0	0	0	0
	Q8BH44	CORO2B	Coronin-2B (COR2B_MOUSE)	54.9012	3.75	0	0	0	0	0	0	0	0	0	0	0	0	0	0	0	0	0	0	0	1	0	0	0	0	0	1	0	0.5	0	0	0	0	0	0	0	0	0	0	0	0	0	0	0	0
	P10518	ALAD	Delta-aminolevulinic acid dehydratase (HEM2_MOUSE)	36.0003	5.75758	0	0	0	0	0	0	0	0	0	0	0	0	0	0	0	0	0	0	0	1	0	0	0	0	0	1	0	0.5	0	0	0	0	0	0	0	0	0	0	0	0	0	0	0	0
	Q04750	TOP1	DNA topoisomerase 1 (TOP1_MOUSE)	90.8189	1.69492	0	0	0	0	0	0	0	0	0	0	0	0	0	0	0	0	0	0	0	0	0	1	0	0	0	1	0	0.5	0	0	0	0	0	0	0	0	0	0	0	0	0	0	0	0
	Q9Z0Y1	DCTN3	Dynactin subunit 3 (DCTN3_MOUSE)	20.9653	8.60215	0	0	0	0	0	0	0	0	0	0	0	0	0	0	0	0	0	0	0	1	0	0	0	0	0	1	0	0.5	0	0	0	0	0	0	0	0	0	0	0	0	0	0	0	0
	P10126	EEF1A1	Elongation factor 1-alpha 1 (EF1A1_MOUSE)	50.0821	5.19481	0	0	0	0	0	0	0	0	0	0	0	0	0	0	0	0	0	0	0	1	0	0	0	0	0	1	0	0.5	0	0	0	0	0	0	0	0	0	0	0	0	0	0	0	0
	P35922	FMR1	Fragile X mental retardation protein 1 homolog (FMR1_MOUSE)	68.9469	2.28013	0	0	0	0	0	0	0	0	0	0	0	0	0	0	0	0	0	0	0	1	0	0	0	0	0	1	0	0.5	0	0	0	0	0	0	0	0	0	0	0	0	0	0	0	0
	Q9Z1E4	GYS1	Glycogen [starch] synthase, muscle (GYS1_MOUSE)	83.8735	3.25203	0	0	0	0	0	0	0	0	0	0	0	0	0	0	0	0	0	0	0	1	0	0	0	0	0	1	0	0.5	0	0	0	0	0	0	0	0	0	0	0	0	0	0	0	0
	Q8K0U4	HSPA12A	Heat shock 70 kDa protein 12A (HS12A_MOUSE)	74.8245	3.55556	0	0	0	0	0	0	0	0	0	0	0	0	0	0	0	0	0	0	0	1	0	0	0	0	0	1	0	0.5	0	0	0	0	0	0	0	0	0	0	0	0	0	0	0	0
	Q9QXZ0	MACF1	Microtubule-actin cross-linking factor 1 (MACF1_MOUSE)	831.362	0.367147	0	0	0	0	0	0	0	0	0	0	0	0	0	0	0	0	0	0	0	0	0	1	0	0	0	1	0	0.5	0	0	0	0	0	0	0	0	0	0	0	0	0	0	0	0
	Q8K224	NAT10	N-acetyltransferase 10 (NAT10_MOUSE)	115.346	1.66016	0	0	0	0	0	0	0	0	0	0	0	0	0	0	0	0	0	0	0	0	0	1	0	0	0	1	0	0.5	0	0	0	0	0	0	0	0	0	0	0	0	0	0	0	0
	Q61937	NPM1	Nucleophosmin (NPM_MOUSE)	32.5398	7.19178	0	0	0	0	0	0	0	0	0	0	0	0	0	0	0	0	0	0	0	0	0	1	0	0	0	1	0	0.5	0	0	0	0	0	0	0	0	0	0	0	0	0	0	0	0
	Q3UZZ4	OLFM4	Olfactomedin-4 (OLFM4_MOUSE)	57.2631	2.37624	0	0	0	1	0	0	0	0	0	0	0	0	0	0	0	0	0	0	0	0	0	0	0	0	0	1	0	0.5	0	0	0	1	1	0	0	0	0	0	0	0	0	0	0	0
	Q8R326	PSPC1	Paraspeckle component 1 (PSPC1_MOUSE)	58.7213	4.39771	0	0	0	0	0	0	0	0	0	0	0	0	0	0	0	0	0	0	0	1	0	0	0	0	0	1	0	0.5	0	0	0	0	0	0	0	0	0	0	0	0	0	0	0	0
	Q9CYR6	PGM3	Phosphoacetylglucosamine mutase (AGM1_MOUSE)	59.4153	5.35055	0	0	0	0	0	0	0	0	0	0	0	0	0	0	0	0	0	0	0	1	0	0	0	0	0	1	0	0.5	0	0	0	0	0	0	0	0	0	0	0	0	0	0	0	0
	Q61207	PSAP	Prosaposin (SAP_MOUSE)	61.3814	2.87253	0	0	0	0	0	0	0	0	0	0	0	0	0	0	0	0	1	0	0	0	0	0	0	0	0	1	0	0.5	0	0	0	0	0	0	0	0	0	0	0	0	0	0	0	0
	Q8CJG0	AGO2	Protein argonaute-2 (AGO2_MOUSE)	97.2419	5	0	0	0	0	0	0	0	0	0	0	0	0	0	0	0	0	0	0	0	1	0	0	0	0	0	1	0	0.5	0	0	0	0	0	0	0	0	0	0	0	0	0	0	0	0
	P63318	PRKCG	Protein kinase C gamma type (KPCG_MOUSE)	78.3071	3.15638	0	0	0	0	0	0	0	0	0	0	0	0	0	0	0	0	0	0	0	1	0	0	0	0	0	1	0	0.5	0	0	0	0	0	0	0	0	0	0	0	0	0	0	0	0
	Q9JM99	PRG4	Proteoglycan 4 (PRG4_MOUSE)	115.924	1.6129	0	0	0	0	0	0	0	0	0	0	0	0	0	0	0	0	0	0	0	1	0	0	0	0	0	1	0	0.5	0	0	0	0	0	0	0	0	0	0	0	0	0	0	0	0
	Q8C0T5	SIPA1L1	Signal-induced proliferation-associated 1-like protein 1 (SI1L1_MOUSE)	196.909	1.62738	0	0	0	0	0	0	0	0	0	0	0	0	0	0	0	0	0	0	0	1	0	0	0	0	0	1	0	0.5	0	0	0	0	0	0	0	0	0	0	0	0	0	0	0	0
	Q64213	SF1	Splicing factor 1 (SF01_MOUSE)	70.3581	3.82848	0	0	0	0	0	0	0	0	0	0	0	0	0	0	0	0	0	0	0	1	0	0	0	0	0	1	0	0.5	0	0	0	0	0	0	0	0	0	0	0	0	0	0	0	0
	Q80TQ2	CYLD	Ubiquitin carboxyl-terminal hydrolase CYLD (CYLD_MOUSE)	106.517	1.9958	0	0	0	0	0	0	0	0	0	0	0	0	0	0	0	0	0	0	0	0	0	1	0	0	0	1	0	0.5	0	0	0	0	0	0	0	0	0	0	0	0	0	0	0	0
	Q8BZJ8	A830018L16RIK	Uncharacterized protein C8orf34 homolog (CH034_MOUSE)	51.0545	5.01089	0	0	0	0	0	0	0	0	0	0	0	0	0	0	0	0	0	0	0	0	0	1	0	0	0	1	0	0.5	0	0	0	0	0	0	0	0	0	0	0	0	0	0	0	0
	Q6ZQ38	CAND1	Cullin-associated NEDD8-dissociated protein 1 (CAND1_MOUSE)	136.245	0.97561	1	1	0	0	0	0	0	0	0	0	0	0	0	0	0	0	0	0	0	0	0	0	0	0	0	2	0	0.333333	1	1	0	0	0	0	0	0	1	0	0	0	0	0	0	0
	O54774	AP3D1	AP-3 complex subunit delta-1 (AP3D1_MOUSE)	134.996	1.83486	0	0	0	0	0	0	0	0	0	0	0	0	0	0	0	0	0	0	0	0	0	2	0	0	0	2	0	0.333333	0	0	0	0	0	0	0	0	0	0	0	0	0	0	0	0
	Q9D0M3	CYC1	Cytochrome c1, heme protein, mitochondrial (CY1_MOUSE)	35.3049	7.38462	0	0	0	0	0	0	0	0	0	0	0	0	0	0	0	0	0	0	0	2	0	0	0	0	0	2	0	0.333333	0	0	0	0	0	0	0	0	0	0	0	0	0	0	0	0
	Q07797	LGALS3BP	Galectin-3-binding protein (LG3BP_MOUSE)	64.4496	8.14558	0	0	0	0	0	0	0	0	0	0	0	0	0	0	0	0	0	0	0	0	0	2	0	0	0	2	0	0.333333	0	0	0	0	0	0	0	0	0	0	0	0	0	0	0	0
	Q5PR73	DIRAS2	GTP-binding protein Di-Ras2 (DIRA2_MOUSE)	22.4836	5.52764	2	0	0	0	0	0	0	0	0	0	0	0	0	0	0	0	0	0	0	0	0	0	0	0	0	2	0	0.333333	1	0	0	0	0	0	0	0	0	0	0	0	0	0	0	0
	O35379	ABCC1	Multidrug resistance-associated protein 1 (MRP1_MOUSE)	171.075	3.07592	0	0	0	0	0	0	0	0	0	0	0	0	0	0	0	0	0	0	0	0	0	2	0	0	0	2	0	0.333333	0	0	0	0	0	0	0	0	0	0	0	0	0	0	0	0
	O08539	BIN1	Myc box-dependent-interacting protein 1 (BIN1_MOUSE)	64.4302	4.2517	0	0	0	0	0	0	0	0	0	0	0	0	0	0	0	0	0	0	0	0	0	2	0	0	0	2	0	0.333333	0	0	0	0	0	0	0	0	0	0	0	0	0	0	0	0
	Q91ZX7	LRP1	Prolow-density lipoprotein receptor-related protein 1 (LRP1_MOUSE)	504.411	0.374037	0	0	0	0	0	0	0	0	0	0	1	0	0	0	0	0	0	0	0	0	0	0	0	1	0	2	0	0.333333	0	0	0	0	0	0	0	0	0	0	0	0	0	0	0	0
	O54916	REPS1	RalBP1-associated Eps domain-containing protein 1 (REPS1_MOUSE)	86.4662	4.02516	0	0	0	0	0	0	0	0	0	0	0	0	0	0	0	0	0	0	0	0	0	2	0	0	0	2	0	0.333333	0	0	0	0	0	0	0	0	0	0	0	0	0	0	0	0
	Q80XA6	REPS2	RalBP1-associated Eps domain-containing protein 2 (REPS2_MOUSE)	57.7139	3.07102	0	0	0	0	0	0	0	0	0	0	0	0	0	0	0	0	0	0	0	0	0	2	0	0	0	2	0	0.333333	0	0	0	0	0	0	0	0	0	0	0	0	0	0	0	0
	Q6P1D7	SLX4	Structure-specific endonuclease subunit SLX4 (SLX4_MOUSE)	172.305	1.53355	0	0	0	0	0	0	0	0	0	0	0	0	0	0	0	0	0	0	0	0	0	2	0	0	0	2	0	0.333333	0	0	0	0	0	0	0	0	0	0	0	0	0	0	0	0
	Q3UHJ0	AAK1	AP2-associated protein kinase 1 (AAK1_MOUSE)	103.282	1.56413	1	1	1	0	0	0	0	0	0	0	0	0	0	0	0	0	0	0	0	0	0	0	0	0	0	3	0	0.25	1	1	1	0	0	0	0	0	0	0	0	0	0	0	0	0
	A2AHC3	CAMSAP1	Calmodulin-regulated spectrin-associated protein 1 (CAMP1_MOUSE)	175.778	2.46679	0	0	0	0	0	0	0	0	0	0	0	0	0	0	0	0	0	0	0	0	0	3	0	0	0	3	0	0.25	0	0	0	0	0	0	0	0	0	0	0	0	0	0	0	0
	O55022	PGRMC1	Membrane-associated progesterone receptor component 1 (PGRC1_MOUSE)	21.6808	7.17949	0	0	0	1	2	0	0	0	0	0	0	0	0	0	0	0	0	0	0	0	0	0	0	0	0	3	0	0.25	0	0	0	1	1	0	0	0	0	0	0	0	0	0	0	0
	P55066	NCAN	Neurocan core protein (NCAN_MOUSE)	137.114	1.97161	0	0	0	0	0	0	0	0	0	0	0	0	0	0	0	0	0	0	0	0	0	3	0	0	0	3	0	0.25	0	0	0	0	0	0	0	0	0	0	0	0	0	0	0	0
	Q9Z0P4	PALM	Paralemmin-1 (PALM_MOUSE)	41.5888	4.17755	0	0	0	1	2	0	0	0	0	0	0	0	0	0	0	0	0	0	0	0	0	0	0	0	0	3	0	0.25	0	0	0	1	1	0	0	0	0	0	0	0	0	0	0	0
	Q5SYL3	KIAA0100	Protein KIAA0100 (K0100_MOUSE)	254.308	0.447628	0	0	0	2	2	0	0	0	0	0	0	0	0	0	0	0	0	0	0	0	0	0	0	0	0	4	0	0.2	0	0	0	1	1	0	0	0	0	0	0	0	0	1	0	0
	Q8C8R3	ANK2	Ankyrin-2 (ANK2_MOUSE)	425.999	1.05182	0	0	0	0	0	0	0	0	0	0	0	0	0	0	0	0	0	0	0	2	0	3	0	0	0	5	0	0.166667	0	0	0	0	0	0	0	0	0	0	0	0	0	0	0	0
	Q80YT7-2	PDE4DIP	Isoform 2 of Myomegalin (MYOME_MOUSE)	126.536	8.05009	0	0	0	0	0	0	0	0	0	0	0	0	0	0	0	0	0	0	0	0	0	5	0	0	0	5	0	0.166667	0	0	0	0	0	0	0	0	0	0	0	0	0	0	0	0
	Q8BXQ8	FAM53C	Protein FAM53C (FA53C_MOUSE)	43.2334	12.9771	0	0	0	0	0	0	0	0	0	0	0	0	0	0	0	0	0	0	0	0	0	5	0	0	0	5	0	0.166667	0	0	0	0	0	0	0	0	0	0	0	0	0	0	0	0
	A2AWL7	MGA	MAX gene-associated protein (MGAP_MOUSE)	328.599	0.333	0	0	0	1	5	0	0	0	0	0	0	0	0	0	0	0	0	0	0	0	0	0	0	0	0	6	0	0.142857	1	1	1	1	1	0	0	0	0	0	0	0	0	0	0	0
	Q8C419	GPR158	Probable G-protein coupled receptor 158 (GP158_MOUSE)	134.341	5.41667	0	0	0	0	0	0	0	0	0	0	0	0	0	0	0	0	0	0	0	0	0	6	0	0	0	6	0	0.142857	0	0	0	0	0	0	0	0	0	0	0	0	0	0	0	0
	Q9QWK4	CD5L	CD5 antigen-like (CD5L_MOUSE)	38.8372	21.3068	0	0	0	0	0	0	0	0	0	0	0	0	1	0	6	0	0	0	0	0	0	0	0	0	0	7	0	0.125	0	0	0	0	0	0	0	0	0	0	0	0	2	0	5	0
	P70193	LRIG1	Leucine-rich repeats and immunoglobulin-like domains protein 1 (LRIG1_MOUSE)	119.081	6.23281	0	0	0	0	0	0	0	0	0	0	0	0	0	0	0	0	0	0	0	0	0	7	0	0	0	7	0	0.125	0	0	0	0	0	0	0	0	0	0	0	0	0	0	0	0
	P48453	PPP3CB	Serine/threonine-protein phosphatase 2B catalytic subunit beta isoform (PP2BB_MOUSE)	59.1356	16	0	0	0	0	0	0	0	0	0	0	0	0	0	0	0	0	0	0	0	0	0	8	0	0	0	8	0	0.111111	0	0	0	0	0	0	0	0	0	0	0	0	0	0	0	0
	Q8C8R3-2	ANK2	Isoform 2 of Ankyrin-2 (ANK2_MOUSE)	428.504	4.83953	0	0	0	0	0	0	0	0	0	0	0	0	0	0	0	0	1	0	0	0	0	8	0	0	0	9	0	0.1	0	0	0	0	0	0	0	0	0	0	0	0	0	0	0	0
	Q62172	RALBP1	RalA-binding protein 1 (RBP1_MOUSE)	74.9966	3.54938	0	0	0	0	0	0	0	0	0	0	0	0	0	0	0	0	0	0	0	0	0	9	0	0	0	9	0	0.1	0	0	0	0	0	0	0	0	0	0	0	0	0	0	0	0
	Q9QYR6	MAP1A	Microtubule-associated protein 1A (MAP1A_MOUSE)	299.957	4.43084	0	0	0	0	0	0	0	0	0	0	0	0	0	0	0	0	1	0	0	0	0	10	0	0	0	11	0	0.0833333	0	0	0	0	0	0	0	0	0	0	0	0	0	0	0	0
	Q8CHC4	SYNJ1	Synaptojanin-1 (SYNJ1_MOUSE)	172.509	0.825921	5	5	5	0	1	0	0	0	0	0	0	0	0	0	0	0	0	0	0	0	0	0	0	0	0	16	0	0.0588235	1	1	1	0	1	0	0	0	0	0	0	0	0	0	0	0
	Q61147	CP	Ceruloplasmin (CERU_MOUSE)	121.074	12.1583	0	0	0	0	0	0	0	0	0	0	0	0	9	0	13	0	0	0	0	0	0	0	0	0	0	22	0	0.0434783	0	0	0	0	0	0	0	0	0	0	0	0	6	0	8	0
	E9Q401	RYR2	Ryanodine receptor 2 (RYR2_MOUSE)	564.458	0.684656	11	6	4	0	1	0	0	0	0	0	0	0	0	0	0	0	0	0	0	0	0	0	0	0	0	22	0	0.0434783	3	2	2	0	0	0	0	0	0	0	1	0	0	0	0	0
	Q69ZK9	NLGN2	Neuroligin-2 (NLGN2_MOUSE)	90.932	3.11005	0	0	0	11	12	0	0	0	0	0	0	0	0	0	0	0	0	0	0	0	0	0	0	0	0	23	0	0.0416667	0	0	0	1	2	0	0	0	0	0	0	0	0	0	0	0
	P26048	GABRA2	Gamma-aminobutyric acid receptor subunit alpha-2 (GBRA2_MOUSE)	51.1062	7.31707	7	3	0	14	0	0	0	0	0	0	0	0	0	0	0	0	0	0	0	0	0	0	0	0	0	24	0	0.04	2	2	0	4	0	0	0	0	0	0	0	0	0	0	0	0
	P22723	GABRG2	Gamma-aminobutyric acid receptor subunit gamma-2 (GBRG2_MOUSE)	55.0628	4.00844	9	8	8	2	2	0	0	0	0	0	0	0	0	0	0	0	0	0	0	0	0	0	0	0	0	29	0	0.0333333	2	2	2	1	1	0	0	0	0	0	0	0	0	0	0	0
	B0F2B4	NLGN4L	Neuroligin 4-like (NLGN4_MOUSE)	97.2871	1.37566	6	6	7	6	9	0	0	0	0	0	0	0	0	0	0	0	0	0	0	0	0	0	0	0	0	34	0	0.0285714	1	1	1	1	1	0	0	0	0	0	0	0	0	0	0	0
	P62812	GABRA1	Gamma-aminobutyric acid receptor subunit alpha-1 (GBRA1_MOUSE)	51.7207	6.15385	6	1	0	14	20	0	0	0	0	0	0	0	0	0	0	0	0	0	0	0	0	0	0	0	0	41	0	0.0238095	2	1	0	4	4	0	0	0	0	0	0	0	0	0	0	0
	P63080	GABRB3	Gamma-aminobutyric acid receptor subunit beta-3 (GBRB3_MOUSE)	54.1308	10.3594	0	1	6	18	18	0	0	0	0	0	0	0	0	0	0	0	0	0	0	0	0	0	0	0	0	43	0	0.0227273	0	1	2	5	4	0	0	0	0	0	0	0	0	0	0	0
	Q9Z2I0	LETM1	LETM1 and EF-hand domain-containing protein 1, mitochondrial (LETM1_MOUSE)	82.9369	4.74255	9	12	15	24	23	0	0	0	0	0	0	0	0	0	0	0	0	0	0	0	0	0	0	0	0	83	0	0.0119048	3	3	2	3	3	0	0	0	0	0	0	0	0	0	0	0
	P63137	GABRB2	Gamma-aminobutyric acid receptor subunit beta-2 (GBRB2_MOUSE)	59.1584	8.78906	12	13	10	30	30	0	0	0	0	0	0	0	0	0	0	0	0	0	0	0	0	0	0	0	0	95	0	0.0104167	2	3	2	5	5	0	0	0	0	0	0	0	0	0	0	0
[truncated: 12 more columns]

## Sheet: Progenesis PSM_all
sequence	modif	score	main AC	compound	description
HNSYTCEATHK	::::::::::::	100	P01837	CBTC Nov 2013_P50_CHAPS_KCC2_C-term_5.740.740.3 File:"CBTC Nov 2013_P50_CHAPS_KCC2_C-term_5.raw", NativeID:"controllerType=0 controllerNumber=1 scan=740"	Ig kappa chain C region (IGKC_MOUSE)
HNSYTCEATHK	::::::::::::	100	P01837	CBTC Nov 2013_P50_CHAPS_KCC2_C-term_5.753.753.3 File:"CBTC Nov 2013_P50_CHAPS_KCC2_C-term_5.raw", NativeID:"controllerType=0 controllerNumber=1 scan=753"	Ig kappa chain C region (IGKC_MOUSE)
HNSYTCEATHK	::::::::::::	100	P01837	CBTC Nov 2013_P50_CHAPS_KCC2_C-term_5.796.796.3 File:"CBTC Nov 2013_P50_CHAPS_KCC2_C-term_5.raw", NativeID:"controllerType=0 controllerNumber=1 scan=796"	Ig kappa chain C region (IGKC_MOUSE)
HNSYTCEATHK	::::::::::::	100	P01837	CBTC Nov 2013_P50_CHAPS_KCC2_C-term_5.803.803.3 File:"CBTC Nov 2013_P50_CHAPS_KCC2_C-term_5.raw", NativeID:"controllerType=0 controllerNumber=1 scan=803"	Ig kappa chain C region (IGKC_MOUSE)
QKEDHQTWR	:Pyrolidone from Q:::::::::	100	Q91V14	CBTC Nov 2013_P50_CHAPS_KCC2_C-term_5.942.942.2 File:"CBTC Nov 2013_P50_CHAPS_KCC2_C-term_5.raw", NativeID:"controllerType=0 controllerNumber=1 scan=942"	Solute carrier family 12 member 5 (S12A5_MOUSE)
QKEDHQTWR	:Pyrolidone from Q:::::::::	100	Q91V14-2	CBTC Nov 2013_P50_CHAPS_KCC2_C-term_5.942.942.2 File:"CBTC Nov 2013_P50_CHAPS_KCC2_C-term_5.raw", NativeID:"controllerType=0 controllerNumber=1 scan=942"	Isoform 2 of Solute carrier family 12 member 5 (S12A5_MOUSE)
DSYVGDEAQSK	::::::::::::	100	P60710	CBTC Nov 2013_P50_CHAPS_KCC2_C-term_5.980.980.2 File:"CBTC Nov 2013_P50_CHAPS_KCC2_C-term_5.raw", NativeID:"controllerType=0 controllerNumber=1 scan=980"	Actin, cytoplasmic 1 (ACTB_MOUSE)
DSYVGDEAQSK	::::::::::::	100	P63260	CBTC Nov 2013_P50_CHAPS_KCC2_C-term_5.980.980.2 File:"CBTC Nov 2013_P50_CHAPS_KCC2_C-term_5.raw", NativeID:"controllerType=0 controllerNumber=1 scan=980"	Actin, cytoplasmic 2 (ACTG_MOUSE)
DSYVGDEAQSK	::::::::::::	100	P68033	CBTC Nov 2013_P50_CHAPS_KCC2_C-term_5.980.980.2 File:"CBTC Nov 2013_P50_CHAPS_KCC2_C-term_5.raw", NativeID:"controllerType=0 controllerNumber=1 scan=980"	Actin, alpha cardiac muscle 1 (ACTC_MOUSE)
DSYVGDEAQSK	::::::::::::	100	P68134	CBTC Nov 2013_P50_CHAPS_KCC2_C-term_5.980.980.2 File:"CBTC Nov 2013_P50_CHAPS_KCC2_C-term_5.raw", NativeID:"controllerType=0 controllerNumber=1 scan=980"	Actin, alpha skeletal muscle (ACTS_MOUSE)
DSYVGDEAQSK	::::::::::::	100	P60710	CBTC Nov 2013_P50_CHAPS_KCC2_C-term_5.993.993.2 File:"CBTC Nov 2013_P50_CHAPS_KCC2_C-term_5.raw", NativeID:"controllerType=0 controllerNumber=1 scan=993"	Actin, cytoplasmic 1 (ACTB_MOUSE)
DSYVGDEAQSK	::::::::::::	100	P63260	CBTC Nov 2013_P50_CHAPS_KCC2_C-term_5.993.993.2 File:"CBTC Nov 2013_P50_CHAPS_KCC2_C-term_5.raw", NativeID:"controllerType=0 controllerNumber=1 scan=993"	Actin, cytoplasmic 2 (ACTG_MOUSE)
DSYVGDEAQSK	::::::::::::	100	P68033	CBTC Nov 2013_P50_CHAPS_KCC2_C-term_5.993.993.2 File:"CBTC Nov 2013_P50_CHAPS_KCC2_C-term_5.raw", NativeID:"controllerType=0 controllerNumber=1 scan=993"	Actin, alpha cardiac muscle 1 (ACTC_MOUSE)
DSYVGDEAQSK	::::::::::::	100	P68134	CBTC Nov 2013_P50_CHAPS_KCC2_C-term_5.993.993.2 File:"CBTC Nov 2013_P50_CHAPS_KCC2_C-term_5.raw", NativeID:"controllerType=0 controllerNumber=1 scan=993"	Actin, alpha skeletal muscle (ACTS_MOUSE)
DLQSAEKEEQEK	:::::::::::::	100	P46096	CBTC Nov 2013_P50_CHAPS_KCC2_C-term_5.1061.1061.2 File:"CBTC Nov 2013_P50_CHAPS_KCC2_C-term_5.raw", NativeID:"controllerType=0 controllerNumber=1 scan=1061"	Synaptotagmin-1 (SYT1_MOUSE)
GPTIKPCPPCK	::::::::::::	100	P01863	CBTC Nov 2013_P50_CHAPS_KCC2_C-term_5.1074.1074.2 File:"CBTC Nov 2013_P50_CHAPS_KCC2_C-term_5.raw", NativeID:"controllerType=0 controllerNumber=1 scan=1074"	Ig gamma-2A chain C region, A allele (GCAA_MOUSE)
GPTIKPCPPCK	::::::::::::	100	P01865	CBTC Nov 2013_P50_CHAPS_KCC2_C-term_5.1074.1074.2 File:"CBTC Nov 2013_P50_CHAPS_KCC2_C-term_5.raw", NativeID:"controllerType=0 controllerNumber=1 scan=1074"	Ig gamma-2A chain C region, membrane-bound form (GCAM_MOUSE)
NKYEDEINKR	:::::::::::	100	P11679	CBTC Nov 2013_P50_CHAPS_KCC2_C-term_5.1076.1076.3 File:"CBTC Nov 2013_P50_CHAPS_KCC2_C-term_5.raw", NativeID:"controllerType=0 controllerNumber=1 scan=1076"	Keratin, type II cytoskeletal 8 (K2C8_MOUSE)
NKYEDEINKR	:::::::::::	100	Q6IFZ6	CBTC Nov 2013_P50_CHAPS_KCC2_C-term_5.1076.1076.3 File:"CBTC Nov 2013_P50_CHAPS_KCC2_C-term_5.raw", NativeID:"controllerType=0 controllerNumber=1 scan=1076"	Keratin, type II cytoskeletal 1b (K2C1B_MOUSE)
NKYEDEINKR	:::::::::::	100	Q8VED5	CBTC Nov 2013_P50_CHAPS_KCC2_C-term_5.1076.1076.3 File:"CBTC Nov 2013_P50_CHAPS_KCC2_C-term_5.raw", NativeID:"controllerType=0 controllerNumber=1 scan=1076"	Keratin, type II cytoskeletal 79 (K2C79_MOUSE)
NKYEDEINKR	:::::::::::	100	Q922U2	CBTC Nov 2013_P50_CHAPS_KCC2_C-term_5.1076.1076.3 File:"CBTC Nov 2013_P50_CHAPS_KCC2_C-term_5.raw", NativeID:"controllerType=0 controllerNumber=1 scan=1076"	Keratin, type II cytoskeletal 5 (K2C5_MOUSE)
GPTIKPCPPCK	::::::::::::	100	P01863	CBTC Nov 2013_P50_CHAPS_KCC2_C-term_5.1097.1097.3 File:"CBTC Nov 2013_P50_CHAPS_KCC2_C-term_5.raw", NativeID:"controllerType=0 controllerNumber=1 scan=1097"	Ig gamma-2A chain C region, A allele (GCAA_MOUSE)
GPTIKPCPPCK	::::::::::::	100	P01865	CBTC Nov 2013_P50_CHAPS_KCC2_C-term_5.1097.1097.3 File:"CBTC Nov 2013_P50_CHAPS_KCC2_C-term_5.raw", NativeID:"controllerType=0 controllerNumber=1 scan=1097"	Ig gamma-2A chain C region, membrane-bound form (GCAM_MOUSE)
HGFDVCAK	:::::::::	100	Q91V14	CBTC Nov 2013_P50_CHAPS_KCC2_C-term_5.1106.1106.2 File:"CBTC Nov 2013_P50_CHAPS_KCC2_C-term_5.raw", NativeID:"controllerType=0 controllerNumber=1 scan=1106"	Solute carrier family 12 member 5 (S12A5_MOUSE)
HGFDVCAK	:::::::::	100	Q91V14-2	CBTC Nov 2013_P50_CHAPS_KCC2_C-term_5.1106.1106.2 File:"CBTC Nov 2013_P50_CHAPS_KCC2_C-term_5.raw", NativeID:"controllerType=0 controllerNumber=1 scan=1106"	Isoform 2 of Solute carrier family 12 member 5 (S12A5_MOUSE)
HGFDVCAK	:::::::::	100	Q91V14	CBTC Nov 2013_P50_CHAPS_KCC2_C-term_5.1115.1115.2 File:"CBTC Nov 2013_P50_CHAPS_KCC2_C-term_5.raw", NativeID:"controllerType=0 controllerNumber=1 scan=1115"	Solute carrier family 12 member 5 (S12A5_MOUSE)
HGFDVCAK	:::::::::	100	Q91V14-2	CBTC Nov 2013_P50_CHAPS_KCC2_C-term_5.1115.1115.2 File:"CBTC Nov 2013_P50_CHAPS_KCC2_C-term_5.raw", NativeID:"controllerType=0 controllerNumber=1 scan=1115"	Isoform 2 of Solute carrier family 12 member 5 (S12A5_MOUSE)
GLSATVTGGQK	::::::::::::	100	P60202	CBTC Nov 2013_P50_CHAPS_KCC2_C-term_5.1119.1119.2 File:"CBTC Nov 2013_P50_CHAPS_KCC2_C-term_5.raw", NativeID:"controllerType=0 controllerNumber=1 scan=1119"	Myelin proteolipid protein (MYPR_MOUSE)
NGELEQDYK	::::::::::	100	P03987	CBTC Nov 2013_P50_CHAPS_KCC2_C-term_5.1130.1130.2 File:"CBTC Nov 2013_P50_CHAPS_KCC2_C-term_5.raw", NativeID:"controllerType=0 controllerNumber=1 scan=1130"	Ig gamma-3 chain C region (IGHG3_MOUSE)
GLSATVTGGQK	::::::::::::	100	P60202	CBTC Nov 2013_P50_CHAPS_KCC2_C-term_5.1133.1133.2 File:"CBTC Nov 2013_P50_CHAPS_KCC2_C-term_5.raw", NativeID:"controllerType=0 controllerNumber=1 scan=1133"	Myelin proteolipid protein (MYPR_MOUSE)
AGFAGDDAPR	:::::::::::	100	P60710	CBTC Nov 2013_P50_CHAPS_KCC2_C-term_5.1142.1142.2 File:"CBTC Nov 2013_P50_CHAPS_KCC2_C-term_5.raw", NativeID:"controllerType=0 controllerNumber=1 scan=1142"	Actin, cytoplasmic 1 (ACTB_MOUSE)
AGFAGDDAPR	:::::::::::	100	P63260	CBTC Nov 2013_P50_CHAPS_KCC2_C-term_5.1142.1142.2 File:"CBTC Nov 2013_P50_CHAPS_KCC2_C-term_5.raw", NativeID:"controllerType=0 controllerNumber=1 scan=1142"	Actin, cytoplasmic 2 (ACTG_MOUSE)
AGFAGDDAPR	:::::::::::	100	P68033	CBTC Nov 2013_P50_CHAPS_KCC2_C-term_5.1142.1142.2 File:"CBTC Nov 2013_P50_CHAPS_KCC2_C-term_5.raw", NativeID:"controllerType=0 controllerNumber=1 scan=1142"	Actin, alpha cardiac muscle 1 (ACTC_MOUSE)
AGFAGDDAPR	:::::::::::	100	P68134	CBTC Nov 2013_P50_CHAPS_KCC2_C-term_5.1142.1142.2 File:"CBTC Nov 2013_P50_CHAPS_KCC2_C-term_5.raw", NativeID:"controllerType=0 controllerNumber=1 scan=1142"	Actin, alpha skeletal muscle (ACTS_MOUSE)
GPTIKPCPPCK	::::::::::::	100	P01863	CBTC Nov 2013_P50_CHAPS_KCC2_C-term_5.1160.1160.3 File:"CBTC Nov 2013_P50_CHAPS_KCC2_C-term_5.raw", NativeID:"controllerType=0 controllerNumber=1 scan=1160"	Ig gamma-2A chain C region, A allele (GCAA_MOUSE)
GPTIKPCPPCK	::::::::::::	100	P01865	CBTC Nov 2013_P50_CHAPS_KCC2_C-term_5.1160.1160.3 File:"CBTC Nov 2013_P50_CHAPS_KCC2_C-term_5.raw", NativeID:"controllerType=0 controllerNumber=1 scan=1160"	Ig gamma-2A chain C region, membrane-bound form (GCAM_MOUSE)
HGFDVCAK	:::::::::	100	Q91V14	CBTC Nov 2013_P50_CHAPS_KCC2_C-term_5.1164.1164.2 File:"CBTC Nov 2013_P50_CHAPS_KCC2_C-term_5.raw", NativeID:"controllerType=0 controllerNumber=1 scan=1164"	Solute carrier family 12 member 5 (S12A5_MOUSE)
HGFDVCAK	:::::::::	100	Q91V14-2	CBTC Nov 2013_P50_CHAPS_KCC2_C-term_5.1164.1164.2 File:"CBTC Nov 2013_P50_CHAPS_KCC2_C-term_5.raw", NativeID:"controllerType=0 controllerNumber=1 scan=1164"	Isoform 2 of Solute carrier family 12 member 5 (S12A5_MOUSE)
GAYDAQGTLSK	::::::::::::	100	P04370-10	CBTC Nov 2013_P50_CHAPS_KCC2_C-term_5.1172.1172.2 File:"CBTC Nov 2013_P50_CHAPS_KCC2_C-term_5.raw", NativeID:"controllerType=0 controllerNumber=1 scan=1172"	Isoform 10 of Myelin basic protein (MBP_MOUSE)
GAYDAQGTLSK	::::::::::::	100	P04370-4	CBTC Nov 2013_P50_CHAPS_KCC2_C-term_5.1172.1172.2 File:"CBTC Nov 2013_P50_CHAPS_KCC2_C-term_5.raw", NativeID:"controllerType=0 controllerNumber=1 scan=1172"	Isoform 4 of Myelin basic protein (MBP_MOUSE)
GAYDAQGTLSK	::::::::::::	100	P04370-5	CBTC Nov 2013_P50_CHAPS_KCC2_C-term_5.1172.1172.2 File:"CBTC Nov 2013_P50_CHAPS_KCC2_C-term_5.raw", NativeID:"controllerType=0 controllerNumber=1 scan=1172"	Isoform 5 of Myelin basic protein (MBP_MOUSE)
GPTIKPCPPCK	::::::::::::	100	P01863	CBTC Nov 2013_P50_CHAPS_KCC2_C-term_5.1209.1209.3 File:"CBTC Nov 2013_P50_CHAPS_KCC2_C-term_5.raw", NativeID:"controllerType=0 controllerNumber=1 scan=1209"	Ig gamma-2A chain C region, A allele (GCAA_MOUSE)
GPTIKPCPPCK	::::::::::::	100	P01865	CBTC Nov 2013_P50_CHAPS_KCC2_C-term_5.1209.1209.3 File:"CBTC Nov 2013_P50_CHAPS_KCC2_C-term_5.raw", NativeID:"controllerType=0 controllerNumber=1 scan=1209"	Ig gamma-2A chain C region, membrane-bound form (GCAM_MOUSE)
AQYEDIAQK	::::::::::	100	Q3UV17	CBTC Nov 2013_P50_CHAPS_KCC2_C-term_5.1211.1211.2 File:"CBTC Nov 2013_P50_CHAPS_KCC2_C-term_5.raw", NativeID:"controllerType=0 controllerNumber=1 scan=1211"	Keratin, type II cytoskeletal 2 oral (K22O_MOUSE)
GPSPVSSEGIK	::::::::::::	100	Q91V14	CBTC Nov 2013_P50_CHAPS_KCC2_C-term_5.1312.1312.2 File:"CBTC Nov 2013_P50_CHAPS_KCC2_C-term_5.raw", NativeID:"controllerType=0 controllerNumber=1 scan=1312"	Solute carrier family 12 member 5 (S12A5_MOUSE)
GPSPVSSEGIK	::::::::::::	100	Q91V14-2	CBTC Nov 2013_P50_CHAPS_KCC2_C-term_5.1312.1312.2 File:"CBTC Nov 2013_P50_CHAPS_KCC2_C-term_5.raw", NativeID:"controllerType=0 controllerNumber=1 scan=1312"	Isoform 2 of Solute carrier family 12 member 5 (S12A5_MOUSE)
LLVSASQDGK	:::::::::::	100	P62874	CBTC Nov 2013_P50_CHAPS_KCC2_C-term_5.1314.1314.2 File:"CBTC Nov 2013_P50_CHAPS_KCC2_C-term_5.raw", NativeID:"controllerType=0 controllerNumber=1 scan=1314"	Guanine nucleotide-binding protein G(I)/G(S)/G(T) subunit beta-1 (GBB1_MOUSE)
LLVSASQDGK	:::::::::::	100	P62880	CBTC Nov 2013_P50_CHAPS_KCC2_C-term_5.1314.1314.2 File:"CBTC Nov 2013_P50_CHAPS_KCC2_C-term_5.raw", NativeID:"controllerType=0 controllerNumber=1 scan=1314"	Guanine nucleotide-binding protein G(I)/G(S)/G(T) subunit beta-2 (GBB2_MOUSE)
EIQSITDESR	:::::::::::	100	Q91V14	CBTC Nov 2013_P50_CHAPS_KCC2_C-term_5.1357.1357.2 File:"CBTC Nov 2013_P50_CHAPS_KCC2_C-term_5.raw", NativeID:"controllerType=0 controllerNumber=1 scan=1357"	Solute carrier family 12 member 5 (S12A5_MOUSE)
EIQSITDESR	:::::::::::	100	Q91V14-2	CBTC Nov 2013_P50_CHAPS_KCC2_C-term_5.1357.1357.2 File:"CBTC Nov 2013_P50_CHAPS_KCC2_C-term_5.raw", NativeID:"controllerType=0 controllerNumber=1 scan=1357"	Isoform 2 of Solute carrier family 12 member 5 (S12A5_MOUSE)
EIQSITDESR	:::::::::::	100	Q91V14	CBTC Nov 2013_P50_CHAPS_KCC2_C-term_5.1363.1363.2 File:"CBTC Nov 2013_P50_CHAPS_KCC2_C-term_5.raw", NativeID:"controllerType=0 controllerNumber=1 scan=1363"	Solute carrier family 12 member 5 (S12A5_MOUSE)
EIQSITDESR	:::::::::::	100	Q91V14-2	CBTC Nov 2013_P50_CHAPS_KCC2_C-term_5.1363.1363.2 File:"CBTC Nov 2013_P50_CHAPS_KCC2_C-term_5.raw", NativeID:"controllerType=0 controllerNumber=1 scan=1363"	Isoform 2 of Solute carrier family 12 member 5 (S12A5_MOUSE)
EIQSITDESR	:::::::::::	100	Q91V14	CBTC Nov 2013_P50_CHAPS_KCC2_C-term_5.1407.1407.2 File:"CBTC Nov 2013_P50_CHAPS_KCC2_C-term_5.raw", NativeID:"controllerType=0 controllerNumber=1 scan=1407"	Solute carrier family 12 member 5 (S12A5_MOUSE)
EIQSITDESR	:::::::::::	100	Q91V14-2	CBTC Nov 2013_P50_CHAPS_KCC2_C-term_5.1407.1407.2 File:"CBTC Nov 2013_P50_CHAPS_KCC2_C-term_5.raw", NativeID:"controllerType=0 controllerNumber=1 scan=1407"	Isoform 2 of Solute carrier family 12 member 5 (S12A5_MOUSE)
EIQSITDESR	:::::::::::	100	Q91V14	CBTC Nov 2013_P50_CHAPS_KCC2_C-term_5.1425.1425.2 File:"CBTC Nov 2013_P50_CHAPS_KCC2_C-term_5.raw", NativeID:"controllerType=0 controllerNumber=1 scan=1425"	Solute carrier family 12 member 5 (S12A5_MOUSE)
EIQSITDESR	:::::::::::	100	Q91V14-2	CBTC Nov 2013_P50_CHAPS_KCC2_C-term_5.1425.1425.2 File:"CBTC Nov 2013_P50_CHAPS_KCC2_C-term_5.raw", NativeID:"controllerType=0 controllerNumber=1 scan=1425"	Isoform 2 of Solute carrier family 12 member 5 (S12A5_MOUSE)
VEIIANDQGNR	::::::::::::	100	P20029	CBTC Nov 2013_P50_CHAPS_KCC2_C-term_5.1447.1447.2 File:"CBTC Nov 2013_P50_CHAPS_KCC2_C-term_5.raw", NativeID:"controllerType=0 controllerNumber=1 scan=1447"	78 kDa glucose-regulated protein (GRP78_MOUSE)
VEIIANDQGNR	::::::::::::	100	P63017	CBTC Nov 2013_P50_CHAPS_KCC2_C-term_5.1447.1447.2 File:"CBTC Nov 2013_P50_CHAPS_KCC2_C-term_5.raw", NativeID:"controllerType=0 controllerNumber=1 scan=1447"	Heat shock cognate 71 kDa protein (HSP7C_MOUSE)
EVHTAWTQPR	:::::::::::	100	P03987	CBTC Nov 2013_P50_CHAPS_KCC2_C-term_5.1454.1454.2 File:"CBTC Nov 2013_P50_CHAPS_KCC2_C-term_5.raw", NativeID:"controllerType=0 controllerNumber=1 scan=1454"	Ig gamma-3 chain C region (IGHG3_MOUSE)
LSSPATLNSR	:::::::::::	100	P00761	CBTC Nov 2013_P50_CHAPS_KCC2_C-term_5.1461.1461.2 File:"CBTC Nov 2013_P50_CHAPS_KCC2_C-term_5.raw", NativeID:"controllerType=0 controllerNumber=1 scan=1461"	Trypsin (TRYP_PIG)
EVHTAWTQPR	:::::::::::	100	P03987	CBTC Nov 2013_P50_CHAPS_KCC2_C-term_5.1464.1464.2 File:"CBTC Nov 2013_P50_CHAPS_KCC2_C-term_5.raw", NativeID:"controllerType=0 controllerNumber=1 scan=1464"	Ig gamma-3 chain C region (IGHG3_MOUSE)
EIQSITDESR	:::::::::::	100	Q91V14	CBTC Nov 2013_P50_CHAPS_KCC2_C-term_5.1471.1471.2 File:"CBTC Nov 2013_P50_CHAPS_KCC2_C-term_5.raw", NativeID:"controllerType=0 controllerNumber=1 scan=1471"	Solute carrier family 12 member 5 (S12A5_MOUSE)
EIQSITDESR	:::::::::::	100	Q91V14-2	CBTC Nov 2013_P50_CHAPS_KCC2_C-term_5.1471.1471.2 File:"CBTC Nov 2013_P50_CHAPS_KCC2_C-term_5.raw", NativeID:"controllerType=0 controllerNumber=1 scan=1471"	Isoform 2 of Solute carrier family 12 member 5 (S12A5_MOUSE)
EIQSITDESR	:::::::::::	100	Q91V14	CBTC Nov 2013_P50_CHAPS_KCC2_C-term_5.1479.1479.2 File:"CBTC Nov 2013_P50_CHAPS_KCC2_C-term_5.raw", NativeID:"controllerType=0 controllerNumber=1 scan=1479"	Solute carrier family 12 member 5 (S12A5_MOUSE)
EIQSITDESR	:::::::::::	100	Q91V14-2	CBTC Nov 2013_P50_CHAPS_KCC2_C-term_5.1479.1479.2 File:"CBTC Nov 2013_P50_CHAPS_KCC2_C-term_5.raw", NativeID:"controllerType=0 controllerNumber=1 scan=1479"	Isoform 2 of Solute carrier family 12 member 5 (S12A5_MOUSE)
LNEVIVNK	:::::::::	100	Q91V14	CBTC Nov 2013_P50_CHAPS_KCC2_C-term_5.1482.1482.2 File:"CBTC Nov 2013_P50_CHAPS_KCC2_C-term_5.raw", NativeID:"controllerType=0 controllerNumber=1 scan=1482"	Solute carrier family 12 member 5 (S12A5_MOUSE)
LNEVIVNK	:::::::::	100	Q91V14-2	CBTC Nov 2013_P50_CHAPS_KCC2_C-term_5.1482.1482.2 File:"CBTC Nov 2013_P50_CHAPS_KCC2_C-term_5.raw", NativeID:"controllerType=0 controllerNumber=1 scan=1482"	Isoform 2 of Solute carrier family 12 member 5 (S12A5_MOUSE)
LNEVIVNK	:::::::::	100	Q91V14	CBTC Nov 2013_P50_CHAPS_KCC2_C-term_5.1488.1488.2 File:"CBTC Nov 2013_P50_CHAPS_KCC2_C-term_5.raw", NativeID:"controllerType=0 controllerNumber=1 scan=1488"	Solute carrier family 12 member 5 (S12A5_MOUSE)
LNEVIVNK	:::::::::	100	Q91V14-2	CBTC Nov 2013_P50_CHAPS_KCC2_C-term_5.1488.1488.2 File:"CBTC Nov 2013_P50_CHAPS_KCC2_C-term_5.raw", NativeID:"controllerType=0 controllerNumber=1 scan=1488"	Isoform 2 of Solute carrier family 12 member 5 (S12A5_MOUSE)
EVHTAWTQPR	:::::::::::	100	P03987	CBTC Nov 2013_P50_CHAPS_KCC2_C-term_5.1497.1497.2 File:"CBTC Nov 2013_P50_CHAPS_KCC2_C-term_5.raw", NativeID:"controllerType=0 controllerNumber=1 scan=1497"	Ig gamma-3 chain C region (IGHG3_MOUSE)
LSSPATLNSR	:::::::::::	100	P00761	CBTC Nov 2013_P50_CHAPS_KCC2_C-term_5.1506.1506.2 File:"CBTC Nov 2013_P50_CHAPS_KCC2_C-term_5.raw", NativeID:"controllerType=0 controllerNumber=1 scan=1506"	Trypsin (TRYP_PIG)
SPDCTHDNPLETR	::::::::::::::	100	Q6PIC6	CBTC Nov 2013_P50_CHAPS_KCC2_C-term_5.1521.1521.2 File:"CBTC Nov 2013_P50_CHAPS_KCC2_C-term_5.raw", NativeID:"controllerType=0 controllerNumber=1 scan=1521"	Sodium/potassium-transporting ATPase subunit alpha-3 (AT1A3_MOUSE)
LNEVIVNK	:::::::::	100	Q91V14	CBTC Nov 2013_P50_CHAPS_KCC2_C-term_5.1523.1523.2 File:"CBTC Nov 2013_P50_CHAPS_KCC2_C-term_5.raw", NativeID:"controllerType=0 controllerNumber=1 scan=1523"	Solute carrier family 12 member 5 (S12A5_MOUSE)
LNEVIVNK	:::::::::	100	Q91V14-2	CBTC Nov 2013_P50_CHAPS_KCC2_C-term_5.1523.1523.2 File:"CBTC Nov 2013_P50_CHAPS_KCC2_C-term_5.raw", NativeID:"controllerType=0 controllerNumber=1 scan=1523"	Isoform 2 of Solute carrier family 12 member 5 (S12A5_MOUSE)
LNEVIVNK	:::::::::	100	Q91V14	CBTC Nov 2013_P50_CHAPS_KCC2_C-term_5.1532.1532.2 File:"CBTC Nov 2013_P50_CHAPS_KCC2_C-term_5.raw", NativeID:"controllerType=0 controllerNumber=1 scan=1532"	Solute carrier family 12 member 5 (S12A5_MOUSE)
LNEVIVNK	:::::::::	100	Q91V14-2	CBTC Nov 2013_P50_CHAPS_KCC2_C-term_5.1532.1532.2 File:"CBTC Nov 2013_P50_CHAPS_KCC2_C-term_5.raw", NativeID:"controllerType=0 controllerNumber=1 scan=1532"	Isoform 2 of Solute carrier family 12 member 5 (S12A5_MOUSE)
SPDCTHDNPLETR	::::::::::::::	100	Q6PIC6	CBTC Nov 2013_P50_CHAPS_KCC2_C-term_5.1542.1542.2 File:"CBTC Nov 2013_P50_CHAPS_KCC2_C-term_5.raw", NativeID:"controllerType=0 controllerNumber=1 scan=1542"	Sodium/potassium-transporting ATPase subunit alpha-3 (AT1A3_MOUSE)
SELDTIDSQHR	::::::::::::	100	P43006	CBTC Nov 2013_P50_CHAPS_KCC2_C-term_5.1544.1544.2 File:"CBTC Nov 2013_P50_CHAPS_KCC2_C-term_5.raw", NativeID:"controllerType=0 controllerNumber=1 scan=1544"	Excitatory amino acid transporter 2 (EAA2_MOUSE)
QHCCPAGYTCNVK	:Pyrolidone from Q:::::::::::::	100	P28798	CBTC Nov 2013_P50_CHAPS_KCC2_C-term_5.1545.1545.2 File:"CBTC Nov 2013_P50_CHAPS_KCC2_C-term_5.raw", NativeID:"controllerType=0 controllerNumber=1 scan=1545"	Granulins (GRN_MOUSE)
GFSSGSAVVSGGSR	:::::::::::::::	100	Q3TTY5	CBTC Nov 2013_P50_CHAPS_KCC2_C-term_5.1548.1548.2 File:"CBTC Nov 2013_P50_CHAPS_KCC2_C-term_5.raw", NativeID:"controllerType=0 controllerNumber=1 scan=1548"	Keratin, type II cytoskeletal 2 epidermal (K22E_MOUSE)
QHCCPAGYTCNVK	:Pyrolidone from Q:::::::::::::	100	P28798	CBTC Nov 2013_P50_CHAPS_KCC2_C-term_5.1554.1554.2 File:"CBTC Nov 2013_P50_CHAPS_KCC2_C-term_5.raw", NativeID:"controllerType=0 controllerNumber=1 scan=1554"	Granulins (GRN_MOUSE)
GFSSGSAVVSGGSR	:::::::::::::::	100	Q3TTY5	CBTC Nov 2013_P50_CHAPS_KCC2_C-term_5.1556.1556.2 File:"CBTC Nov 2013_P50_CHAPS_KCC2_C-term_5.raw", NativeID:"controllerType=0 controllerNumber=1 scan=1556"	Keratin, type II cytoskeletal 2 epidermal (K22E_MOUSE)
SELDTIDSQHR	::::::::::::	100	P43006	CBTC Nov 2013_P50_CHAPS_KCC2_C-term_5.1561.1561.2 File:"CBTC Nov 2013_P50_CHAPS_KCC2_C-term_5.raw", NativeID:"controllerType=0 controllerNumber=1 scan=1561"	Excitatory amino acid transporter 2 (EAA2_MOUSE)
LNEVIVNK	:::::::::	100	Q91V14	CBTC Nov 2013_P50_CHAPS_KCC2_C-term_5.1578.1578.2 File:"CBTC Nov 2013_P50_CHAPS_KCC2_C-term_5.raw", NativeID:"controllerType=0 controllerNumber=1 scan=1578"	Solute carrier family 12 member 5 (S12A5_MOUSE)
LNEVIVNK	:::::::::	100	Q91V14-2	CBTC Nov 2013_P50_CHAPS_KCC2_C-term_5.1578.1578.2 File:"CBTC Nov 2013_P50_CHAPS_KCC2_C-term_5.raw", NativeID:"controllerType=0 controllerNumber=1 scan=1578"	Isoform 2 of Solute carrier family 12 member 5 (S12A5_MOUSE)
EREIQSITDESR	:::::::::::::	100	Q91V14	CBTC Nov 2013_P50_CHAPS_KCC2_C-term_5.1581.1581.2 File:"CBTC Nov 2013_P50_CHAPS_KCC2_C-term_5.raw", NativeID:"controllerType=0 controllerNumber=1 scan=1581"	Solute carrier family 12 member 5 (S12A5_MOUSE)
EREIQSITDESR	:::::::::::::	100	Q91V14-2	CBTC Nov 2013_P50_CHAPS_KCC2_C-term_5.1581.1581.2 File:"CBTC Nov 2013_P50_CHAPS_KCC2_C-term_5.raw", NativeID:"controllerType=0 controllerNumber=1 scan=1581"	Isoform 2 of Solute carrier family 12 member 5 (S12A5_MOUSE)
LNEVIVNK	:::::::::	100	Q91V14	CBTC Nov 2013_P50_CHAPS_KCC2_C-term_5.1589.1589.2 File:"CBTC Nov 2013_P50_CHAPS_KCC2_C-term_5.raw", NativeID:"controllerType=0 controllerNumber=1 scan=1589"	Solute carrier family 12 member 5 (S12A5_MOUSE)
LNEVIVNK	:::::::::	100	Q91V14-2	CBTC Nov 2013_P50_CHAPS_KCC2_C-term_5.1589.1589.2 File:"CBTC Nov 2013_P50_CHAPS_KCC2_C-term_5.raw", NativeID:"controllerType=0 controllerNumber=1 scan=1589"	Isoform 2 of Solute carrier family 12 member 5 (S12A5_MOUSE)
SELDTIDSQHR	::::::::::::	100	P43006	CBTC Nov 2013_P50_CHAPS_KCC2_C-term_5.1598.1598.2 File:"CBTC Nov 2013_P50_CHAPS_KCC2_C-term_5.raw", NativeID:"controllerType=0 controllerNumber=1 scan=1598"	Excitatory amino acid transporter 2 (EAA2_MOUSE)
GLCGAIHSSVAK	:::::::::::::	100	Q91VR2	CBTC Nov 2013_P50_CHAPS_KCC2_C-term_5.1602.1602.2 File:"CBTC Nov 2013_P50_CHAPS_KCC2_C-term_5.raw", NativeID:"controllerType=0 controllerNumber=1 scan=1602"	ATP synthase subunit gamma, mitochondrial (ATPG_MOUSE)
HQSVFTVTR	::::::::::	100	Q02105	CBTC Nov 2013_P50_CHAPS_KCC2_C-term_5.1615.1615.2 File:"CBTC Nov 2013_P50_CHAPS_KCC2_C-term_5.raw", NativeID:"controllerType=0 controllerNumber=1 scan=1615"	Complement C1q subcomponent subunit C (C1QC_MOUSE)
IYIDSNNNPER	::::::::::::	100	Q68FD5	CBTC Nov 2013_P50_CHAPS_KCC2_C-term_5.1625.1625.2 File:"CBTC Nov 2013_P50_CHAPS_KCC2_C-term_5.raw", NativeID:"controllerType=0 controllerNumber=1 scan=1625"	Clathrin heavy chain 1 (CLH1_MOUSE)
VITNANENYEPR	:::::::::::::	100	P14106	CBTC Nov 2013_P50_CHAPS_KCC2_C-term_5.1651.1651.2 File:"CBTC Nov 2013_P50_CHAPS_KCC2_C-term_5.raw", NativeID:"controllerType=0 controllerNumber=1 scan=1651"	Complement C1q subcomponent subunit B (C1QB_MOUSE)
IYIDSNNNPER	::::::::::::	100	Q68FD5	CBTC Nov 2013_P50_CHAPS_KCC2_C-term_5.1653.1653.2 File:"CBTC Nov 2013_P50_CHAPS_KCC2_C-term_5.raw", NativeID:"controllerType=0 controllerNumber=1 scan=1653"	Clathrin heavy chain 1 (CLH1_MOUSE)
GLLECCAR	:::::::::	100	P60202	CBTC Nov 2013_P50_CHAPS_KCC2_C-term_5.1676.1676.2 File:"CBTC Nov 2013_P50_CHAPS_KCC2_C-term_5.raw", NativeID:"controllerType=0 controllerNumber=1 scan=1676"	Myelin proteolipid protein (MYPR_MOUSE)
ESEPQAAADATEVK	:::::::::::::::	100	Q91XV3	CBTC Nov 2013_P50_CHAPS_KCC2_C-term_5.1680.1680.2 File:"CBTC Nov 2013_P50_CHAPS_KCC2_C-term_5.raw", NativeID:"controllerType=0 controllerNumber=1 scan=1680"	Brain acid soluble protein 1 (BASP1_MOUSE)
GPTIKPCPPC	:::::::::::	100	P01863	CBTC Nov 2013_P50_CHAPS_KCC2_C-term_5.1686.1686.2 File:"CBTC Nov 2013_P50_CHAPS_KCC2_C-term_5.raw", NativeID:"controllerType=0 controllerNumber=1 scan=1686"	Ig gamma-2A chain C region, A allele (GCAA_MOUSE)
GPTIKPCPPC	:::::::::::	100	P01865	CBTC Nov 2013_P50_CHAPS_KCC2_C-term_5.1686.1686.2 File:"CBTC Nov 2013_P50_CHAPS_KCC2_C-term_5.raw", NativeID:"controllerType=0 controllerNumber=1 scan=1686"	Ig gamma-2A chain C region, membrane-bound form (GCAM_MOUSE)
GPTIKPCPPC	:::::::::::	100	P01863	CBTC Nov 2013_P50_CHAPS_KCC2_C-term_5.1692.1692.2 File:"CBTC Nov 2013_P50_CHAPS_KCC2_C-term_5.raw", NativeID:"controllerType=0 controllerNumber=1 scan=1692"	Ig gamma-2A chain C region, A allele (GCAA_MOUSE)
GPTIKPCPPC	:::::::::::	100	P01865	CBTC Nov 2013_P50_CHAPS_KCC2_C-term_5.1692.1692.2 File:"CBTC Nov 2013_P50_CHAPS_KCC2_C-term_5.raw", NativeID:"controllerType=0 controllerNumber=1 scan=1692"	Ig gamma-2A chain C region, membrane-bound form (GCAM_MOUSE)
IYIDSNNNPER	::::::::::::	100	Q68FD5	CBTC Nov 2013_P50_CHAPS_KCC2_C-term_5.1693.1693.2 File:"CBTC Nov 2013_P50_CHAPS_KCC2_C-term_5.raw", NativeID:"controllerType=0 controllerNumber=1 scan=1693"	Clathrin heavy chain 1 (CLH1_MOUSE)
GPTIKPCPPC	:::::::::::	100	P01863	CBTC Nov 2013_P50_CHAPS_KCC2_C-term_5.1701.1701.2 File:"CBTC Nov 2013_P50_CHAPS_KCC2_C-term_5.raw", NativeID:"controllerType=0 controllerNumber=1 scan=1701"	Ig gamma-2A chain C region, A allele (GCAA_MOUSE)
GPTIKPCPPC	:::::::::::	100	P01865	CBTC Nov 2013_P50_CHAPS_KCC2_C-term_5.1701.1701.2 File:"CBTC Nov 2013_P50_CHAPS_KCC2_C-term_5.raw", NativeID:"controllerType=0 controllerNumber=1 scan=1701"	Ig gamma-2A chain C region, membrane-bound form (GCAM_MOUSE)
VITNANENYEPR	:::::::::::::	100	P14106	CBTC Nov 2013_P50_CHAPS_KCC2_C-term_5.1702.1702.2 File:"CBTC Nov 2013_P50_CHAPS_KCC2_C-term_5.raw", NativeID:"controllerType=0 controllerNumber=1 scan=1702"	Complement C1q subcomponent subunit B (C1QB_MOUSE)
ESEPQAAADATEVK	:::::::::::::::	100	Q91XV3	CBTC Nov 2013_P50_CHAPS_KCC2_C-term_5.1710.1710.2 File:"CBTC Nov 2013_P50_CHAPS_KCC2_C-term_5.raw", NativeID:"controllerType=0 controllerNumber=1 scan=1710"	Brain acid soluble protein 1 (BASP1_MOUSE)
IYIDSNNNPER	::::::::::::	100	Q68FD5	CBTC Nov 2013_P50_CHAPS_KCC2_C-term_5.1720.1720.2 File:"CBTC Nov 2013_P50_CHAPS_KCC2_C-term_5.raw", NativeID:"controllerType=0 controllerNumber=1 scan=1720"	Clathrin heavy chain 1 (CLH1_MOUSE)
VITNANENYEPR	:::::::::::::	100	P14106	CBTC Nov 2013_P50_CHAPS_KCC2_C-term_5.1728.1728.2 File:"CBTC Nov 2013_P50_CHAPS_KCC2_C-term_5.raw", NativeID:"controllerType=0 controllerNumber=1 scan=1728"	Complement C1q subcomponent subunit B (C1QB_MOUSE)
ESEPQAAADATEVK	:::::Deamidation of Q::::::::::	100	Q91XV3	CBTC Nov 2013_P50_CHAPS_KCC2_C-term_5.1730.1730.2 File:"CBTC Nov 2013_P50_CHAPS_KCC2_C-term_5.raw", NativeID:"controllerType=0 controllerNumber=1 scan=1730"	Brain acid soluble protein 1 (BASP1_MOUSE)
IYIDSNNNPER	::::::::::::	100	Q68FD5	CBTC Nov 2013_P50_CHAPS_KCC2_C-term_5.1737.1737.2 File:"CBTC Nov 2013_P50_CHAPS_KCC2_C-term_5.raw", NativeID:"controllerType=0 controllerNumber=1 scan=1737"	Clathrin heavy chain 1 (CLH1_MOUSE)
ESEPQAAADATEVK	:::::::::::::::	100	Q91XV3	CBTC Nov 2013_P50_CHAPS_KCC2_C-term_5.1738.1738.2 File:"CBTC Nov 2013_P50_CHAPS_KCC2_C-term_5.raw", NativeID:"controllerType=0 controllerNumber=1 scan=1738"	Brain acid soluble protein 1 (BASP1_MOUSE)
ESEPQAAADATEVK	:::::::::::::::	100	Q91XV3	CBTC Nov 2013_P50_CHAPS_KCC2_C-term_5.1751.1751.2 File:"CBTC Nov 2013_P50_CHAPS_KCC2_C-term_5.raw", NativeID:"controllerType=0 controllerNumber=1 scan=1751"	Brain acid soluble protein 1 (BASP1_MOUSE)
GPTIKPCPPC	:::::::::::	100	P01863	CBTC Nov 2013_P50_CHAPS_KCC2_C-term_5.1755.1755.2 File:"CBTC Nov 2013_P50_CHAPS_KCC2_C-term_5.raw", NativeID:"controllerType=0 controllerNumber=1 scan=1755"	Ig gamma-2A chain C region, A allele (GCAA_MOUSE)
GPTIKPCPPC	:::::::::::	100	P01865	CBTC Nov 2013_P50_CHAPS_KCC2_C-term_5.1755.1755.2 File:"CBTC Nov 2013_P50_CHAPS_KCC2_C-term_5.raw", NativeID:"controllerType=0 controllerNumber=1 scan=1755"	Ig gamma-2A chain C region, membrane-bound form (GCAM_MOUSE)
ESEPQAAADATEVK	:::::::::::::::	100	Q91XV3	CBTC Nov 2013_P50_CHAPS_KCC2_C-term_5.1757.1757.2 File:"CBTC Nov 2013_P50_CHAPS_KCC2_C-term_5.raw", NativeID:"controllerType=0 controllerNumber=1 scan=1757"	Brain acid soluble protein 1 (BASP1_MOUSE)
ESEPQAAADATEVK	:::::::::::::::	100	Q91XV3	CBTC Nov 2013_P50_CHAPS_KCC2_C-term_5.1781.1781.2 File:"CBTC Nov 2013_P50_CHAPS_KCC2_C-term_5.raw", NativeID:"controllerType=0 controllerNumber=1 scan=1781"	Brain acid soluble protein 1 (BASP1_MOUSE)
ESEPQAAADATEVK	:::::::::::::::	100	Q91XV3	CBTC Nov 2013_P50_CHAPS_KCC2_C-term_5.1804.1804.2 File:"CBTC Nov 2013_P50_CHAPS_KCC2_C-term_5.raw", NativeID:"controllerType=0 controllerNumber=1 scan=1804"	Brain acid soluble protein 1 (BASP1_MOUSE)
ESEPQAAADATEVK	:::::Deamidation of Q::::::::::	100	Q91XV3	CBTC Nov 2013_P50_CHAPS_KCC2_C-term_5.1811.1811.2 File:"CBTC Nov 2013_P50_CHAPS_KCC2_C-term_5.raw", NativeID:"controllerType=0 controllerNumber=1 scan=1811"	Brain acid soluble protein 1 (BASP1_MOUSE)
ESEPQAAADATEVK	:::::::::::::::	100	Q91XV3	CBTC Nov 2013_P50_CHAPS_KCC2_C-term_5.1828.1828.2 File:"CBTC Nov 2013_P50_CHAPS_KCC2_C-term_5.raw", NativeID:"controllerType=0 controllerNumber=1 scan=1828"	Brain acid soluble protein 1 (BASP1_MOUSE)
STVAQLVK	:::::::::	100	Q03265	CBTC Nov 2013_P50_CHAPS_KCC2_C-term_5.1835.1835.2 File:"CBTC Nov 2013_P50_CHAPS_KCC2_C-term_5.raw", NativeID:"controllerType=0 controllerNumber=1 scan=1835"	ATP synthase subunit alpha, mitochondrial (ATPA_MOUSE)
LFADAEEEQR	:::::::::::	100	P46460	CBTC Nov 2013_P50_CHAPS_KCC2_C-term_5.1988.1988.2 File:"CBTC Nov 2013_P50_CHAPS_KCC2_C-term_5.raw", NativeID:"controllerType=0 controllerNumber=1 scan=1988"	Vesicle-fusing ATPase (NSF_MOUSE)
LFADAEEEQR	:::::::::::	100	P46460	CBTC Nov 2013_P50_CHAPS_KCC2_C-term_5.1997.1997.2 File:"CBTC Nov 2013_P50_CHAPS_KCC2_C-term_5.raw", NativeID:"controllerType=0 controllerNumber=1 scan=1997"	Vesicle-fusing ATPase (NSF_MOUSE)
AYGENIGYSEK	::::::::::::	100	P14094	CBTC Nov 2013_P50_CHAPS_KCC2_C-term_5.2034.2034.2 File:"CBTC Nov 2013_P50_CHAPS_KCC2_C-term_5.raw", NativeID:"controllerType=0 controllerNumber=1 scan=2034"	Sodium/potassium-transporting ATPase subunit beta-1 (AT1B1_MOUSE)
AYGENIGYSEK	::::::::::::	100	P14094	CBTC Nov 2013_P50_CHAPS_KCC2_C-term_5.2062.2062.2 File:"CBTC Nov 2013_P50_CHAPS_KCC2_C-term_5.raw", NativeID:"controllerType=0 controllerNumber=1 scan=2062"	Sodium/potassium-transporting ATPase subunit beta-1 (AT1B1_MOUSE)
AYGENIGYSEK	::::::::::::	100	P14094	CBTC Nov 2013_P50_CHAPS_KCC2_C-term_5.2104.2104.2 File:"CBTC Nov 2013_P50_CHAPS_KCC2_C-term_5.raw", NativeID:"controllerType=0 controllerNumber=1 scan=2104"	Sodium/potassium-transporting ATPase subunit beta-1 (AT1B1_MOUSE)
CIELSSGSVK	:::::::::::	100	Q6PIC6	CBTC Nov 2013_P50_CHAPS_KCC2_C-term_5.2105.2105.2 File:"CBTC Nov 2013_P50_CHAPS_KCC2_C-term_5.raw", NativeID:"controllerType=0 controllerNumber=1 scan=2105"	Sodium/potassium-transporting ATPase subunit alpha-3 (AT1A3_MOUSE)
AYGENIGYSEK	::::::::::::	100	P14094	CBTC Nov 2013_P50_CHAPS_KCC2_C-term_5.2113.2113.2 File:"CBTC Nov 2013_P50_CHAPS_KCC2_C-term_5.raw", NativeID:"controllerType=0 controllerNumber=1 scan=2113"	Sodium/potassium-transporting ATPase subunit beta-1 (AT1B1_MOUSE)
GCFECCIK	:::::::::	100	P35802	CBTC Nov 2013_P50_CHAPS_KCC2_C-term_5.2114.2114.2 File:"CBTC Nov 2013_P50_CHAPS_KCC2_C-term_5.raw", NativeID:"controllerType=0 controllerNumber=1 scan=2114"	Neuronal membrane glycoprotein M6-a (GPM6A_MOUSE)
GCFECCIK	:::::::::	100	P35803	CBTC Nov 2013_P50_CHAPS_KCC2_C-term_5.2114.2114.2 File:"CBTC Nov 2013_P50_CHAPS_KCC2_C-term_5.raw", NativeID:"controllerType=0 controllerNumber=1 scan=2114"	Neuronal membrane glycoprotein M6-b (GPM6B_MOUSE)
GCFECCIK	:::::::::	100	P35803-3	CBTC Nov 2013_P50_CHAPS_KCC2_C-term_5.2114.2114.2 File:"CBTC Nov 2013_P50_CHAPS_KCC2_C-term_5.raw", NativeID:"controllerType=0 controllerNumber=1 scan=2114"	Isoform 3 of Neuronal membrane glycoprotein M6-b (GPM6B_MOUSE)
GCFECCIK	:::::::::	100	P35803-8	CBTC Nov 2013_P50_CHAPS_KCC2_C-term_5.2114.2114.2 File:"CBTC Nov 2013_P50_CHAPS_KCC2_C-term_5.raw", NativeID:"controllerType=0 controllerNumber=1 scan=2114"	Isoform 8 of Neuronal membrane glycoprotein M6-b (GPM6B_MOUSE)
GGSQGEAVGELPR	::::::::::::::	100	P16330	CBTC Nov 2013_P50_CHAPS_KCC2_C-term_5.2127.2127.2 File:"CBTC Nov 2013_P50_CHAPS_KCC2_C-term_5.raw", NativeID:"controllerType=0 controllerNumber=1 scan=2127"	2',3'-cyclic-nucleotide 3'-phosphodiesterase (CN37_MOUSE)
QEYDESGPSIVHR	::::::::::::::	100	P60710	CBTC Nov 2013_P50_CHAPS_KCC2_C-term_5.2149.2149.3 File:"CBTC Nov 2013_P50_CHAPS_KCC2_C-term_5.raw", NativeID:"controllerType=0 controllerNumber=1 scan=2149"	Actin, cytoplasmic 1 (ACTB_MOUSE)
QEYDESGPSIVHR	::::::::::::::	100	P63260	CBTC Nov 2013_P50_CHAPS_KCC2_C-term_5.2149.2149.3 File:"CBTC Nov 2013_P50_CHAPS_KCC2_C-term_5.raw", NativeID:"controllerType=0 controllerNumber=1 scan=2149"	Actin, cytoplasmic 2 (ACTG_MOUSE)
GGSQGEAVGELPR	::::::::::::::	100	P16330	CBTC Nov 2013_P50_CHAPS_KCC2_C-term_5.2151.2151.2 File:"CBTC Nov 2013_P50_CHAPS_KCC2_C-term_5.raw", NativeID:"controllerType=0 controllerNumber=1 scan=2151"	2',3'-cyclic-nucleotide 3'-phosphodiesterase (CN37_MOUSE)
AYGENIGYSEK	::::::::::::	100	P14094	CBTC Nov 2013_P50_CHAPS_KCC2_C-term_5.2152.2152.2 File:"CBTC Nov 2013_P50_CHAPS_KCC2_C-term_5.raw", NativeID:"controllerType=0 controllerNumber=1 scan=2152"	Sodium/potassium-transporting ATPase subunit beta-1 (AT1B1_MOUSE)
QEYDESGPSIVHR	::::::::::::::	100	P60710	CBTC Nov 2013_P50_CHAPS_KCC2_C-term_5.2158.2158.3 File:"CBTC Nov 2013_P50_CHAPS_KCC2_C-term_5.raw", NativeID:"controllerType=0 controllerNumber=1 scan=2158"	Actin, cytoplasmic 1 (ACTB_MOUSE)
QEYDESGPSIVHR	::::::::::::::	100	P63260	CBTC Nov 2013_P50_CHAPS_KCC2_C-term_5.2158.2158.3 File:"CBTC Nov 2013_P50_CHAPS_KCC2_C-term_5.raw", NativeID:"controllerType=0 controllerNumber=1 scan=2158"	Actin, cytoplasmic 2 (ACTG_MOUSE)
CIELSSGSVK	:::::::::::	100	Q6PIC6	CBTC Nov 2013_P50_CHAPS_KCC2_C-term_5.2159.2159.2 File:"CBTC Nov 2013_P50_CHAPS_KCC2_C-term_5.raw", NativeID:"controllerType=0 controllerNumber=1 scan=2159"	Sodium/potassium-transporting ATPase subunit alpha-3 (AT1A3_MOUSE)
GGSQGEAVGELPR	::::::::::::::	100	P16330	CBTC Nov 2013_P50_CHAPS_KCC2_C-term_5.2168.2168.2 File:"CBTC Nov 2013_P50_CHAPS_KCC2_C-term_5.raw", NativeID:"controllerType=0 controllerNumber=1 scan=2168"	2',3'-cyclic-nucleotide 3'-phosphodiesterase (CN37_MOUSE)
EIVHLQAGQCGN	:::::::::::::	100	P68372	CBTC Nov 2013_P50_CHAPS_KCC2_C-term_5.2171.2171.2 File:"CBTC Nov 2013_P50_CHAPS_KCC2_C-term_5.raw", NativeID:"controllerType=0 controllerNumber=1 scan=2171"	Tubulin beta-4B chain (TBB4B_MOUSE)
EIVHLQAGQCGN	:::::::::::::	100	P99024	CBTC Nov 2013_P50_CHAPS_KCC2_C-term_5.2171.2171.2 File:"CBTC Nov 2013_P50_CHAPS_KCC2_C-term_5.raw", NativeID:"controllerType=0 controllerNumber=1 scan=2171"	Tubulin beta-5 chain (TBB5_MOUSE)
EIVHLQAGQCGN	:::::::::::::	100	Q7TMM9	CBTC Nov 2013_P50_CHAPS_KCC2_C-term_5.2171.2171.2 File:"CBTC Nov 2013_P50_CHAPS_KCC2_C-term_5.raw", NativeID:"controllerType=0 controllerNumber=1 scan=2171"	Tubulin beta-2A chain (TBB2A_MOUSE)
EIVHLQAGQCGN	:::::::::::::	100	Q9D6F9	CBTC Nov 2013_P50_CHAPS_KCC2_C-term_5.2171.2171.2 File:"CBTC Nov 2013_P50_CHAPS_KCC2_C-term_5.raw", NativeID:"controllerType=0 controllerNumber=1 scan=2171"	Tubulin beta-4A chain (TBB4A_MOUSE)
EIVHLQAGQCGN	:::::::::::::	100	Q9ERD7	CBTC Nov 2013_P50_CHAPS_KCC2_C-term_5.2171.2171.2 File:"CBTC Nov 2013_P50_CHAPS_KCC2_C-term_5.raw", NativeID:"controllerType=0 controllerNumber=1 scan=2171"	Tubulin beta-3 chain (TBB3_MOUSE)
AYGENIGYSEK	::::::::::::	100	P14094	CBTC Nov 2013_P50_CHAPS_KCC2_C-term_5.2172.2172.2 File:"CBTC Nov 2013_P50_CHAPS_KCC2_C-term_5.raw", NativeID:"controllerType=0 controllerNumber=1 scan=2172"	Sodium/potassium-transporting ATPase subunit beta-1 (AT1B1_MOUSE)
LLLQVQHASK	:::::::::::	100	P48962	CBTC Nov 2013_P50_CHAPS_KCC2_C-term_5.2190.2190.2 File:"CBTC Nov 2013_P50_CHAPS_KCC2_C-term_5.raw", NativeID:"controllerType=0 controllerNumber=1 scan=2190"	ADP/ATP translocase 1 (ADT1_MOUSE)
LLLQVQHASK	:::::::::::	100	P51881	CBTC Nov 2013_P50_CHAPS_KCC2_C-term_5.2190.2190.2 File:"CBTC Nov 2013_P50_CHAPS_KCC2_C-term_5.raw", NativeID:"controllerType=0 controllerNumber=1 scan=2190"	ADP/ATP translocase 2 (ADT2_MOUSE)
EIVHLQAGQCGN	:::::::::::::	100	P68372	CBTC Nov 2013_P50_CHAPS_KCC2_C-term_5.2198.2198.2 File:"CBTC Nov 2013_P50_CHAPS_KCC2_C-term_5.raw", NativeID:"controllerType=0 controllerNumber=1 scan=2198"	Tubulin beta-4B chain (TBB4B_MOUSE)
EIVHLQAGQCGN	:::::::::::::	100	P99024	CBTC Nov 2013_P50_CHAPS_KCC2_C-term_5.2198.2198.2 File:"CBTC Nov 2013_P50_CHAPS_KCC2_C-term_5.raw", NativeID:"controllerType=0 controllerNumber=1 scan=2198"	Tubulin beta-5 chain (TBB5_MOUSE)
EIVHLQAGQCGN	:::::::::::::	100	Q7TMM9	CBTC Nov 2013_P50_CHAPS_KCC2_C-term_5.2198.2198.2 File:"CBTC Nov 2013_P50_CHAPS_KCC2_C-term_5.raw", NativeID:"controllerType=0 controllerNumber=1 scan=2198"	Tubulin beta-2A chain (TBB2A_MOUSE)
EIVHLQAGQCGN	:::::::::::::	100	Q9D6F9	CBTC Nov 2013_P50_CHAPS_KCC2_C-term_5.2198.2198.2 File:"CBTC Nov 2013_P50_CHAPS_KCC2_C-term_5.raw", NativeID:"controllerType=0 controllerNumber=1 scan=2198"	Tubulin beta-4A chain (TBB4A_MOUSE)
EIVHLQAGQCGN	:::::::::::::	100	Q9ERD7	CBTC Nov 2013_P50_CHAPS_KCC2_C-term_5.2198.2198.2 File:"CBTC Nov 2013_P50_CHAPS_KCC2_C-term_5.raw", NativeID:"controllerType=0 controllerNumber=1 scan=2198"	Tubulin beta-3 chain (TBB3_MOUSE)
QEYDESGPSIVHR	::::::::::::::	100	P60710	CBTC Nov 2013_P50_CHAPS_KCC2_C-term_5.2202.2202.3 File:"CBTC Nov 2013_P50_CHAPS_KCC2_C-term_5.raw", NativeID:"controllerType=0 controllerNumber=1 scan=2202"	Actin, cytoplasmic 1 (ACTB_MOUSE)
QEYDESGPSIVHR	::::::::::::::	100	P63260	CBTC Nov 2013_P50_CHAPS_KCC2_C-term_5.2202.2202.3 File:"CBTC Nov 2013_P50_CHAPS_KCC2_C-term_5.raw", NativeID:"controllerType=0 controllerNumber=1 scan=2202"	Actin, cytoplasmic 2 (ACTG_MOUSE)
GGSQGEAVGELPR	::::::::::::::	100	P16330	CBTC Nov 2013_P50_CHAPS_KCC2_C-term_5.2211.2211.2 File:"CBTC Nov 2013_P50_CHAPS_KCC2_C-term_5.raw", NativeID:"controllerType=0 controllerNumber=1 scan=2211"	2',3'-cyclic-nucleotide 3'-phosphodiesterase (CN37_MOUSE)
ELAGHTGYLSCCR	::::::::::::::	100	P62874	CBTC Nov 2013_P50_CHAPS_KCC2_C-term_5.2217.2217.2 File:"CBTC Nov 2013_P50_CHAPS_KCC2_C-term_5.raw", NativeID:"controllerType=0 controllerNumber=1 scan=2217"	Guanine nucleotide-binding protein G(I)/G(S)/G(T) subunit beta-1 (GBB1_MOUSE)
GGSQGEAVGELPR	::::::::::::::	100	P16330	CBTC Nov 2013_P50_CHAPS_KCC2_C-term_5.2224.2224.2 File:"CBTC Nov 2013_P50_CHAPS_KCC2_C-term_5.raw", NativeID:"controllerType=0 controllerNumber=1 scan=2224"	2',3'-cyclic-nucleotide 3'-phosphodiesterase (CN37_MOUSE)
LLLQVQHASK	:::::::::::	100	P48962	CBTC Nov 2013_P50_CHAPS_KCC2_C-term_5.2232.2232.2 File:"CBTC Nov 2013_P50_CHAPS_KCC2_C-term_5.raw", NativeID:"controllerType=0 controllerNumber=1 scan=2232"	ADP/ATP translocase 1 (ADT1_MOUSE)
LLLQVQHASK	:::::::::::	100	P51881	CBTC Nov 2013_P50_CHAPS_KCC2_C-term_5.2232.2232.2 File:"CBTC Nov 2013_P50_CHAPS_KCC2_C-term_5.raw", NativeID:"controllerType=0 controllerNumber=1 scan=2232"	ADP/ATP translocase 2 (ADT2_MOUSE)
LFVSGACDASAK	:::::::::::::	100	P62874	CBTC Nov 2013_P50_CHAPS_KCC2_C-term_5.2252.2252.2 File:"CBTC Nov 2013_P50_CHAPS_KCC2_C-term_5.raw", NativeID:"controllerType=0 controllerNumber=1 scan=2252"	Guanine nucleotide-binding protein G(I)/G(S)/G(T) subunit beta-1 (GBB1_MOUSE)
QEYDESGPSIVHR	::::::::::::::	100	P60710	CBTC Nov 2013_P50_CHAPS_KCC2_C-term_5.2260.2260.3 File:"CBTC Nov 2013_P50_CHAPS_KCC2_C-term_5.raw", NativeID:"controllerType=0 controllerNumber=1 scan=2260"	Actin, cytoplasmic 1 (ACTB_MOUSE)
QEYDESGPSIVHR	::::::::::::::	100	P63260	CBTC Nov 2013_P50_CHAPS_KCC2_C-term_5.2260.2260.3 File:"CBTC Nov 2013_P50_CHAPS_KCC2_C-term_5.raw", NativeID:"controllerType=0 controllerNumber=1 scan=2260"	Actin, cytoplasmic 2 (ACTG_MOUSE)
LFVSGACDASAK	:::::::::::::	100	P62874	CBTC Nov 2013_P50_CHAPS_KCC2_C-term_5.2278.2278.2 File:"CBTC Nov 2013_P50_CHAPS_KCC2_C-term_5.raw", NativeID:"controllerType=0 controllerNumber=1 scan=2278"	Guanine nucleotide-binding protein G(I)/G(S)/G(T) subunit beta-1 (GBB1_MOUSE)
LFVSGACDASAK	:::::::::::::	100	P62874	CBTC Nov 2013_P50_CHAPS_KCC2_C-term_5.2292.2292.2 File:"CBTC Nov 2013_P50_CHAPS_KCC2_C-term_5.raw", NativeID:"controllerType=0 controllerNumber=1 scan=2292"	Guanine nucleotide-binding protein G(I)/G(S)/G(T) subunit beta-1 (GBB1_MOUSE)
LFVSGACDASAK	:::::::::::::	100	P62874	CBTC Nov 2013_P50_CHAPS_KCC2_C-term_5.2340.2340.2 File:"CBTC Nov 2013_P50_CHAPS_KCC2_C-term_5.raw", NativeID:"controllerType=0 controllerNumber=1 scan=2340"	Guanine nucleotide-binding protein G(I)/G(S)/G(T) subunit beta-1 (GBB1_MOUSE)
LFVSGACDASAK	:::::::::::::	100	P62874	CBTC Nov 2013_P50_CHAPS_KCC2_C-term_5.2383.2383.2 File:"CBTC Nov 2013_P50_CHAPS_KCC2_C-term_5.raw", NativeID:"controllerType=0 controllerNumber=1 scan=2383"	Guanine nucleotide-binding protein G(I)/G(S)/G(T) subunit beta-1 (GBB1_MOUSE)
GIVVYTGDR	::::::::::	100	Q8VDN2	CBTC Nov 2013_P50_CHAPS_KCC2_C-term_5.2457.2457.2 File:"CBTC Nov 2013_P50_CHAPS_KCC2_C-term_5.raw", NativeID:"controllerType=0 controllerNumber=1 scan=2457"	Sodium/potassium-transporting ATPase subunit alpha-1 (AT1A1_MOUSE)
ISEQTYQLSR	:::::::::::	100	O08599	CBTC Nov 2013_P50_CHAPS_KCC2_C-term_5.2466.2466.2 File:"CBTC Nov 2013_P50_CHAPS_KCC2_C-term_5.raw", NativeID:"controllerType=0 controllerNumber=1 scan=2466"	Syntaxin-binding protein 1 (STXB1_MOUSE)
ISEQTYQLSR	:::::::::::	100	O08599-2	CBTC Nov 2013_P50_CHAPS_KCC2_C-term_5.2466.2466.2 File:"CBTC Nov 2013_P50_CHAPS_KCC2_C-term_5.raw", NativeID:"controllerType=0 controllerNumber=1 scan=2466"	Isoform 2 of Syntaxin-binding protein 1 (STXB1_MOUSE)
ISEQTYQLSR	:::::::::::	100	O08599	CBTC Nov 2013_P50_CHAPS_KCC2_C-term_5.2499.2499.2 File:"CBTC Nov 2013_P50_CHAPS_KCC2_C-term_5.raw", NativeID:"controllerType=0 controllerNumber=1 scan=2499"	Syntaxin-binding protein 1 (STXB1_MOUSE)
ISEQTYQLSR	:::::::::::	100	O08599-2	CBTC Nov 2013_P50_CHAPS_KCC2_C-term_5.2499.2499.2 File:"CBTC Nov 2013_P50_CHAPS_KCC2_C-term_5.raw", NativeID:"controllerType=0 controllerNumber=1 scan=2499"	Isoform 2 of Syntaxin-binding protein 1 (STXB1_MOUSE)
APIIAVTR	:::::::::	100	P52480-2	CBTC Nov 2013_P50_CHAPS_KCC2_C-term_5.2512.2512.2 File:"CBTC Nov 2013_P50_CHAPS_KCC2_C-term_5.raw", NativeID:"controllerType=0 controllerNumber=1 scan=2512"	Isoform M1 of Pyruvate kinase PKM (KPYM_MOUSE)
ISEQTYQLSR	:::::::::::	100	O08599	CBTC Nov 2013_P50_CHAPS_KCC2_C-term_5.2521.2521.2 File:"CBTC Nov 2013_P50_CHAPS_KCC2_C-term_5.raw", NativeID:"controllerType=0 controllerNumber=1 scan=2521"	Syntaxin-binding protein 1 (STXB1_MOUSE)
ISEQTYQLSR	:::::::::::	100	O08599-2	CBTC Nov 2013_P50_CHAPS_KCC2_C-term_5.2521.2521.2 File:"CBTC Nov 2013_P50_CHAPS_KCC2_C-term_5.raw", NativeID:"controllerType=0 controllerNumber=1 scan=2521"	Isoform 2 of Syntaxin-binding protein 1 (STXB1_MOUSE)
ISEQTYQLSR	:::::::::::	100	O08599	CBTC Nov 2013_P50_CHAPS_KCC2_C-term_5.2549.2549.2 File:"CBTC Nov 2013_P50_CHAPS_KCC2_C-term_5.raw", NativeID:"controllerType=0 controllerNumber=1 scan=2549"	Syntaxin-binding protein 1 (STXB1_MOUSE)
ISEQTYQLSR	:::::::::::	100	O08599-2	CBTC Nov 2013_P50_CHAPS_KCC2_C-term_5.2549.2549.2 File:"CBTC Nov 2013_P50_CHAPS_KCC2_C-term_5.raw", NativeID:"controllerType=0 controllerNumber=1 scan=2549"	Isoform 2 of Syntaxin-binding protein 1 (STXB1_MOUSE)
ESSPFINSTDTEK	::::::::::::::	100	Q91V14	CBTC Nov 2013_P50_CHAPS_KCC2_C-term_5.2635.2635.2 File:"CBTC Nov 2013_P50_CHAPS_KCC2_C-term_5.raw", NativeID:"controllerType=0 controllerNumber=1 scan=2635"	Solute carrier family 12 member 5 (S12A5_MOUSE)
ESSPFINSTDTEK	::::::::::::::	100	Q91V14-2	CBTC Nov 2013_P50_CHAPS_KCC2_C-term_5.2635.2635.2 File:"CBTC Nov 2013_P50_CHAPS_KCC2_C-term_5.raw", NativeID:"controllerType=0 controllerNumber=1 scan=2635"	Isoform 2 of Solute carrier family 12 member 5 (S12A5_MOUSE)
ESSPFINSTDTEK	::::::::::::::	100	Q91V14	CBTC Nov 2013_P50_CHAPS_KCC2_C-term_5.2682.2682.2 File:"CBTC Nov 2013_P50_CHAPS_KCC2_C-term_5.raw", NativeID:"controllerType=0 controllerNumber=1 scan=2682"	Solute carrier family 12 member 5 (S12A5_MOUSE)
ESSPFINSTDTEK	::::::::::::::	100	Q91V14-2	CBTC Nov 2013_P50_CHAPS_KCC2_C-term_5.2682.2682.2 File:"CBTC Nov 2013_P50_CHAPS_KCC2_C-term_5.raw", NativeID:"controllerType=0 controllerNumber=1 scan=2682"	Isoform 2 of Solute carrier family 12 member 5 (S12A5_MOUSE)
GYSFTTTAER	:::::::::::	100	P60710	CBTC Nov 2013_P50_CHAPS_KCC2_C-term_5.2694.2694.2 File:"CBTC Nov 2013_P50_CHAPS_KCC2_C-term_5.raw", NativeID:"controllerType=0 controllerNumber=1 scan=2694"	Actin, cytoplasmic 1 (ACTB_MOUSE)
GYSFTTTAER	:::::::::::	100	P63260	CBTC Nov 2013_P50_CHAPS_KCC2_C-term_5.2694.2694.2 File:"CBTC Nov 2013_P50_CHAPS_KCC2_C-term_5.raw", NativeID:"controllerType=0 controllerNumber=1 scan=2694"	Actin, cytoplasmic 2 (ACTG_MOUSE)
ESSPFINSTDTEK	::::::::::::::	100	Q91V14	CBTC Nov 2013_P50_CHAPS_KCC2_C-term_5.2707.2707.2 File:"CBTC Nov 2013_P50_CHAPS_KCC2_C-term_5.raw", NativeID:"controllerType=0 controllerNumber=1 scan=2707"	Solute carrier family 12 member 5 (S12A5_MOUSE)
ESSPFINSTDTEK	::::::::::::::	100	Q91V14-2	CBTC Nov 2013_P50_CHAPS_KCC2_C-term_5.2707.2707.2 File:"CBTC Nov 2013_P50_CHAPS_KCC2_C-term_5.raw", NativeID:"controllerType=0 controllerNumber=1 scan=2707"	Isoform 2 of Solute carrier family 12 member 5 (S12A5_MOUSE)
GYSFTTTAER	:::::::::::	100	P60710	CBTC Nov 2013_P50_CHAPS_KCC2_C-term_5.2736.2736.2 File:"CBTC Nov 2013_P50_CHAPS_KCC2_C-term_5.raw", NativeID:"controllerType=0 controllerNumber=1 scan=2736"	Actin, cytoplasmic 1 (ACTB_MOUSE)
GYSFTTTAER	:::::::::::	100	P63260	CBTC Nov 2013_P50_CHAPS_KCC2_C-term_5.2736.2736.2 File:"CBTC Nov 2013_P50_CHAPS_KCC2_C-term_5.raw", NativeID:"controllerType=0 controllerNumber=1 scan=2736"	Actin, cytoplasmic 2 (ACTG_MOUSE)
GYSFTTTAER	:::::::::::	100	P60710	CBTC Nov 2013_P50_CHAPS_KCC2_C-term_5.2742.2742.2 File:"CBTC Nov 2013_P50_CHAPS_KCC2_C-term_5.raw", NativeID:"controllerType=0 controllerNumber=1 scan=2742"	Actin, cytoplasmic 1 (ACTB_MOUSE)
GYSFTTTAER	:::::::::::	100	P63260	CBTC Nov 2013_P50_CHAPS_KCC2_C-term_5.2742.2742.2 File:"CBTC Nov 2013_P50_CHAPS_KCC2_C-term_5.raw", NativeID:"controllerType=0 controllerNumber=1 scan=2742"	Actin, cytoplasmic 2 (ACTG_MOUSE)
ESSPFINSTDTEK	::::::::::::::	100	Q91V14	CBTC Nov 2013_P50_CHAPS_KCC2_C-term_5.2756.2756.2 File:"CBTC Nov 2013_P50_CHAPS_KCC2_C-term_5.raw", NativeID:"controllerType=0 controllerNumber=1 scan=2756"	Solute carrier family 12 member 5 (S12A5_MOUSE)
ESSPFINSTDTEK	::::::::::::::	100	Q91V14-2	CBTC Nov 2013_P50_CHAPS_KCC2_C-term_5.2756.2756.2 File:"CBTC Nov 2013_P50_CHAPS_KCC2_C-term_5.raw", NativeID:"controllerType=0 controllerNumber=1 scan=2756"	Isoform 2 of Solute carrier family 12 member 5 (S12A5_MOUSE)
GYSFTTTAER	:::::::::::	100	P60710	CBTC Nov 2013_P50_CHAPS_KCC2_C-term_5.2785.2785.2 File:"CBTC Nov 2013_P50_CHAPS_KCC2_C-term_5.raw", NativeID:"controllerType=0 controllerNumber=1 scan=2785"	Actin, cytoplasmic 1 (ACTB_MOUSE)
GYSFTTTAER	:::::::::::	100	P63260	CBTC Nov 2013_P50_CHAPS_KCC2_C-term_5.2785.2785.2 File:"CBTC Nov 2013_P50_CHAPS_KCC2_C-term_5.raw", NativeID:"controllerType=0 controllerNumber=1 scan=2785"	Actin, cytoplasmic 2 (ACTG_MOUSE)
ESSPFINSTDTEK	::::::::::::::	100	Q91V14	CBTC Nov 2013_P50_CHAPS_KCC2_C-term_5.2801.2801.2 File:"CBTC Nov 2013_P50_CHAPS_KCC2_C-term_5.raw", NativeID:"controllerType=0 controllerNumber=1 scan=2801"	Solute carrier family 12 member 5 (S12A5_MOUSE)
ESSPFINSTDTEK	::::::::::::::	100	Q91V14-2	CBTC Nov 2013_P50_CHAPS_KCC2_C-term_5.2801.2801.2 File:"CBTC Nov 2013_P50_CHAPS_KCC2_C-term_5.raw", NativeID:"controllerType=0 controllerNumber=1 scan=2801"	Isoform 2 of Solute carrier family 12 member 5 (S12A5_MOUSE)
ESSPFINSTDTEK	::::::::::::::	100	Q91V14	CBTC Nov 2013_P50_CHAPS_KCC2_C-term_5.2811.2811.2 File:"CBTC Nov 2013_P50_CHAPS_KCC2_C-term_5.raw", NativeID:"controllerType=0 controllerNumber=1 scan=2811"	Solute carrier family 12 member 5 (S12A5_MOUSE)
ESSPFINSTDTEK	::::::::::::::	100	Q91V14-2	CBTC Nov 2013_P50_CHAPS_KCC2_C-term_5.2811.2811.2 File:"CBTC Nov 2013_P50_CHAPS_KCC2_C-term_5.raw", NativeID:"controllerType=0 controllerNumber=1 scan=2811"	Isoform 2 of Solute carrier family 12 member 5 (S12A5_MOUSE)
VATVSLPR	:::::::::	100	P00761	CBTC Nov 2013_P50_CHAPS_KCC2_C-term_5.2816.2816.2 File:"CBTC Nov 2013_P50_CHAPS_KCC2_C-term_5.raw", NativeID:"controllerType=0 controllerNumber=1 scan=2816"	Trypsin (TRYP_PIG)
GYSFTTTAER	:::::::::::	100	P60710	CBTC Nov 2013_P50_CHAPS_KCC2_C-term_5.2831.2831.2 File:"CBTC Nov 2013_P50_CHAPS_KCC2_C-term_5.raw", NativeID:"controllerType=0 controllerNumber=1 scan=2831"	Actin, cytoplasmic 1 (ACTB_MOUSE)
GYSFTTTAER	:::::::::::	100	P63260	CBTC Nov 2013_P50_CHAPS_KCC2_C-term_5.2831.2831.2 File:"CBTC Nov 2013_P50_CHAPS_KCC2_C-term_5.raw", NativeID:"controllerType=0 controllerNumber=1 scan=2831"	Actin, cytoplasmic 2 (ACTG_MOUSE)
ESSPFINSTDTEK	::::::::::::::	100	Q91V14	CBTC Nov 2013_P50_CHAPS_KCC2_C-term_5.2855.2855.2 File:"CBTC Nov 2013_P50_CHAPS_KCC2_C-term_5.raw", NativeID:"controllerType=0 controllerNumber=1 scan=2855"	Solute carrier family 12 member 5 (S12A5_MOUSE)
ESSPFINSTDTEK	::::::::::::::	100	Q91V14-2	CBTC Nov 2013_P50_CHAPS_KCC2_C-term_5.2855.2855.2 File:"CBTC Nov 2013_P50_CHAPS_KCC2_C-term_5.raw", NativeID:"controllerType=0 controllerNumber=1 scan=2855"	Isoform 2 of Solute carrier family 12 member 5 (S12A5_MOUSE)
VATVSLPR	:::::::::	100	P00761	CBTC Nov 2013_P50_CHAPS_KCC2_C-term_5.2860.2860.2 File:"CBTC Nov 2013_P50_CHAPS_KCC2_C-term_5.raw", NativeID:"controllerType=0 controllerNumber=1 scan=2860"	Trypsin (TRYP_PIG)
GYSFTTTAER	:::::::::::	100	P60710	CBTC Nov 2013_P50_CHAPS_KCC2_C-term_5.2881.2881.2 File:"CBTC Nov 2013_P50_CHAPS_KCC2_C-term_5.raw", NativeID:"controllerType=0 controllerNumber=1 scan=2881"	Actin, cytoplasmic 1 (ACTB_MOUSE)
GYSFTTTAER	:::::::::::	100	P63260	CBTC Nov 2013_P50_CHAPS_KCC2_C-term_5.2881.2881.2 File:"CBTC Nov 2013_P50_CHAPS_KCC2_C-term_5.raw", NativeID:"controllerType=0 controllerNumber=1 scan=2881"	Actin, cytoplasmic 2 (ACTG_MOUSE)
GYSFTTTAER	:::::::::::	100	P60710	CBTC Nov 2013_P50_CHAPS_KCC2_C-term_5.2929.2929.2 File:"CBTC Nov 2013_P50_CHAPS_KCC2_C-term_5.raw", NativeID:"controllerType=0 controllerNumber=1 scan=2929"	Actin, cytoplasmic 1 (ACTB_MOUSE)
GYSFTTTAER	:::::::::::	100	P63260	CBTC Nov 2013_P50_CHAPS_KCC2_C-term_5.2929.2929.2 File:"CBTC Nov 2013_P50_CHAPS_KCC2_C-term_5.raw", NativeID:"controllerType=0 controllerNumber=1 scan=2929"	Actin, cytoplasmic 2 (ACTG_MOUSE)
GYSFTTTAER	:::::::::::	100	P60710	CBTC Nov 2013_P50_CHAPS_KCC2_C-term_5.2947.2947.2 File:"CBTC Nov 2013_P50_CHAPS_KCC2_C-term_5.raw", NativeID:"controllerType=0 controllerNumber=1 scan=2947"	Actin, cytoplasmic 1 (ACTB_MOUSE)
GYSFTTTAER	:::::::::::	100	P63260	CBTC Nov 2013_P50_CHAPS_KCC2_C-term_5.2947.2947.2 File:"CBTC Nov 2013_P50_CHAPS_KCC2_C-term_5.raw", NativeID:"controllerType=0 controllerNumber=1 scan=2947"	Actin, cytoplasmic 2 (ACTG_MOUSE)
ESSPFINSTDTEK	::::::::::::::	100	Q91V14	CBTC Nov 2013_P50_CHAPS_KCC2_C-term_5.2955.2955.2 File:"CBTC Nov 2013_P50_CHAPS_KCC2_C-term_5.raw", NativeID:"controllerType=0 controllerNumber=1 scan=2955"	Solute carrier family 12 member 5 (S12A5_MOUSE)
ESSPFINSTDTEK	::::::::::::::	100	Q91V14-2	CBTC Nov 2013_P50_CHAPS_KCC2_C-term_5.2955.2955.2 File:"CBTC Nov 2013_P50_CHAPS_KCC2_C-term_5.raw", NativeID:"controllerType=0 controllerNumber=1 scan=2955"	Isoform 2 of Solute carrier family 12 member 5 (S12A5_MOUSE)
VATVSLPR	:::::::::	100	P00761	CBTC Nov 2013_P50_CHAPS_KCC2_C-term_5.2961.2961.2 File:"CBTC Nov 2013_P50_CHAPS_KCC2_C-term_5.raw", NativeID:"controllerType=0 controllerNumber=1 scan=2961"	Trypsin (TRYP_PIG)
GYSFTTTAER	:::::::::::	100	P60710	CBTC Nov 2013_P50_CHAPS_KCC2_C-term_5.2976.2976.2 File:"CBTC Nov 2013_P50_CHAPS_KCC2_C-term_5.raw", NativeID:"controllerType=0 controllerNumber=1 scan=2976"	Actin, cytoplasmic 1 (ACTB_MOUSE)
GYSFTTTAER	:::::::::::	100	P63260	CBTC Nov 2013_P50_CHAPS_KCC2_C-term_5.2976.2976.2 File:"CBTC Nov 2013_P50_CHAPS_KCC2_C-term_5.raw", NativeID:"controllerType=0 controllerNumber=1 scan=2976"	Actin, cytoplasmic 2 (ACTG_MOUSE)
VATVSLPR	:::::::::	100	P00761	CBTC Nov 2013_P50_CHAPS_KCC2_C-term_5.3010.3010.2 File:"CBTC Nov 2013_P50_CHAPS_KCC2_C-term_5.raw", NativeID:"controllerType=0 controllerNumber=1 scan=3010"	Trypsin (TRYP_PIG)
GYSFTTTAER	:::::::::::	100	P60710	CBTC Nov 2013_P50_CHAPS_KCC2_C-term_5.3022.3022.2 File:"CBTC Nov 2013_P50_CHAPS_KCC2_C-term_5.raw", NativeID:"controllerType=0 controllerNumber=1 scan=3022"	Actin, cytoplasmic 1 (ACTB_MOUSE)
GYSFTTTAER	:::::::::::	100	P63260	CBTC Nov 2013_P50_CHAPS_KCC2_C-term_5.3022.3022.2 File:"CBTC Nov 2013_P50_CHAPS_KCC2_C-term_5.raw", NativeID:"controllerType=0 controllerNumber=1 scan=3022"	Actin, cytoplasmic 2 (ACTG_MOUSE)
ESSPFINSTDTEK	::::::::::::::	100	Q91V14	CBTC Nov 2013_P50_CHAPS_KCC2_C-term_5.3033.3033.2 File:"CBTC Nov 2013_P50_CHAPS_KCC2_C-term_5.raw", NativeID:"controllerType=0 controllerNumber=1 scan=3033"	Solute carrier family 12 member 5 (S12A5_MOUSE)
ESSPFINSTDTEK	::::::::::::::	100	Q91V14-2	CBTC Nov 2013_P50_CHAPS_KCC2_C-term_5.3033.3033.2 File:"CBTC Nov 2013_P50_CHAPS_KCC2_C-term_5.raw", NativeID:"controllerType=0 controllerNumber=1 scan=3033"	Isoform 2 of Solute carrier family 12 member 5 (S12A5_MOUSE)
GYSFTTTAER	:::::::::::	100	P60710	CBTC Nov 2013_P50_CHAPS_KCC2_C-term_5.3051.3051.2 File:"CBTC Nov 2013_P50_CHAPS_KCC2_C-term_5.raw", NativeID:"controllerType=0 controllerNumber=1 scan=3051"	Actin, cytoplasmic 1 (ACTB_MOUSE)
GYSFTTTAER	:::::::::::	100	P63260	CBTC Nov 2013_P50_CHAPS_KCC2_C-term_5.3051.3051.2 File:"CBTC Nov 2013_P50_CHAPS_KCC2_C-term_5.raw", NativeID:"controllerType=0 controllerNumber=1 scan=3051"	Actin, cytoplasmic 2 (ACTG_MOUSE)
GYSFTTTAER	:::::::::::	100	P60710	CBTC Nov 2013_P50_CHAPS_KCC2_C-term_5.3070.3070.2 File:"CBTC Nov 2013_P50_CHAPS_KCC2_C-term_5.raw", NativeID:"controllerType=0 controllerNumber=1 scan=3070"	Actin, cytoplasmic 1 (ACTB_MOUSE)
GYSFTTTAER	:::::::::::	100	P63260	CBTC Nov 2013_P50_CHAPS_KCC2_C-term_5.3070.3070.2 File:"CBTC Nov 2013_P50_CHAPS_KCC2_C-term_5.raw", NativeID:"controllerType=0 controllerNumber=1 scan=3070"	Actin, cytoplasmic 2 (ACTG_MOUSE)
VATVSLPR	:::::::::	100	P00761	CBTC Nov 2013_P50_CHAPS_KCC2_C-term_5.3072.3072.2 File:"CBTC Nov 2013_P50_CHAPS_KCC2_C-term_5.raw", NativeID:"controllerType=0 controllerNumber=1 scan=3072"	Trypsin (TRYP_PIG)
GYSFTTTAER	:::::::::::	100	P60710	CBTC Nov 2013_P50_CHAPS_KCC2_C-term_5.3096.3096.2 File:"CBTC Nov 2013_P50_CHAPS_KCC2_C-term_5.raw", NativeID:"controllerType=0 controllerNumber=1 scan=3096"	Actin, cytoplasmic 1 (ACTB_MOUSE)
GYSFTTTAER	:::::::::::	100	P63260	CBTC Nov 2013_P50_CHAPS_KCC2_C-term_5.3096.3096.2 File:"CBTC Nov 2013_P50_CHAPS_KCC2_C-term_5.raw", NativeID:"controllerType=0 controllerNumber=1 scan=3096"	Actin, cytoplasmic 2 (ACTG_MOUSE)
ESSPFINSTDTEK	::::::::::::::	100	Q91V14	CBTC Nov 2013_P50_CHAPS_KCC2_C-term_5.3118.3118.2 File:"CBTC Nov 2013_P50_CHAPS_KCC2_C-term_5.raw", NativeID:"controllerType=0 controllerNumber=1 scan=3118"	Solute carrier family 12 member 5 (S12A5_MOUSE)
ESSPFINSTDTEK	::::::::::::::	100	Q91V14-2	CBTC Nov 2013_P50_CHAPS_KCC2_C-term_5.3118.3118.2 File:"CBTC Nov 2013_P50_CHAPS_KCC2_C-term_5.raw", NativeID:"controllerType=0 controllerNumber=1 scan=3118"	Isoform 2 of Solute carrier family 12 member 5 (S12A5_MOUSE)
ESSPFINSTDTEK	::::::::::::::	100	Q91V14	CBTC Nov 2013_P50_CHAPS_KCC2_C-term_5.3128.3128.2 File:"CBTC Nov 2013_P50_CHAPS_KCC2_C-term_5.raw", NativeID:"controllerType=0 controllerNumber=1 scan=3128"	Solute carrier family 12 member 5 (S12A5_MOUSE)
ESSPFINSTDTEK	::::::::::::::	100	Q91V14-2	CBTC Nov 2013_P50_CHAPS_KCC2_C-term_5.3128.3128.2 File:"CBTC Nov 2013_P50_CHAPS_KCC2_C-term_5.raw", NativeID:"controllerType=0 controllerNumber=1 scan=3128"	Isoform 2 of Solute carrier family 12 member 5 (S12A5_MOUSE)
VATVSLPR	:::::::::	100	P00761	CBTC Nov 2013_P50_CHAPS_KCC2_C-term_5.3136.3136.2 File:"CBTC Nov 2013_P50_CHAPS_KCC2_C-term_5.raw", NativeID:"controllerType=0 controllerNumber=1 scan=3136"	Trypsin (TRYP_PIG)
VATVSLPR	:::::::::	100	P00761	CBTC Nov 2013_P50_CHAPS_KCC2_C-term_5.3154.3154.2 File:"CBTC Nov 2013_P50_CHAPS_KCC2_C-term_5.raw", NativeID:"controllerType=0 controllerNumber=1 scan=3154"	Trypsin (TRYP_PIG)
ESSPFINSTDTEK	::::::::::::::	100	Q91V14	CBTC Nov 2013_P50_CHAPS_KCC2_C-term_5.3165.3165.2 File:"CBTC Nov 2013_P50_CHAPS_KCC2_C-term_5.raw", NativeID:"controllerType=0 controllerNumber=1 scan=3165"	Solute carrier family 12 member 5 (S12A5_MOUSE)
ESSPFINSTDTEK	::::::::::::::	100	Q91V14-2	CBTC Nov 2013_P50_CHAPS_KCC2_C-term_5.3165.3165.2 File:"CBTC Nov 2013_P50_CHAPS_KCC2_C-term_5.raw", NativeID:"controllerType=0 controllerNumber=1 scan=3165"	Isoform 2 of Solute carrier family 12 member 5 (S12A5_MOUSE)
VATVSLPR	:::::::::	100	P00761	CBTC Nov 2013_P50_CHAPS_KCC2_C-term_5.3173.3173.2 File:"CBTC Nov 2013_P50_CHAPS_KCC2_C-term_5.raw", NativeID:"controllerType=0 controllerNumber=1 scan=3173"	Trypsin (TRYP_PIG)
DLPAPIER	:::::::::	100	P01863	CBTC Nov 2013_P50_CHAPS_KCC2_C-term_5.3198.3198.2 File:"CBTC Nov 2013_P50_CHAPS_KCC2_C-term_5.raw", NativeID:"controllerType=0 controllerNumber=1 scan=3198"	Ig gamma-2A chain C region, A allele (GCAA_MOUSE)
DLPAPIER	:::::::::	100	P01865	CBTC Nov 2013_P50_CHAPS_KCC2_C-term_5.3198.3198.2 File:"CBTC Nov 2013_P50_CHAPS_KCC2_C-term_5.raw", NativeID:"controllerType=0 controllerNumber=1 scan=3198"	Ig gamma-2A chain C region, membrane-bound form (GCAM_MOUSE)
VATVSLPR	:::::::::	100	P00761	CBTC Nov 2013_P50_CHAPS_KCC2_C-term_5.3199.3199.2 File:"CBTC Nov 2013_P50_CHAPS_KCC2_C-term_5.raw", NativeID:"controllerType=0 controllerNumber=1 scan=3199"	Trypsin (TRYP_PIG)
VATVSLPR	:::::::::	100	P00761	CBTC Nov 2013_P50_CHAPS_KCC2_C-term_5.3208.3208.2 File:"CBTC Nov 2013_P50_CHAPS_KCC2_C-term_5.raw", NativeID:"controllerType=0 controllerNumber=1 scan=3208"	Trypsin (TRYP_PIG)
ESSPFINSTDTEK	:::::::Deamidation of N:::::::	100	Q91V14	CBTC Nov 2013_P50_CHAPS_KCC2_C-term_5.3222.3222.2 File:"CBTC Nov 2013_P50_CHAPS_KCC2_C-term_5.raw", NativeID:"controllerType=0 controllerNumber=1 scan=3222"	Solute carrier family 12 member 5 (S12A5_MOUSE)
ESSPFINSTDTEK	:::::::Deamidation of N:::::::	100	Q91V14-2	CBTC Nov 2013_P50_CHAPS_KCC2_C-term_5.3222.3222.2 File:"CBTC Nov 2013_P50_CHAPS_KCC2_C-term_5.raw", NativeID:"controllerType=0 controllerNumber=1 scan=3222"	Isoform 2 of Solute carrier family 12 member 5 (S12A5_MOUSE)
LIIVEGCQR	::::::::::	100	Q6PIC6	CBTC Nov 2013_P50_CHAPS_KCC2_C-term_5.3259.3259.2 File:"CBTC Nov 2013_P50_CHAPS_KCC2_C-term_5.raw", NativeID:"controllerType=0 controllerNumber=1 scan=3259"	Sodium/potassium-transporting ATPase subunit alpha-3 (AT1A3_MOUSE)
LIIVEGCQR	::::::::::	100	Q6PIE5	CBTC Nov 2013_P50_CHAPS_KCC2_C-term_5.3259.3259.2 File:"CBTC Nov 2013_P50_CHAPS_KCC2_C-term_5.raw", NativeID:"controllerType=0 controllerNumber=1 scan=3259"	Sodium/potassium-transporting ATPase subunit alpha-2 (AT1A2_MOUSE)
LIIVEGCQR	::::::::::	100	Q8VDN2	CBTC Nov 2013_P50_CHAPS_KCC2_C-term_5.3259.3259.2 File:"CBTC Nov 2013_P50_CHAPS_KCC2_C-term_5.raw", NativeID:"controllerType=0 controllerNumber=1 scan=3259"	Sodium/potassium-transporting ATPase subunit alpha-1 (AT1A1_MOUSE)
VATVSLPR	:::::::::	100	P00761	CBTC Nov 2013_P50_CHAPS_KCC2_C-term_5.3263.3263.2 File:"CBTC Nov 2013_P50_CHAPS_KCC2_C-term_5.raw", NativeID:"controllerType=0 controllerNumber=1 scan=3263"	Trypsin (TRYP_PIG)
AWGNNQDGVVASQPAR	:::::::::::::::::	100	P60879	CBTC Nov 2013_P50_CHAPS_KCC2_C-term_5.3295.3295.2 File:"CBTC Nov 2013_P50_CHAPS_KCC2_C-term_5.raw", NativeID:"controllerType=0 controllerNumber=1 scan=3295"	Synaptosomal-associated protein 25 (SNP25_MOUSE)
AWGNNQDGVVASQPAR	:::::::::::::::::	100	P60879-2	CBTC Nov 2013_P50_CHAPS_KCC2_C-term_5.3295.3295.2 File:"CBTC Nov 2013_P50_CHAPS_KCC2_C-term_5.raw", NativeID:"controllerType=0 controllerNumber=1 scan=3295"	Isoform 2 of Synaptosomal-associated protein 25 (SNP25_MOUSE)
LIIVEGCQR	::::::::::	100	Q6PIC6	CBTC Nov 2013_P50_CHAPS_KCC2_C-term_5.3301.3301.2 File:"CBTC Nov 2013_P50_CHAPS_KCC2_C-term_5.raw", NativeID:"controllerType=0 controllerNumber=1 scan=3301"	Sodium/potassium-transporting ATPase subunit alpha-3 (AT1A3_MOUSE)
LIIVEGCQR	::::::::::	100	Q6PIE5	CBTC Nov 2013_P50_CHAPS_KCC2_C-term_5.3301.3301.2 File:"CBTC Nov 2013_P50_CHAPS_KCC2_C-term_5.raw", NativeID:"controllerType=0 controllerNumber=1 scan=3301"	Sodium/potassium-transporting ATPase subunit alpha-2 (AT1A2_MOUSE)
LIIVEGCQR	::::::::::	100	Q8VDN2	CBTC Nov 2013_P50_CHAPS_KCC2_C-term_5.3301.3301.2 File:"CBTC Nov 2013_P50_CHAPS_KCC2_C-term_5.raw", NativeID:"controllerType=0 controllerNumber=1 scan=3301"	Sodium/potassium-transporting ATPase subunit alpha-1 (AT1A1_MOUSE)
AWGNNQDGVVASQPAR	:::::::::::::::::	100	P60879	CBTC Nov 2013_P50_CHAPS_KCC2_C-term_5.3319.3319.2 File:"CBTC Nov 2013_P50_CHAPS_KCC2_C-term_5.raw", NativeID:"controllerType=0 controllerNumber=1 scan=3319"	Synaptosomal-associated protein 25 (SNP25_MOUSE)
AWGNNQDGVVASQPAR	:::::::::::::::::	100	P60879-2	CBTC Nov 2013_P50_CHAPS_KCC2_C-term_5.3319.3319.2 File:"CBTC Nov 2013_P50_CHAPS_KCC2_C-term_5.raw", NativeID:"controllerType=0 controllerNumber=1 scan=3319"	Isoform 2 of Synaptosomal-associated protein 25 (SNP25_MOUSE)
ESSPFINSTDTEK	:::::::Deamidation of N:::::::	100	Q91V14	CBTC Nov 2013_P50_CHAPS_KCC2_C-term_5.3329.3329.2 File:"CBTC Nov 2013_P50_CHAPS_KCC2_C-term_5.raw", NativeID:"controllerType=0 controllerNumber=1 scan=3329"	Solute carrier family 12 member 5 (S12A5_MOUSE)
ESSPFINSTDTEK	:::::::Deamidation of N:::::::	100	Q91V14-2	CBTC Nov 2013_P50_CHAPS_KCC2_C-term_5.3329.3329.2 File:"CBTC Nov 2013_P50_CHAPS_KCC2_C-term_5.raw", NativeID:"controllerType=0 controllerNumber=1 scan=3329"	Isoform 2 of Solute carrier family 12 member 5 (S12A5_MOUSE)
IIHEDGFSGEDVK	::::::::::::::	100	P18872	CBTC Nov 2013_P50_CHAPS_KCC2_C-term_5.3331.3331.2 File:"CBTC Nov 2013_P50_CHAPS_KCC2_C-term_5.raw", NativeID:"controllerType=0 controllerNumber=1 scan=3331"	Guanine nucleotide-binding protein G(o) subunit alpha (GNAO_MOUSE)
IIHEDGFSGEDVK	::::::::::::::	100	P18872-2	CBTC Nov 2013_P50_CHAPS_KCC2_C-term_5.3331.3331.2 File:"CBTC Nov 2013_P50_CHAPS_KCC2_C-term_5.raw", NativeID:"controllerType=0 controllerNumber=1 scan=3331"	Isoform Alpha-2 of Guanine nucleotide-binding protein G(o) subunit alpha (GNAO_MOUSE)
VATVSLPR	:::::::::	100	P00761	CBTC Nov 2013_P50_CHAPS_KCC2_C-term_5.3335.3335.2 File:"CBTC Nov 2013_P50_CHAPS_KCC2_C-term_5.raw", NativeID:"controllerType=0 controllerNumber=1 scan=3335"	Trypsin (TRYP_PIG)
LIIVEGCQR	::::::::::	100	Q6PIC6	CBTC Nov 2013_P50_CHAPS_KCC2_C-term_5.3345.3345.2 File:"CBTC Nov 2013_P50_CHAPS_KCC2_C-term_5.raw", NativeID:"controllerType=0 controllerNumber=1 scan=3345"	Sodium/potassium-transporting ATPase subunit alpha-3 (AT1A3_MOUSE)
LIIVEGCQR	::::::::::	100	Q6PIE5	CBTC Nov 2013_P50_CHAPS_KCC2_C-term_5.3345.3345.2 File:"CBTC Nov 2013_P50_CHAPS_KCC2_C-term_5.raw", NativeID:"controllerType=0 controllerNumber=1 scan=3345"	Sodium/potassium-transporting ATPase subunit alpha-2 (AT1A2_MOUSE)
LIIVEGCQR	::::::::::	100	Q8VDN2	CBTC Nov 2013_P50_CHAPS_KCC2_C-term_5.3345.3345.2 File:"CBTC Nov 2013_P50_CHAPS_KCC2_C-term_5.raw", NativeID:"controllerType=0 controllerNumber=1 scan=3345"	Sodium/potassium-transporting ATPase subunit alpha-1 (AT1A1_MOUSE)
ESSPFINSTDTEK	:::::::Deamidation of N:::::::	100	Q91V14	CBTC Nov 2013_P50_CHAPS_KCC2_C-term_5.3349.3349.2 File:"CBTC Nov 2013_P50_CHAPS_KCC2_C-term_5.raw", NativeID:"controllerType=0 controllerNumber=1 scan=3349"	Solute carrier family 12 member 5 (S12A5_MOUSE)
ESSPFINSTDTEK	:::::::Deamidation of N:::::::	100	Q91V14-2	CBTC Nov 2013_P50_CHAPS_KCC2_C-term_5.3349.3349.2 File:"CBTC Nov 2013_P50_CHAPS_KCC2_C-term_5.raw", NativeID:"controllerType=0 controllerNumber=1 scan=3349"	Isoform 2 of Solute carrier family 12 member 5 (S12A5_MOUSE)
AWGNNQDGVVASQPAR	:::::::::::::::::	100	P60879	CBTC Nov 2013_P50_CHAPS_KCC2_C-term_5.3363.3363.2 File:"CBTC Nov 2013_P50_CHAPS_KCC2_C-term_5.raw", NativeID:"controllerType=0 controllerNumber=1 scan=3363"	Synaptosomal-associated protein 25 (SNP25_MOUSE)
AWGNNQDGVVASQPAR	:::::::::::::::::	100	P60879-2	CBTC Nov 2013_P50_CHAPS_KCC2_C-term_5.3363.3363.2 File:"CBTC Nov 2013_P50_CHAPS_KCC2_C-term_5.raw", NativeID:"controllerType=0 controllerNumber=1 scan=3363"	Isoform 2 of Synaptosomal-associated protein 25 (SNP25_MOUSE)
ESSPFINSTDTEK	:::::::Deamidation of N:::::::	100	Q91V14	CBTC Nov 2013_P50_CHAPS_KCC2_C-term_5.3375.3375.2 File:"CBTC Nov 2013_P50_CHAPS_KCC2_C-term_5.raw", NativeID:"controllerType=0 controllerNumber=1 scan=3375"	Solute carrier family 12 member 5 (S12A5_MOUSE)
ESSPFINSTDTEK	:::::::Deamidation of N:::::::	100	Q91V14-2	CBTC Nov 2013_P50_CHAPS_KCC2_C-term_5.3375.3375.2 File:"CBTC Nov 2013_P50_CHAPS_KCC2_C-term_5.raw", NativeID:"controllerType=0 controllerNumber=1 scan=3375"	Isoform 2 of Solute carrier family 12 member 5 (S12A5_MOUSE)
LIIVEGCQR	::::::::::	100	Q6PIC6	CBTC Nov 2013_P50_CHAPS_KCC2_C-term_5.3389.3389.2 File:"CBTC Nov 2013_P50_CHAPS_KCC2_C-term_5.raw", NativeID:"controllerType=0 controllerNumber=1 scan=3389"	Sodium/potassium-transporting ATPase subunit alpha-3 (AT1A3_MOUSE)
LIIVEGCQR	::::::::::	100	Q6PIE5	CBTC Nov 2013_P50_CHAPS_KCC2_C-term_5.3389.3389.2 File:"CBTC Nov 2013_P50_CHAPS_KCC2_C-term_5.raw", NativeID:"controllerType=0 controllerNumber=1 scan=3389"	Sodium/potassium-transporting ATPase subunit alpha-2 (AT1A2_MOUSE)
LIIVEGCQR	::::::::::	100	Q8VDN2	CBTC Nov 2013_P50_CHAPS_KCC2_C-term_5.3389.3389.2 File:"CBTC Nov 2013_P50_CHAPS_KCC2_C-term_5.raw", NativeID:"controllerType=0 controllerNumber=1 scan=3389"	Sodium/potassium-transporting ATPase subunit alpha-1 (AT1A1_MOUSE)
AWGNNQDGVVASQPAR	:::::::::::::::::	100	P60879	CBTC Nov 2013_P50_CHAPS_KCC2_C-term_5.3411.3411.2 File:"CBTC Nov 2013_P50_CHAPS_KCC2_C-term_5.raw", NativeID:"controllerType=0 controllerNumber=1 scan=3411"	Synaptosomal-associated protein 25 (SNP25_MOUSE)
AWGNNQDGVVASQPAR	:::::::::::::::::	100	P60879-2	CBTC Nov 2013_P50_CHAPS_KCC2_C-term_5.3411.3411.2 File:"CBTC Nov 2013_P50_CHAPS_KCC2_C-term_5.raw", NativeID:"controllerType=0 controllerNumber=1 scan=3411"	Isoform 2 of Synaptosomal-associated protein 25 (SNP25_MOUSE)
AWGNNQDGVVASQPAR	:::::::::::::::::	100	P60879	CBTC Nov 2013_P50_CHAPS_KCC2_C-term_5.3429.3429.2 File:"CBTC Nov 2013_P50_CHAPS_KCC2_C-term_5.raw", NativeID:"controllerType=0 controllerNumber=1 scan=3429"	Synaptosomal-associated protein 25 (SNP25_MOUSE)
AWGNNQDGVVASQPAR	:::::::::::::::::	100	P60879-2	CBTC Nov 2013_P50_CHAPS_KCC2_C-term_5.3429.3429.2 File:"CBTC Nov 2013_P50_CHAPS_KCC2_C-term_5.raw", NativeID:"controllerType=0 controllerNumber=1 scan=3429"	Isoform 2 of Synaptosomal-associated protein 25 (SNP25_MOUSE)
LIIVEGCQR	::::::::::	100	Q6PIC6	CBTC Nov 2013_P50_CHAPS_KCC2_C-term_5.3436.3436.2 File:"CBTC Nov 2013_P50_CHAPS_KCC2_C-term_5.raw", NativeID:"controllerType=0 controllerNumber=1 scan=3436"	Sodium/potassium-transporting ATPase subunit alpha-3 (AT1A3_MOUSE)
LIIVEGCQR	::::::::::	100	Q6PIE5	CBTC Nov 2013_P50_CHAPS_KCC2_C-term_5.3436.3436.2 File:"CBTC Nov 2013_P50_CHAPS_KCC2_C-term_5.raw", NativeID:"controllerType=0 controllerNumber=1 scan=3436"	Sodium/potassium-transporting ATPase subunit alpha-2 (AT1A2_MOUSE)
LIIVEGCQR	::::::::::	100	Q8VDN2	CBTC Nov 2013_P50_CHAPS_KCC2_C-term_5.3436.3436.2 File:"CBTC Nov 2013_P50_CHAPS_KCC2_C-term_5.raw", NativeID:"controllerType=0 controllerNumber=1 scan=3436"	Sodium/potassium-transporting ATPase subunit alpha-1 (AT1A1_MOUSE)
ESSPFINSTDTEK	:::::::Deamidation of N:::::::	100	Q91V14	CBTC Nov 2013_P50_CHAPS_KCC2_C-term_5.3438.3438.2 File:"CBTC Nov 2013_P50_CHAPS_KCC2_C-term_5.raw", NativeID:"controllerType=0 controllerNumber=1 scan=3438"	Solute carrier family 12 member 5 (S12A5_MOUSE)
ESSPFINSTDTEK	:::::::Deamidation of N:::::::	100	Q91V14-2	CBTC Nov 2013_P50_CHAPS_KCC2_C-term_5.3438.3438.2 File:"CBTC Nov 2013_P50_CHAPS_KCC2_C-term_5.raw", NativeID:"controllerType=0 controllerNumber=1 scan=3438"	Isoform 2 of Solute carrier family 12 member 5 (S12A5_MOUSE)
ALEAANADLEVK	::::::Deamidation of N:::::::	100	P08730	CBTC Nov 2013_P50_CHAPS_KCC2_C-term_5.3450.3450.2 File:"CBTC Nov 2013_P50_CHAPS_KCC2_C-term_5.raw", NativeID:"controllerType=0 controllerNumber=1 scan=3450"	Keratin, type I cytoskeletal 13 (K1C13_MOUSE)
ALEAANADLEVK	::::::Deamidation of N:::::::	100	P08730-2	CBTC Nov 2013_P50_CHAPS_KCC2_C-term_5.3450.3450.2 File:"CBTC Nov 2013_P50_CHAPS_KCC2_C-term_5.raw", NativeID:"controllerType=0 controllerNumber=1 scan=3450"	Isoform 2 of Keratin, type I cytoskeletal 13 (K1C13_MOUSE)
DLPAPIER	:::::::::	100	P01863	CBTC Nov 2013_P50_CHAPS_KCC2_C-term_5.3477.3477.2 File:"CBTC Nov 2013_P50_CHAPS_KCC2_C-term_5.raw", NativeID:"controllerType=0 controllerNumber=1 scan=3477"	Ig gamma-2A chain C region, A allele (GCAA_MOUSE)
DLPAPIER	:::::::::	100	P01865	CBTC Nov 2013_P50_CHAPS_KCC2_C-term_5.3477.3477.2 File:"CBTC Nov 2013_P50_CHAPS_KCC2_C-term_5.raw", NativeID:"controllerType=0 controllerNumber=1 scan=3477"	Ig gamma-2A chain C region, membrane-bound form (GCAM_MOUSE)
LIIVEGCQR	::::::::::	100	Q6PIC6	CBTC Nov 2013_P50_CHAPS_KCC2_C-term_5.3479.3479.2 File:"CBTC Nov 2013_P50_CHAPS_KCC2_C-term_5.raw", NativeID:"controllerType=0 controllerNumber=1 scan=3479"	Sodium/potassium-transporting ATPase subunit alpha-3 (AT1A3_MOUSE)
LIIVEGCQR	::::::::::	100	Q6PIE5	CBTC Nov 2013_P50_CHAPS_KCC2_C-term_5.3479.3479.2 File:"CBTC Nov 2013_P50_CHAPS_KCC2_C-term_5.raw", NativeID:"controllerType=0 controllerNumber=1 scan=3479"	Sodium/potassium-transporting ATPase subunit alpha-2 (AT1A2_MOUSE)
LIIVEGCQR	::::::::::	100	Q8VDN2	CBTC Nov 2013_P50_CHAPS_KCC2_C-term_5.3479.3479.2 File:"CBTC Nov 2013_P50_CHAPS_KCC2_C-term_5.raw", NativeID:"controllerType=0 controllerNumber=1 scan=3479"	Sodium/potassium-transporting ATPase subunit alpha-1 (AT1A1_MOUSE)
ESSPFINSTDTEK	:::::::Deamidation of N:::::::	100	Q91V14	CBTC Nov 2013_P50_CHAPS_KCC2_C-term_5.3482.3482.2 File:"CBTC Nov 2013_P50_CHAPS_KCC2_C-term_5.raw", NativeID:"controllerType=0 controllerNumber=1 scan=3482"	Solute carrier family 12 member 5 (S12A5_MOUSE)
ESSPFINSTDTEK	:::::::Deamidation of N:::::::	100	Q91V14-2	CBTC Nov 2013_P50_CHAPS_KCC2_C-term_5.3482.3482.2 File:"CBTC Nov 2013_P50_CHAPS_KCC2_C-term_5.raw", NativeID:"controllerType=0 controllerNumber=1 scan=3482"	Isoform 2 of Solute carrier family 12 member 5 (S12A5_MOUSE)
AWGNNQDGVVASQPAR	:::::::::::::::::	100	P60879	CBTC Nov 2013_P50_CHAPS_KCC2_C-term_5.3493.3493.2 File:"CBTC Nov 2013_P50_CHAPS_KCC2_C-term_5.raw", NativeID:"controllerType=0 controllerNumber=1 scan=3493"	Synaptosomal-associated protein 25 (SNP25_MOUSE)
AWGNNQDGVVASQPAR	:::::::::::::::::	100	P60879-2	CBTC Nov 2013_P50_CHAPS_KCC2_C-term_5.3493.3493.2 File:"CBTC Nov 2013_P50_CHAPS_KCC2_C-term_5.raw", NativeID:"controllerType=0 controllerNumber=1 scan=3493"	Isoform 2 of Synaptosomal-associated protein 25 (SNP25_MOUSE)
ESSPFINSTDTEK	:::::::Deamidation of N:::::::	100	Q91V14	CBTC Nov 2013_P50_CHAPS_KCC2_C-term_5.3498.3498.2 File:"CBTC Nov 2013_P50_CHAPS_KCC2_C-term_5.raw", NativeID:"controllerType=0 controllerNumber=1 scan=3498"	Solute carrier family 12 member 5 (S12A5_MOUSE)
ESSPFINSTDTEK	:::::::Deamidation of N:::::::	100	Q91V14-2	CBTC Nov 2013_P50_CHAPS_KCC2_C-term_5.3498.3498.2 File:"CBTC Nov 2013_P50_CHAPS_KCC2_C-term_5.raw", NativeID:"controllerType=0 controllerNumber=1 scan=3498"	Isoform 2 of Solute carrier family 12 member 5 (S12A5_MOUSE)
ESSPFINSTDTEK	:::::::Deamidation of N:::::::	100	Q91V14	CBTC Nov 2013_P50_CHAPS_KCC2_C-term_5.3529.3529.2 File:"CBTC Nov 2013_P50_CHAPS_KCC2_C-term_5.raw", NativeID:"controllerType=0 controllerNumber=1 scan=3529"	Solute carrier family 12 member 5 (S12A5_MOUSE)
ESSPFINSTDTEK	:::::::Deamidation of N:::::::	100	Q91V14-2	CBTC Nov 2013_P50_CHAPS_KCC2_C-term_5.3529.3529.2 File:"CBTC Nov 2013_P50_CHAPS_KCC2_C-term_5.raw", NativeID:"controllerType=0 controllerNumber=1 scan=3529"	Isoform 2 of Solute carrier family 12 member 5 (S12A5_MOUSE)
AWGNNQDGVVASQPAR	:::::::::::::::::	100	P60879	CBTC Nov 2013_P50_CHAPS_KCC2_C-term_5.3538.3538.2 File:"CBTC Nov 2013_P50_CHAPS_KCC2_C-term_5.raw", NativeID:"controllerType=0 controllerNumber=1 scan=3538"	Synaptosomal-associated protein 25 (SNP25_MOUSE)
AWGNNQDGVVASQPAR	:::::::::::::::::	100	P60879-2	CBTC Nov 2013_P50_CHAPS_KCC2_C-term_5.3538.3538.2 File:"CBTC Nov 2013_P50_CHAPS_KCC2_C-term_5.raw", NativeID:"controllerType=0 controllerNumber=1 scan=3538"	Isoform 2 of Synaptosomal-associated protein 25 (SNP25_MOUSE)
ESSPFINSTDTEK	:::::::Deamidation of N:::::::	100	Q91V14	CBTC Nov 2013_P50_CHAPS_KCC2_C-term_5.3544.3544.2 File:"CBTC Nov 2013_P50_CHAPS_KCC2_C-term_5.raw", NativeID:"controllerType=0 controllerNumber=1 scan=3544"	Solute carrier family 12 member 5 (S12A5_MOUSE)
ESSPFINSTDTEK	:::::::Deamidation of N:::::::	100	Q91V14-2	CBTC Nov 2013_P50_CHAPS_KCC2_C-term_5.3544.3544.2 File:"CBTC Nov 2013_P50_CHAPS_KCC2_C-term_5.raw", NativeID:"controllerType=0 controllerNumber=1 scan=3544"	Isoform 2 of Solute carrier family 12 member 5 (S12A5_MOUSE)
AWGNNQDGVVASQPAR	:::::::::::::::::	100	P60879	CBTC Nov 2013_P50_CHAPS_KCC2_C-term_5.3553.3553.2 File:"CBTC Nov 2013_P50_CHAPS_KCC2_C-term_5.raw", NativeID:"controllerType=0 controllerNumber=1 scan=3553"	Synaptosomal-associated protein 25 (SNP25_MOUSE)
AWGNNQDGVVASQPAR	:::::::::::::::::	100	P60879-2	CBTC Nov 2013_P50_CHAPS_KCC2_C-term_5.3553.3553.2 File:"CBTC Nov 2013_P50_CHAPS_KCC2_C-term_5.raw", NativeID:"controllerType=0 controllerNumber=1 scan=3553"	Isoform 2 of Synaptosomal-associated protein 25 (SNP25_MOUSE)
ESSPFINSTDTEK	:::::::Deamidation of N:::::::	100	Q91V14	CBTC Nov 2013_P50_CHAPS_KCC2_C-term_5.3579.3579.2 File:"CBTC Nov 2013_P50_CHAPS_KCC2_C-term_5.raw", NativeID:"controllerType=0 controllerNumber=1 scan=3579"	Solute carrier family 12 member 5 (S12A5_MOUSE)
ESSPFINSTDTEK	:::::::Deamidation of N:::::::	100	Q91V14-2	CBTC Nov 2013_P50_CHAPS_KCC2_C-term_5.3579.3579.2 File:"CBTC Nov 2013_P50_CHAPS_KCC2_C-term_5.raw", NativeID:"controllerType=0 controllerNumber=1 scan=3579"	Isoform 2 of Solute carrier family 12 member 5 (S12A5_MOUSE)
INVYYNEAAGNK	::Deamidation of N:::::::::::	100	Q7TMM9	CBTC Nov 2013_P50_CHAPS_KCC2_C-term_5.3592.3592.2 File:"CBTC Nov 2013_P50_CHAPS_KCC2_C-term_5.raw", NativeID:"controllerType=0 controllerNumber=1 scan=3592"	Tubulin beta-2A chain (TBB2A_MOUSE)
INVYYNEAAGNK	::Deamidation of N:::::::::::	100	Q7TMM9	CBTC Nov 2013_P50_CHAPS_KCC2_C-term_5.3615.3615.2 File:"CBTC Nov 2013_P50_CHAPS_KCC2_C-term_5.raw", NativeID:"controllerType=0 controllerNumber=1 scan=3615"	Tubulin beta-2A chain (TBB2A_MOUSE)
ESSPFINSTDTEK	:::::::Deamidation of N:::::::	100	Q91V14	CBTC Nov 2013_P50_CHAPS_KCC2_C-term_5.3628.3628.2 File:"CBTC Nov 2013_P50_CHAPS_KCC2_C-term_5.raw", NativeID:"controllerType=0 controllerNumber=1 scan=3628"	Solute carrier family 12 member 5 (S12A5_MOUSE)
ESSPFINSTDTEK	:::::::Deamidation of N:::::::	100	Q91V14-2	CBTC Nov 2013_P50_CHAPS_KCC2_C-term_5.3628.3628.2 File:"CBTC Nov 2013_P50_CHAPS_KCC2_C-term_5.raw", NativeID:"controllerType=0 controllerNumber=1 scan=3628"	Isoform 2 of Solute carrier family 12 member 5 (S12A5_MOUSE)
ESSPFINSTDTEK	:::::::Deamidation of N:::::::	100	Q91V14	CBTC Nov 2013_P50_CHAPS_KCC2_C-term_5.3632.3632.2 File:"CBTC Nov 2013_P50_CHAPS_KCC2_C-term_5.raw", NativeID:"controllerType=0 controllerNumber=1 scan=3632"	Solute carrier family 12 member 5 (S12A5_MOUSE)
ESSPFINSTDTEK	:::::::Deamidation of N:::::::	100	Q91V14-2	CBTC Nov 2013_P50_CHAPS_KCC2_C-term_5.3632.3632.2 File:"CBTC Nov 2013_P50_CHAPS_KCC2_C-term_5.raw", NativeID:"controllerType=0 controllerNumber=1 scan=3632"	Isoform 2 of Solute carrier family 12 member 5 (S12A5_MOUSE)
DTAGDASESALLK	::::::::::::::	100	Q6PIE5	CBTC Nov 2013_P50_CHAPS_KCC2_C-term_5.3634.3634.2 File:"CBTC Nov 2013_P50_CHAPS_KCC2_C-term_5.raw", NativeID:"controllerType=0 controllerNumber=1 scan=3634"	Sodium/potassium-transporting ATPase subunit alpha-2 (AT1A2_MOUSE)
AWGNNQDGVVASQPAR	::::Deamidation of N:::::::::::::	100	P60879	CBTC Nov 2013_P50_CHAPS_KCC2_C-term_5.3637.3637.2 File:"CBTC Nov 2013_P50_CHAPS_KCC2_C-term_5.raw", NativeID:"controllerType=0 controllerNumber=1 scan=3637"	Synaptosomal-associated protein 25 (SNP25_MOUSE)
AWGNNQDGVVASQPAR	::::Deamidation of N:::::::::::::	100	P60879-2	CBTC Nov 2013_P50_CHAPS_KCC2_C-term_5.3637.3637.2 File:"CBTC Nov 2013_P50_CHAPS_KCC2_C-term_5.raw", NativeID:"controllerType=0 controllerNumber=1 scan=3637"	Isoform 2 of Synaptosomal-associated protein 25 (SNP25_MOUSE)
GAAQNIIPASTGAAK	::::::::::::::::	100	P16858	CBTC Nov 2013_P50_CHAPS_KCC2_C-term_5.3645.3645.2 File:"CBTC Nov 2013_P50_CHAPS_KCC2_C-term_5.raw", NativeID:"controllerType=0 controllerNumber=1 scan=3645"	Glyceraldehyde-3-phosphate dehydrogenase (G3P_MOUSE)
AWGNNQDGVVASQPAR	::::Deamidation of N:::::::::::::	100	P60879	CBTC Nov 2013_P50_CHAPS_KCC2_C-term_5.3659.3659.2 File:"CBTC Nov 2013_P50_CHAPS_KCC2_C-term_5.raw", NativeID:"controllerType=0 controllerNumber=1 scan=3659"	Synaptosomal-associated protein 25 (SNP25_MOUSE)
AWGNNQDGVVASQPAR	::::Deamidation of N:::::::::::::	100	P60879-2	CBTC Nov 2013_P50_CHAPS_KCC2_C-term_5.3659.3659.2 File:"CBTC Nov 2013_P50_CHAPS_KCC2_C-term_5.raw", NativeID:"controllerType=0 controllerNumber=1 scan=3659"	Isoform 2 of Synaptosomal-associated protein 25 (SNP25_MOUSE)
INVYYNEAAGNK	::Deamidation of N:::::::::::	100	Q7TMM9	CBTC Nov 2013_P50_CHAPS_KCC2_C-term_5.3662.3662.2 File:"CBTC Nov 2013_P50_CHAPS_KCC2_C-term_5.raw", NativeID:"controllerType=0 controllerNumber=1 scan=3662"	Tubulin beta-2A chain (TBB2A_MOUSE)
ESSPFINSTDTEK	:::::::Deamidation of N:::::::	100	Q91V14	CBTC Nov 2013_P50_CHAPS_KCC2_C-term_5.3677.3677.2 File:"CBTC Nov 2013_P50_CHAPS_KCC2_C-term_5.raw", NativeID:"controllerType=0 controllerNumber=1 scan=3677"	Solute carrier family 12 member 5 (S12A5_MOUSE)
ESSPFINSTDTEK	:::::::Deamidation of N:::::::	100	Q91V14-2	CBTC Nov 2013_P50_CHAPS_KCC2_C-term_5.3677.3677.2 File:"CBTC Nov 2013_P50_CHAPS_KCC2_C-term_5.raw", NativeID:"controllerType=0 controllerNumber=1 scan=3677"	Isoform 2 of Solute carrier family 12 member 5 (S12A5_MOUSE)
ADQLADESLESTR	::::::::::::::	100	P60879	CBTC Nov 2013_P50_CHAPS_KCC2_C-term_5.3681.3681.2 File:"CBTC Nov 2013_P50_CHAPS_KCC2_C-term_5.raw", NativeID:"controllerType=0 controllerNumber=1 scan=3681"	Synaptosomal-associated protein 25 (SNP25_MOUSE)
ADQLADESLESTR	::::::::::::::	100	P60879-2	CBTC Nov 2013_P50_CHAPS_KCC2_C-term_5.3681.3681.2 File:"CBTC Nov 2013_P50_CHAPS_KCC2_C-term_5.raw", NativeID:"controllerType=0 controllerNumber=1 scan=3681"	Isoform 2 of Synaptosomal-associated protein 25 (SNP25_MOUSE)
INVYYNEAAGNK	:::::::::::::	100	Q7TMM9	CBTC Nov 2013_P50_CHAPS_KCC2_C-term_5.3700.3700.2 File:"CBTC Nov 2013_P50_CHAPS_KCC2_C-term_5.raw", NativeID:"controllerType=0 controllerNumber=1 scan=3700"	Tubulin beta-2A chain (TBB2A_MOUSE)
ESSPFINSTDTEK	:::::::Deamidation of N:::::::	100	Q91V14	CBTC Nov 2013_P50_CHAPS_KCC2_C-term_5.3707.3707.2 File:"CBTC Nov 2013_P50_CHAPS_KCC2_C-term_5.raw", NativeID:"controllerType=0 controllerNumber=1 scan=3707"	Solute carrier family 12 member 5 (S12A5_MOUSE)
ESSPFINSTDTEK	:::::::Deamidation of N:::::::	100	Q91V14-2	CBTC Nov 2013_P50_CHAPS_KCC2_C-term_5.3707.3707.2 File:"CBTC Nov 2013_P50_CHAPS_KCC2_C-term_5.raw", NativeID:"controllerType=0 controllerNumber=1 scan=3707"	Isoform 2 of Solute carrier family 12 member 5 (S12A5_MOUSE)
ADQLADESLESTR	::::::::::::::	100	P60879	CBTC Nov 2013_P50_CHAPS_KCC2_C-term_5.3727.3727.2 File:"CBTC Nov 2013_P50_CHAPS_KCC2_C-term_5.raw", NativeID:"controllerType=0 controllerNumber=1 scan=3727"	Synaptosomal-associated protein 25 (SNP25_MOUSE)
ADQLADESLESTR	::::::::::::::	100	P60879-2	CBTC Nov 2013_P50_CHAPS_KCC2_C-term_5.3727.3727.2 File:"CBTC Nov 2013_P50_CHAPS_KCC2_C-term_5.raw", NativeID:"controllerType=0 controllerNumber=1 scan=3727"	Isoform 2 of Synaptosomal-associated protein 25 (SNP25_MOUSE)
ADQLADESLESTR	::::::::::::::	100	P60879	CBTC Nov 2013_P50_CHAPS_KCC2_C-term_5.3735.3735.2 File:"CBTC Nov 2013_P50_CHAPS_KCC2_C-term_5.raw", NativeID:"controllerType=0 controllerNumber=1 scan=3735"	Synaptosomal-associated protein 25 (SNP25_MOUSE)
ADQLADESLESTR	::::::::::::::	100	P60879-2	CBTC Nov 2013_P50_CHAPS_KCC2_C-term_5.3735.3735.2 File:"CBTC Nov 2013_P50_CHAPS_KCC2_C-term_5.raw", NativeID:"controllerType=0 controllerNumber=1 scan=3735"	Isoform 2 of Synaptosomal-associated protein 25 (SNP25_MOUSE)
GAAQNIIPASTGAAK	::::::::::::::::	100	P16858	CBTC Nov 2013_P50_CHAPS_KCC2_C-term_5.3743.3743.2 File:"CBTC Nov 2013_P50_CHAPS_KCC2_C-term_5.raw", NativeID:"controllerType=0 controllerNumber=1 scan=3743"	Glyceraldehyde-3-phosphate dehydrogenase (G3P_MOUSE)
INVYYNEAAGNK	:::::::::::::	100	Q7TMM9	CBTC Nov 2013_P50_CHAPS_KCC2_C-term_5.3761.3761.2 File:"CBTC Nov 2013_P50_CHAPS_KCC2_C-term_5.raw", NativeID:"controllerType=0 controllerNumber=1 scan=3761"	Tubulin beta-2A chain (TBB2A_MOUSE)
GAAQNIIPASTGAAK	::::::::::::::::	100	P16858	CBTC Nov 2013_P50_CHAPS_KCC2_C-term_5.3765.3765.2 File:"CBTC Nov 2013_P50_CHAPS_KCC2_C-term_5.raw", NativeID:"controllerType=0 controllerNumber=1 scan=3765"	Glyceraldehyde-3-phosphate dehydrogenase (G3P_MOUSE)
ADQLADESLESTR	::::::::::::::	100	P60879	CBTC Nov 2013_P50_CHAPS_KCC2_C-term_5.3781.3781.2 File:"CBTC Nov 2013_P50_CHAPS_KCC2_C-term_5.raw", NativeID:"controllerType=0 controllerNumber=1 scan=3781"	Synaptosomal-associated protein 25 (SNP25_MOUSE)
ADQLADESLESTR	::::::::::::::	100	P60879-2	CBTC Nov 2013_P50_CHAPS_KCC2_C-term_5.3781.3781.2 File:"CBTC Nov 2013_P50_CHAPS_KCC2_C-term_5.raw", NativeID:"controllerType=0 controllerNumber=1 scan=3781"	Isoform 2 of Synaptosomal-associated protein 25 (SNP25_MOUSE)
INVYYNEAAGNK	:::::::::::::	100	Q7TMM9	CBTC Nov 2013_P50_CHAPS_KCC2_C-term_5.3808.3808.2 File:"CBTC Nov 2013_P50_CHAPS_KCC2_C-term_5.raw", NativeID:"controllerType=0 controllerNumber=1 scan=3808"	Tubulin beta-2A chain (TBB2A_MOUSE)
GAAQNIIPASTGAAK	::::::::::::::::	100	P16858	CBTC Nov 2013_P50_CHAPS_KCC2_C-term_5.3820.3820.2 File:"CBTC Nov 2013_P50_CHAPS_KCC2_C-term_5.raw", NativeID:"controllerType=0 controllerNumber=1 scan=3820"	Glyceraldehyde-3-phosphate dehydrogenase (G3P_MOUSE)
ADQLADESLESTR	::::::::::::::	100	P60879	CBTC Nov 2013_P50_CHAPS_KCC2_C-term_5.3821.3821.2 File:"CBTC Nov 2013_P50_CHAPS_KCC2_C-term_5.raw", NativeID:"controllerType=0 controllerNumber=1 scan=3821"	Synaptosomal-associated protein 25 (SNP25_MOUSE)
ADQLADESLESTR	::::::::::::::	100	P60879-2	CBTC Nov 2013_P50_CHAPS_KCC2_C-term_5.3821.3821.2 File:"CBTC Nov 2013_P50_CHAPS_KCC2_C-term_5.raw", NativeID:"controllerType=0 controllerNumber=1 scan=3821"	Isoform 2 of Synaptosomal-associated protein 25 (SNP25_MOUSE)
ADQLADESLESTR	::::::::::::::	100	P60879	CBTC Nov 2013_P50_CHAPS_KCC2_C-term_5.3833.3833.2 File:"CBTC Nov 2013_P50_CHAPS_KCC2_C-term_5.raw", NativeID:"controllerType=0 controllerNumber=1 scan=3833"	Synaptosomal-associated protein 25 (SNP25_MOUSE)
ADQLADESLESTR	::::::::::::::	100	P60879-2	CBTC Nov 2013_P50_CHAPS_KCC2_C-term_5.3833.3833.2 File:"CBTC Nov 2013_P50_CHAPS_KCC2_C-term_5.raw", NativeID:"controllerType=0 controllerNumber=1 scan=3833"	Isoform 2 of Synaptosomal-associated protein 25 (SNP25_MOUSE)
INVYYNEAAGNK	:::::::::::::	100	Q7TMM9	CBTC Nov 2013_P50_CHAPS_KCC2_C-term_5.3853.3853.2 File:"CBTC Nov 2013_P50_CHAPS_KCC2_C-term_5.raw", NativeID:"controllerType=0 controllerNumber=1 scan=3853"	Tubulin beta-2A chain (TBB2A_MOUSE)
ADQLADESLESTR	::::::::::::::	100	P60879	CBTC Nov 2013_P50_CHAPS_KCC2_C-term_5.3878.3878.2 File:"CBTC Nov 2013_P50_CHAPS_KCC2_C-term_5.raw", NativeID:"controllerType=0 controllerNumber=1 scan=3878"	Synaptosomal-associated protein 25 (SNP25_MOUSE)
ADQLADESLESTR	::::::::::::::	100	P60879-2	CBTC Nov 2013_P50_CHAPS_KCC2_C-term_5.3878.3878.2 File:"CBTC Nov 2013_P50_CHAPS_KCC2_C-term_5.raw", NativeID:"controllerType=0 controllerNumber=1 scan=3878"	Isoform 2 of Synaptosomal-associated protein 25 (SNP25_MOUSE)
TFVSGACDASIK	:::::::::::::	100	P62880	CBTC Nov 2013_P50_CHAPS_KCC2_C-term_5.3888.3888.2 File:"CBTC Nov 2013_P50_CHAPS_KCC2_C-term_5.raw", NativeID:"controllerType=0 controllerNumber=1 scan=3888"	Guanine nucleotide-binding protein G(I)/G(S)/G(T) subunit beta-2 (GBB2_MOUSE)
LNDFASAVR	::::::::::	100	P12787	CBTC Nov 2013_P50_CHAPS_KCC2_C-term_5.3913.3913.2 File:"CBTC Nov 2013_P50_CHAPS_KCC2_C-term_5.raw", NativeID:"controllerType=0 controllerNumber=1 scan=3913"	Cytochrome c oxidase subunit 5A, mitochondrial (COX5A_MOUSE)
TFVSGACDASIK	:::::::::::::	100	P62880	CBTC Nov 2013_P50_CHAPS_KCC2_C-term_5.3932.3932.2 File:"CBTC Nov 2013_P50_CHAPS_KCC2_C-term_5.raw", NativeID:"controllerType=0 controllerNumber=1 scan=3932"	Guanine nucleotide-binding protein G(I)/G(S)/G(T) subunit beta-2 (GBB2_MOUSE)
SCGQVVEEWK	:::::::::::	100	P14231	CBTC Nov 2013_P50_CHAPS_KCC2_C-term_5.3941.3941.2 File:"CBTC Nov 2013_P50_CHAPS_KCC2_C-term_5.raw", NativeID:"controllerType=0 controllerNumber=1 scan=3941"	Sodium/potassium-transporting ATPase subunit beta-2 (AT1B2_MOUSE)
TFVSGACDASIK	:::::::::::::	100	P62880	CBTC Nov 2013_P50_CHAPS_KCC2_C-term_5.3957.3957.2 File:"CBTC Nov 2013_P50_CHAPS_KCC2_C-term_5.raw", NativeID:"controllerType=0 controllerNumber=1 scan=3957"	Guanine nucleotide-binding protein G(I)/G(S)/G(T) subunit beta-2 (GBB2_MOUSE)
ALEESNYELEGK	:::::::::::::	100	P02535	CBTC Nov 2013_P50_CHAPS_KCC2_C-term_5.3974.3974.2 File:"CBTC Nov 2013_P50_CHAPS_KCC2_C-term_5.raw", NativeID:"controllerType=0 controllerNumber=1 scan=3974"	Keratin, type I cytoskeletal 10 (K1C10_MOUSE)
ALEESNYELEGK	:::::::::::::	100	P02535-2	CBTC Nov 2013_P50_CHAPS_KCC2_C-term_5.3974.3974.2 File:"CBTC Nov 2013_P50_CHAPS_KCC2_C-term_5.raw", NativeID:"controllerType=0 controllerNumber=1 scan=3974"	Isoform 2 of Keratin, type I cytoskeletal 10 (K1C10_MOUSE)
ALEESNYELEGK	:::::::::::::	100	P02535-3	CBTC Nov 2013_P50_CHAPS_KCC2_C-term_5.3974.3974.2 File:"CBTC Nov 2013_P50_CHAPS_KCC2_C-term_5.raw", NativeID:"controllerType=0 controllerNumber=1 scan=3974"	Isoform 3 of Keratin, type I cytoskeletal 10 (K1C10_MOUSE)
LNDFASAVR	::::::::::	100	P12787	CBTC Nov 2013_P50_CHAPS_KCC2_C-term_5.3987.3987.2 File:"CBTC Nov 2013_P50_CHAPS_KCC2_C-term_5.raw", NativeID:"controllerType=0 controllerNumber=1 scan=3987"	Cytochrome c oxidase subunit 5A, mitochondrial (COX5A_MOUSE)
LNDFASAVR	::::::::::	100	P12787	CBTC Nov 2013_P50_CHAPS_KCC2_C-term_5.3999.3999.2 File:"CBTC Nov 2013_P50_CHAPS_KCC2_C-term_5.raw", NativeID:"controllerType=0 controllerNumber=1 scan=3999"	Cytochrome c oxidase subunit 5A, mitochondrial (COX5A_MOUSE)
TFVSGACDASIK	:::::::::::::	100	P62880	CBTC Nov 2013_P50_CHAPS_KCC2_C-term_5.4000.4000.2 File:"CBTC Nov 2013_P50_CHAPS_KCC2_C-term_5.raw", NativeID:"controllerType=0 controllerNumber=1 scan=4000"	Guanine nucleotide-binding protein G(I)/G(S)/G(T) subunit beta-2 (GBB2_MOUSE)
ESSPFINSTDTEK	:::::::Deamidation of N:::::::	100	Q91V14	CBTC Nov 2013_P50_CHAPS_KCC2_C-term_5.4006.4006.2 File:"CBTC Nov 2013_P50_CHAPS_KCC2_C-term_5.raw", NativeID:"controllerType=0 controllerNumber=1 scan=4006"	Solute carrier family 12 member 5 (S12A5_MOUSE)
ESSPFINSTDTEK	:::::::Deamidation of N:::::::	100	Q91V14-2	CBTC Nov 2013_P50_CHAPS_KCC2_C-term_5.4006.4006.2 File:"CBTC Nov 2013_P50_CHAPS_KCC2_C-term_5.raw", NativeID:"controllerType=0 controllerNumber=1 scan=4006"	Isoform 2 of Solute carrier family 12 member 5 (S12A5_MOUSE)
ALEESNYELEGK	:::::::::::::	100	P02535	CBTC Nov 2013_P50_CHAPS_KCC2_C-term_5.4019.4019.2 File:"CBTC Nov 2013_P50_CHAPS_KCC2_C-term_5.raw", NativeID:"controllerType=0 controllerNumber=1 scan=4019"	Keratin, type I cytoskeletal 10 (K1C10_MOUSE)
ALEESNYELEGK	:::::::::::::	100	P02535-2	CBTC Nov 2013_P50_CHAPS_KCC2_C-term_5.4019.4019.2 File:"CBTC Nov 2013_P50_CHAPS_KCC2_C-term_5.raw", NativeID:"controllerType=0 controllerNumber=1 scan=4019"	Isoform 2 of Keratin, type I cytoskeletal 10 (K1C10_MOUSE)
ALEESNYELEGK	:::::::::::::	100	P02535-3	CBTC Nov 2013_P50_CHAPS_KCC2_C-term_5.4019.4019.2 File:"CBTC Nov 2013_P50_CHAPS_KCC2_C-term_5.raw", NativeID:"controllerType=0 controllerNumber=1 scan=4019"	Isoform 3 of Keratin, type I cytoskeletal 10 (K1C10_MOUSE)
SCGQVVEEWK	:::::::::::	100	P14231	CBTC Nov 2013_P50_CHAPS_KCC2_C-term_5.4024.4024.2 File:"CBTC Nov 2013_P50_CHAPS_KCC2_C-term_5.raw", NativeID:"controllerType=0 controllerNumber=1 scan=4024"	Sodium/potassium-transporting ATPase subunit beta-2 (AT1B2_MOUSE)
ESSPFINSTDTEK	:::::::Deamidation of N:::::::	100	Q91V14	CBTC Nov 2013_P50_CHAPS_KCC2_C-term_5.4029.4029.2 File:"CBTC Nov 2013_P50_CHAPS_KCC2_C-term_5.raw", NativeID:"controllerType=0 controllerNumber=1 scan=4029"	Solute carrier family 12 member 5 (S12A5_MOUSE)
ESSPFINSTDTEK	:::::::Deamidation of N:::::::	100	Q91V14-2	CBTC Nov 2013_P50_CHAPS_KCC2_C-term_5.4029.4029.2 File:"CBTC Nov 2013_P50_CHAPS_KCC2_C-term_5.raw", NativeID:"controllerType=0 controllerNumber=1 scan=4029"	Isoform 2 of Solute carrier family 12 member 5 (S12A5_MOUSE)
TFVSGACDASIK	:::::::::::::	100	P62880	CBTC Nov 2013_P50_CHAPS_KCC2_C-term_5.4049.4049.2 File:"CBTC Nov 2013_P50_CHAPS_KCC2_C-term_5.raw", NativeID:"controllerType=0 controllerNumber=1 scan=4049"	Guanine nucleotide-binding protein G(I)/G(S)/G(T) subunit beta-2 (GBB2_MOUSE)
ALEESNYELEGK	:::::::::::::	100	P02535	CBTC Nov 2013_P50_CHAPS_KCC2_C-term_5.4063.4063.2 File:"CBTC Nov 2013_P50_CHAPS_KCC2_C-term_5.raw", NativeID:"controllerType=0 controllerNumber=1 scan=4063"	Keratin, type I cytoskeletal 10 (K1C10_MOUSE)
ALEESNYELEGK	:::::::::::::	100	P02535-2	CBTC Nov 2013_P50_CHAPS_KCC2_C-term_5.4063.4063.2 File:"CBTC Nov 2013_P50_CHAPS_KCC2_C-term_5.raw", NativeID:"controllerType=0 controllerNumber=1 scan=4063"	Isoform 2 of Keratin, type I cytoskeletal 10 (K1C10_MOUSE)
ALEESNYELEGK	:::::::::::::	100	P02535-3	CBTC Nov 2013_P50_CHAPS_KCC2_C-term_5.4063.4063.2 File:"CBTC Nov 2013_P50_CHAPS_KCC2_C-term_5.raw", NativeID:"controllerType=0 controllerNumber=1 scan=4063"	Isoform 3 of Keratin, type I cytoskeletal 10 (K1C10_MOUSE)
ESSPFINSTDTEK	:::::::Deamidation of N:::::::	100	Q91V14	CBTC Nov 2013_P50_CHAPS_KCC2_C-term_5.4064.4064.2 File:"CBTC Nov 2013_P50_CHAPS_KCC2_C-term_5.raw", NativeID:"controllerType=0 controllerNumber=1 scan=4064"	Solute carrier family 12 member 5 (S12A5_MOUSE)
ESSPFINSTDTEK	:::::::Deamidation of N:::::::	100	Q91V14-2	CBTC Nov 2013_P50_CHAPS_KCC2_C-term_5.4064.4064.2 File:"CBTC Nov 2013_P50_CHAPS_KCC2_C-term_5.raw", NativeID:"controllerType=0 controllerNumber=1 scan=4064"	Isoform 2 of Solute carrier family 12 member 5 (S12A5_MOUSE)
ESSPFINSTDTEK	:::::::Deamidation of N:::::::	100	Q91V14	CBTC Nov 2013_P50_CHAPS_KCC2_C-term_5.4073.4073.2 File:"CBTC Nov 2013_P50_CHAPS_KCC2_C-term_5.raw", NativeID:"controllerType=0 controllerNumber=1 scan=4073"	Solute carrier family 12 member 5 (S12A5_MOUSE)
ESSPFINSTDTEK	:::::::Deamidation of N:::::::	100	Q91V14-2	CBTC Nov 2013_P50_CHAPS_KCC2_C-term_5.4073.4073.2 File:"CBTC Nov 2013_P50_CHAPS_KCC2_C-term_5.raw", NativeID:"controllerType=0 controllerNumber=1 scan=4073"	Isoform 2 of Solute carrier family 12 member 5 (S12A5_MOUSE)
SSTLTLTKDEYER	::::::::::::::	100	P01837	CBTC Nov 2013_P50_CHAPS_KCC2_C-term_5.4087.4087.2 File:"CBTC Nov 2013_P50_CHAPS_KCC2_C-term_5.raw", NativeID:"controllerType=0 controllerNumber=1 scan=4087"	Ig kappa chain C region (IGKC_MOUSE)
SSTLTLTKDEYER	::::::::::::::	100	P01837	CBTC Nov 2013_P50_CHAPS_KCC2_C-term_5.4096.4096.2 File:"CBTC Nov 2013_P50_CHAPS_KCC2_C-term_5.raw", NativeID:"controllerType=0 controllerNumber=1 scan=4096"	Ig kappa chain C region (IGKC_MOUSE)
SSTLTLTKDEYER	::::::::::::::	100	P01837	CBTC Nov 2013_P50_CHAPS_KCC2_C-term_5.4101.4101.2 File:"CBTC Nov 2013_P50_CHAPS_KCC2_C-term_5.raw", NativeID:"controllerType=0 controllerNumber=1 scan=4101"	Ig kappa chain C region (IGKC_MOUSE)
TFVSGACDASIK	:::::::::::::	100	P62880	CBTC Nov 2013_P50_CHAPS_KCC2_C-term_5.4103.4103.2 File:"CBTC Nov 2013_P50_CHAPS_KCC2_C-term_5.raw", NativeID:"controllerType=0 controllerNumber=1 scan=4103"	Guanine nucleotide-binding protein G(I)/G(S)/G(T) subunit beta-2 (GBB2_MOUSE)
ALEESNYELEGK	:::::::::::::	100	P02535	CBTC Nov 2013_P50_CHAPS_KCC2_C-term_5.4107.4107.2 File:"CBTC Nov 2013_P50_CHAPS_KCC2_C-term_5.raw", NativeID:"controllerType=0 controllerNumber=1 scan=4107"	Keratin, type I cytoskeletal 10 (K1C10_MOUSE)
ALEESNYELEGK	:::::::::::::	100	P02535-2	CBTC Nov 2013_P50_CHAPS_KCC2_C-term_5.4107.4107.2 File:"CBTC Nov 2013_P50_CHAPS_KCC2_C-term_5.raw", NativeID:"controllerType=0 controllerNumber=1 scan=4107"	Isoform 2 of Keratin, type I cytoskeletal 10 (K1C10_MOUSE)
ALEESNYELEGK	:::::::::::::	100	P02535-3	CBTC Nov 2013_P50_CHAPS_KCC2_C-term_5.4107.4107.2 File:"CBTC Nov 2013_P50_CHAPS_KCC2_C-term_5.raw", NativeID:"controllerType=0 controllerNumber=1 scan=4107"	Isoform 3 of Keratin, type I cytoskeletal 10 (K1C10_MOUSE)
ESSPFINSTDTEK	:::::::Deamidation of N:::::::	100	Q91V14	CBTC Nov 2013_P50_CHAPS_KCC2_C-term_5.4118.4118.2 File:"CBTC Nov 2013_P50_CHAPS_KCC2_C-term_5.raw", NativeID:"controllerType=0 controllerNumber=1 scan=4118"	Solute carrier family 12 member 5 (S12A5_MOUSE)
ESSPFINSTDTEK	:::::::Deamidation of N:::::::	100	Q91V14-2	CBTC Nov 2013_P50_CHAPS_KCC2_C-term_5.4118.4118.2 File:"CBTC Nov 2013_P50_CHAPS_KCC2_C-term_5.raw", NativeID:"controllerType=0 controllerNumber=1 scan=4118"	Isoform 2 of Solute carrier family 12 member 5 (S12A5_MOUSE)
AAGAEEYAQQEVVK	:::::::::::::::	100	P16330	CBTC Nov 2013_P50_CHAPS_KCC2_C-term_5.4129.4129.2 File:"CBTC Nov 2013_P50_CHAPS_KCC2_C-term_5.raw", NativeID:"controllerType=0 controllerNumber=1 scan=4129"	2',3'-cyclic-nucleotide 3'-phosphodiesterase (CN37_MOUSE)
AAGAEEYAQQEVVK	:::::::::::::::	100	P16330	CBTC Nov 2013_P50_CHAPS_KCC2_C-term_5.4139.4139.2 File:"CBTC Nov 2013_P50_CHAPS_KCC2_C-term_5.raw", NativeID:"controllerType=0 controllerNumber=1 scan=4139"	2',3'-cyclic-nucleotide 3'-phosphodiesterase (CN37_MOUSE)
ESSPFINSTDTEK	:::::::Deamidation of N:::::::	100	Q91V14	CBTC Nov 2013_P50_CHAPS_KCC2_C-term_5.4140.4140.2 File:"CBTC Nov 2013_P50_CHAPS_KCC2_C-term_5.raw", NativeID:"controllerType=0 controllerNumber=1 scan=4140"	Solute carrier family 12 member 5 (S12A5_MOUSE)
ESSPFINSTDTEK	:::::::Deamidation of N:::::::	100	Q91V14-2	CBTC Nov 2013_P50_CHAPS_KCC2_C-term_5.4140.4140.2 File:"CBTC Nov 2013_P50_CHAPS_KCC2_C-term_5.raw", NativeID:"controllerType=0 controllerNumber=1 scan=4140"	Isoform 2 of Solute carrier family 12 member 5 (S12A5_MOUSE)
SSTLTLTKDEYER	::::::::::::::	100	P01837	CBTC Nov 2013_P50_CHAPS_KCC2_C-term_5.4149.4149.2 File:"CBTC Nov 2013_P50_CHAPS_KCC2_C-term_5.raw", NativeID:"controllerType=0 controllerNumber=1 scan=4149"	Ig kappa chain C region (IGKC_MOUSE)
ALEESNYELEGK	:::::::::::::	100	P02535	CBTC Nov 2013_P50_CHAPS_KCC2_C-term_5.4154.4154.2 File:"CBTC Nov 2013_P50_CHAPS_KCC2_C-term_5.raw", NativeID:"controllerType=0 controllerNumber=1 scan=4154"	Keratin, type I cytoskeletal 10 (K1C10_MOUSE)
ALEESNYELEGK	:::::::::::::	100	P02535-2	CBTC Nov 2013_P50_CHAPS_KCC2_C-term_5.4154.4154.2 File:"CBTC Nov 2013_P50_CHAPS_KCC2_C-term_5.raw", NativeID:"controllerType=0 controllerNumber=1 scan=4154"	Isoform 2 of Keratin, type I cytoskeletal 10 (K1C10_MOUSE)
ALEESNYELEGK	:::::::::::::	100	P02535-3	CBTC Nov 2013_P50_CHAPS_KCC2_C-term_5.4154.4154.2 File:"CBTC Nov 2013_P50_CHAPS_KCC2_C-term_5.raw", NativeID:"controllerType=0 controllerNumber=1 scan=4154"	Isoform 3 of Keratin, type I cytoskeletal 10 (K1C10_MOUSE)
ALEESNYELEGK	:::::::::::::	100	P02535	CBTC Nov 2013_P50_CHAPS_KCC2_C-term_5.4174.4174.2 File:"CBTC Nov 2013_P50_CHAPS_KCC2_C-term_5.raw", NativeID:"controllerType=0 controllerNumber=1 scan=4174"	Keratin, type I cytoskeletal 10 (K1C10_MOUSE)
ALEESNYELEGK	:::::::::::::	100	P02535-2	CBTC Nov 2013_P50_CHAPS_KCC2_C-term_5.4174.4174.2 File:"CBTC Nov 2013_P50_CHAPS_KCC2_C-term_5.raw", NativeID:"controllerType=0 controllerNumber=1 scan=4174"	Isoform 2 of Keratin, type I cytoskeletal 10 (K1C10_MOUSE)
ALEESNYELEGK	:::::::::::::	100	P02535-3	CBTC Nov 2013_P50_CHAPS_KCC2_C-term_5.4174.4174.2 File:"CBTC Nov 2013_P50_CHAPS_KCC2_C-term_5.raw", NativeID:"controllerType=0 controllerNumber=1 scan=4174"	Isoform 3 of Keratin, type I cytoskeletal 10 (K1C10_MOUSE)
AAGAEEYAQQEVVK	:::::::::::::::	100	P16330	CBTC Nov 2013_P50_CHAPS_KCC2_C-term_5.4181.4181.2 File:"CBTC Nov 2013_P50_CHAPS_KCC2_C-term_5.raw", NativeID:"controllerType=0 controllerNumber=1 scan=4181"	2',3'-cyclic-nucleotide 3'-phosphodiesterase (CN37_MOUSE)
ISVYYNEATGGK	:::::::::::::	100	P99024	CBTC Nov 2013_P50_CHAPS_KCC2_C-term_5.4212.4212.2 File:"CBTC Nov 2013_P50_CHAPS_KCC2_C-term_5.raw", NativeID:"controllerType=0 controllerNumber=1 scan=4212"	Tubulin beta-5 chain (TBB5_MOUSE)
AAGAEEYAQQEVVK	:::::::::::::::	100	P16330	CBTC Nov 2013_P50_CHAPS_KCC2_C-term_5.4226.4226.2 File:"CBTC Nov 2013_P50_CHAPS_KCC2_C-term_5.raw", NativeID:"controllerType=0 controllerNumber=1 scan=4226"	2',3'-cyclic-nucleotide 3'-phosphodiesterase (CN37_MOUSE)
ISVYYNEATGGK	:::::::::::::	100	P99024	CBTC Nov 2013_P50_CHAPS_KCC2_C-term_5.4230.4230.2 File:"CBTC Nov 2013_P50_CHAPS_KCC2_C-term_5.raw", NativeID:"controllerType=0 controllerNumber=1 scan=4230"	Tubulin beta-5 chain (TBB5_MOUSE)
SLTSEDSAVY	:::::::::::	100	P01746	CBTC Nov 2013_P50_CHAPS_KCC2_C-term_5.4235.4235.2 File:"CBTC Nov 2013_P50_CHAPS_KCC2_C-term_5.raw", NativeID:"controllerType=0 controllerNumber=1 scan=4235"	Ig heavy chain V region 93G7 (HVM02_MOUSE)
SLTSEDSAVY	:::::::::::	100	P01747	CBTC Nov 2013_P50_CHAPS_KCC2_C-term_5.4235.4235.2 File:"CBTC Nov 2013_P50_CHAPS_KCC2_C-term_5.raw", NativeID:"controllerType=0 controllerNumber=1 scan=4235"	Ig heavy chain V region 36-65 (HVM03_MOUSE)
SLTSEDSAVY	:::::::::::	100	P01748	CBTC Nov 2013_P50_CHAPS_KCC2_C-term_5.4235.4235.2 File:"CBTC Nov 2013_P50_CHAPS_KCC2_C-term_5.raw", NativeID:"controllerType=0 controllerNumber=1 scan=4235"	Ig heavy chain V region 23 (HVM04_MOUSE)
SLTSEDSAVY	:::::::::::	100	P01751	CBTC Nov 2013_P50_CHAPS_KCC2_C-term_5.4235.4235.2 File:"CBTC Nov 2013_P50_CHAPS_KCC2_C-term_5.raw", NativeID:"controllerType=0 controllerNumber=1 scan=4235"	Ig heavy chain V region B1-8/186-2 (HVM07_MOUSE)
SLTSEDSAVY	:::::::::::	100	P01753	CBTC Nov 2013_P50_CHAPS_KCC2_C-term_5.4235.4235.2 File:"CBTC Nov 2013_P50_CHAPS_KCC2_C-term_5.raw", NativeID:"controllerType=0 controllerNumber=1 scan=4235"	Ig heavy chain V region 186-1 (HVM09_MOUSE)
SLTSEDSAVY	:::::::::::	100	P06328	CBTC Nov 2013_P50_CHAPS_KCC2_C-term_5.4235.4235.2 File:"CBTC Nov 2013_P50_CHAPS_KCC2_C-term_5.raw", NativeID:"controllerType=0 controllerNumber=1 scan=4235"	Ig heavy chain V region VH558 B4 (HVM49_MOUSE)
SLTSEDSAVY	:::::::::::	100	P01754	CBTC Nov 2013_P50_CHAPS_KCC2_C-term_5.4235.4235.2 File:"CBTC Nov 2013_P50_CHAPS_KCC2_C-term_5.raw", NativeID:"controllerType=0 controllerNumber=1 scan=4235"	Ig heavy chain V region 1-62-3 (HVM10_MOUSE)
SLTSEDSAVY	:::::::::::	100	P06330	CBTC Nov 2013_P50_CHAPS_KCC2_C-term_5.4235.4235.2 File:"CBTC Nov 2013_P50_CHAPS_KCC2_C-term_5.raw", NativeID:"controllerType=0 controllerNumber=1 scan=4235"	Ig heavy chain V region AC38 205.12 (HVM51_MOUSE)
YLECSALTQR	:::::::::::	100	P60764	CBTC Nov 2013_P50_CHAPS_KCC2_C-term_5.4264.4264.2 File:"CBTC Nov 2013_P50_CHAPS_KCC2_C-term_5.raw", NativeID:"controllerType=0 controllerNumber=1 scan=4264"	Ras-related C3 botulinum toxin substrate 3 (RAC3_MOUSE)
YLECSALTQR	:::::::::::	100	P63001	CBTC Nov 2013_P50_CHAPS_KCC2_C-term_5.4264.4264.2 File:"CBTC Nov 2013_P50_CHAPS_KCC2_C-term_5.raw", NativeID:"controllerType=0 controllerNumber=1 scan=4264"	Ras-related C3 botulinum toxin substrate 1 (RAC1_MOUSE)
YLECSALTQR	:::::::::::	100	Q05144	CBTC Nov 2013_P50_CHAPS_KCC2_C-term_5.4264.4264.2 File:"CBTC Nov 2013_P50_CHAPS_KCC2_C-term_5.raw", NativeID:"controllerType=0 controllerNumber=1 scan=4264"	Ras-related C3 botulinum toxin substrate 2 (RAC2_MOUSE)
AAGAEEYAQQEVVK	:::::::::::::::	100	P16330	CBTC Nov 2013_P50_CHAPS_KCC2_C-term_5.4273.4273.2 File:"CBTC Nov 2013_P50_CHAPS_KCC2_C-term_5.raw", NativeID:"controllerType=0 controllerNumber=1 scan=4273"	2',3'-cyclic-nucleotide 3'-phosphodiesterase (CN37_MOUSE)
AVAGDASESALLK	::::::::::::::	100	Q8VDN2	CBTC Nov 2013_P50_CHAPS_KCC2_C-term_5.4281.4281.2 File:"CBTC Nov 2013_P50_CHAPS_KCC2_C-term_5.raw", NativeID:"controllerType=0 controllerNumber=1 scan=4281"	Sodium/potassium-transporting ATPase subunit alpha-1 (AT1A1_MOUSE)
YLECSALTQR	:::::::::::	100	P60764	CBTC Nov 2013_P50_CHAPS_KCC2_C-term_5.4306.4306.2 File:"CBTC Nov 2013_P50_CHAPS_KCC2_C-term_5.raw", NativeID:"controllerType=0 controllerNumber=1 scan=4306"	Ras-related C3 botulinum toxin substrate 3 (RAC3_MOUSE)
YLECSALTQR	:::::::::::	100	P63001	CBTC Nov 2013_P50_CHAPS_KCC2_C-term_5.4306.4306.2 File:"CBTC Nov 2013_P50_CHAPS_KCC2_C-term_5.raw", NativeID:"controllerType=0 controllerNumber=1 scan=4306"	Ras-related C3 botulinum toxin substrate 1 (RAC1_MOUSE)
YLECSALTQR	:::::::::::	100	Q05144	CBTC Nov 2013_P50_CHAPS_KCC2_C-term_5.4306.4306.2 File:"CBTC Nov 2013_P50_CHAPS_KCC2_C-term_5.raw", NativeID:"controllerType=0 controllerNumber=1 scan=4306"	Ras-related C3 botulinum toxin substrate 2 (RAC2_MOUSE)
AVAGDASESALLK	::::::::::::::	100	Q8VDN2	CBTC Nov 2013_P50_CHAPS_KCC2_C-term_5.4308.4308.2 File:"CBTC Nov 2013_P50_CHAPS_KCC2_C-term_5.raw", NativeID:"controllerType=0 controllerNumber=1 scan=4308"	Sodium/potassium-transporting ATPase subunit alpha-1 (AT1A1_MOUSE)
YLECSALTQR	:::::::::::	100	P60764	CBTC Nov 2013_P50_CHAPS_KCC2_C-term_5.4318.4318.2 File:"CBTC Nov 2013_P50_CHAPS_KCC2_C-term_5.raw", NativeID:"controllerType=0 controllerNumber=1 scan=4318"	Ras-related C3 botulinum toxin substrate 3 (RAC3_MOUSE)
YLECSALTQR	:::::::::::	100	P63001	CBTC Nov 2013_P50_CHAPS_KCC2_C-term_5.4318.4318.2 File:"CBTC Nov 2013_P50_CHAPS_KCC2_C-term_5.raw", NativeID:"controllerType=0 controllerNumber=1 scan=4318"	Ras-related C3 botulinum toxin substrate 1 (RAC1_MOUSE)
YLECSALTQR	:::::::::::	100	Q05144	CBTC Nov 2013_P50_CHAPS_KCC2_C-term_5.4318.4318.2 File:"CBTC Nov 2013_P50_CHAPS_KCC2_C-term_5.raw", NativeID:"controllerType=0 controllerNumber=1 scan=4318"	Ras-related C3 botulinum toxin substrate 2 (RAC2_MOUSE)
AAGAEEYAQQEVVK	:::::::::::::::	100	P16330	CBTC Nov 2013_P50_CHAPS_KCC2_C-term_5.4319.4319.2 File:"CBTC Nov 2013_P50_CHAPS_KCC2_C-term_5.raw", NativeID:"controllerType=0 controllerNumber=1 scan=4319"	2',3'-cyclic-nucleotide 3'-phosphodiesterase (CN37_MOUSE)
SLTSEDSAVY	:::::::::::	100	P01746	CBTC Nov 2013_P50_CHAPS_KCC2_C-term_5.4325.4325.2 File:"CBTC Nov 2013_P50_CHAPS_KCC2_C-term_5.raw", NativeID:"controllerType=0 controllerNumber=1 scan=4325"	Ig heavy chain V region 93G7 (HVM02_MOUSE)
SLTSEDSAVY	:::::::::::	100	P01747	CBTC Nov 2013_P50_CHAPS_KCC2_C-term_5.4325.4325.2 File:"CBTC Nov 2013_P50_CHAPS_KCC2_C-term_5.raw", NativeID:"controllerType=0 controllerNumber=1 scan=4325"	Ig heavy chain V region 36-65 (HVM03_MOUSE)
SLTSEDSAVY	:::::::::::	100	P01748	CBTC Nov 2013_P50_CHAPS_KCC2_C-term_5.4325.4325.2 File:"CBTC Nov 2013_P50_CHAPS_KCC2_C-term_5.raw", NativeID:"controllerType=0 controllerNumber=1 scan=4325"	Ig heavy chain V region 23 (HVM04_MOUSE)
SLTSEDSAVY	:::::::::::	100	P01751	CBTC Nov 2013_P50_CHAPS_KCC2_C-term_5.4325.4325.2 File:"CBTC Nov 2013_P50_CHAPS_KCC2_C-term_5.raw", NativeID:"controllerType=0 controllerNumber=1 scan=4325"	Ig heavy chain V region B1-8/186-2 (HVM07_MOUSE)
SLTSEDSAVY	:::::::::::	100	P01753	CBTC Nov 2013_P50_CHAPS_KCC2_C-term_5.4325.4325.2 File:"CBTC Nov 2013_P50_CHAPS_KCC2_C-term_5.raw", NativeID:"controllerType=0 controllerNumber=1 scan=4325"	Ig heavy chain V region 186-1 (HVM09_MOUSE)
SLTSEDSAVY	:::::::::::	100	P06328	CBTC Nov 2013_P50_CHAPS_KCC2_C-term_5.4325.4325.2 File:"CBTC Nov 2013_P50_CHAPS_KCC2_C-term_5.raw", NativeID:"controllerType=0 controllerNumber=1 scan=4325"	Ig heavy chain V region VH558 B4 (HVM49_MOUSE)
SLTSEDSAVY	:::::::::::	100	P01754	CBTC Nov 2013_P50_CHAPS_KCC2_C-term_5.4325.4325.2 File:"CBTC Nov 2013_P50_CHAPS_KCC2_C-term_5.raw", NativeID:"controllerType=0 controllerNumber=1 scan=4325"	Ig heavy chain V region 1-62-3 (HVM10_MOUSE)
SLTSEDSAVY	:::::::::::	100	P06330	CBTC Nov 2013_P50_CHAPS_KCC2_C-term_5.4325.4325.2 File:"CBTC Nov 2013_P50_CHAPS_KCC2_C-term_5.raw", NativeID:"controllerType=0 controllerNumber=1 scan=4325"	Ig heavy chain V region AC38 205.12 (HVM51_MOUSE)
YLECSALTQR	:::::::::::	100	P60764	CBTC Nov 2013_P50_CHAPS_KCC2_C-term_5.4362.4362.2 File:"CBTC Nov 2013_P50_CHAPS_KCC2_C-term_5.raw", NativeID:"controllerType=0 controllerNumber=1 scan=4362"	Ras-related C3 botulinum toxin substrate 3 (RAC3_MOUSE)
YLECSALTQR	:::::::::::	100	P63001	CBTC Nov 2013_P50_CHAPS_KCC2_C-term_5.4362.4362.2 File:"CBTC Nov 2013_P50_CHAPS_KCC2_C-term_5.raw", NativeID:"controllerType=0 controllerNumber=1 scan=4362"	Ras-related C3 botulinum toxin substrate 1 (RAC1_MOUSE)
YLECSALTQR	:::::::::::	100	Q05144	CBTC Nov 2013_P50_CHAPS_KCC2_C-term_5.4362.4362.2 File:"CBTC Nov 2013_P50_CHAPS_KCC2_C-term_5.raw", NativeID:"controllerType=0 controllerNumber=1 scan=4362"	Ras-related C3 botulinum toxin substrate 2 (RAC2_MOUSE)
EVCFACVDGK	:::::::::::	100	Q68FD5	CBTC Nov 2013_P50_CHAPS_KCC2_C-term_5.4364.4364.2 File:"CBTC Nov 2013_P50_CHAPS_KCC2_C-term_5.raw", NativeID:"controllerType=0 controllerNumber=1 scan=4364"	Clathrin heavy chain 1 (CLH1_MOUSE)
INVYYNEATGGK	:::::::::::::	100	P68372	CBTC Nov 2013_P50_CHAPS_KCC2_C-term_5.4370.4370.2 File:"CBTC Nov 2013_P50_CHAPS_KCC2_C-term_5.raw", NativeID:"controllerType=0 controllerNumber=1 scan=4370"	Tubulin beta-4B chain (TBB4B_MOUSE)
AENSSLNLIGK	::::::::::::	100	P46460	CBTC Nov 2013_P50_CHAPS_KCC2_C-term_5.4393.4393.2 File:"CBTC Nov 2013_P50_CHAPS_KCC2_C-term_5.raw", NativeID:"controllerType=0 controllerNumber=1 scan=4393"	Vesicle-fusing ATPase (NSF_MOUSE)
TSASIGSLCADAR	::::::::::::::	100	P60202	CBTC Nov 2013_P50_CHAPS_KCC2_C-term_5.4399.4399.2 File:"CBTC Nov 2013_P50_CHAPS_KCC2_C-term_5.raw", NativeID:"controllerType=0 controllerNumber=1 scan=4399"	Myelin proteolipid protein (MYPR_MOUSE)
EVCFACVDGK	:::::::::::	100	Q68FD5	CBTC Nov 2013_P50_CHAPS_KCC2_C-term_5.4406.4406.2 File:"CBTC Nov 2013_P50_CHAPS_KCC2_C-term_5.raw", NativeID:"controllerType=0 controllerNumber=1 scan=4406"	Clathrin heavy chain 1 (CLH1_MOUSE)
TSASIGSLCADAR	::::::::::::::	100	P60202	CBTC Nov 2013_P50_CHAPS_KCC2_C-term_5.4442.4442.2 File:"CBTC Nov 2013_P50_CHAPS_KCC2_C-term_5.raw", NativeID:"controllerType=0 controllerNumber=1 scan=4442"	Myelin proteolipid protein (MYPR_MOUSE)
AENSSLNLIGK	::::::::::::	100	P46460	CBTC Nov 2013_P50_CHAPS_KCC2_C-term_5.4471.4471.2 File:"CBTC Nov 2013_P50_CHAPS_KCC2_C-term_5.raw", NativeID:"controllerType=0 controllerNumber=1 scan=4471"	Vesicle-fusing ATPase (NSF_MOUSE)
AENSSLNLIGK	::::::::::::	100	P46460	CBTC Nov 2013_P50_CHAPS_KCC2_C-term_5.4482.4482.2 File:"CBTC Nov 2013_P50_CHAPS_KCC2_C-term_5.raw", NativeID:"controllerType=0 controllerNumber=1 scan=4482"	Vesicle-fusing ATPase (NSF_MOUSE)
TSASIGSLCADAR	::::::::::::::	100	P60202	CBTC Nov 2013_P50_CHAPS_KCC2_C-term_5.4485.4485.2 File:"CBTC Nov 2013_P50_CHAPS_KCC2_C-term_5.raw", NativeID:"controllerType=0 controllerNumber=1 scan=4485"	Myelin proteolipid protein (MYPR_MOUSE)
VAEIPFNSTNK	::::::::::::	100	Q6PIC6	CBTC Nov 2013_P50_CHAPS_KCC2_C-term_5.4504.4504.2 File:"CBTC Nov 2013_P50_CHAPS_KCC2_C-term_5.raw", NativeID:"controllerType=0 controllerNumber=1 scan=4504"	Sodium/potassium-transporting ATPase subunit alpha-3 (AT1A3_MOUSE)
VAEIPFNSTNK	::::::::::::	100	Q6PIE5	CBTC Nov 2013_P50_CHAPS_KCC2_C-term_5.4504.4504.2 File:"CBTC Nov 2013_P50_CHAPS_KCC2_C-term_5.raw", NativeID:"controllerType=0 controllerNumber=1 scan=4504"	Sodium/potassium-transporting ATPase subunit alpha-2 (AT1A2_MOUSE)
TSASIGSLCADAR	::::::::::::::	100	P60202	CBTC Nov 2013_P50_CHAPS_KCC2_C-term_5.4530.4530.2 File:"CBTC Nov 2013_P50_CHAPS_KCC2_C-term_5.raw", NativeID:"controllerType=0 controllerNumber=1 scan=4530"	Myelin proteolipid protein (MYPR_MOUSE)
SCAEFVSGSQLR	:::::::::::::	100	Q9DCX2	CBTC Nov 2013_P50_CHAPS_KCC2_C-term_5.4555.4555.2 File:"CBTC Nov 2013_P50_CHAPS_KCC2_C-term_5.raw", NativeID:"controllerType=0 controllerNumber=1 scan=4555"	ATP synthase subunit d, mitochondrial (ATP5H_MOUSE)
SCAEFVSGSQLR	:::::::::::::	100	Q9DCX2	CBTC Nov 2013_P50_CHAPS_KCC2_C-term_5.4564.4564.2 File:"CBTC Nov 2013_P50_CHAPS_KCC2_C-term_5.raw", NativeID:"controllerType=0 controllerNumber=1 scan=4564"	ATP synthase subunit d, mitochondrial (ATP5H_MOUSE)
TSASIGSLCADAR	::::::::::::::	100	P60202	CBTC Nov 2013_P50_CHAPS_KCC2_C-term_5.4567.4567.2 File:"CBTC Nov 2013_P50_CHAPS_KCC2_C-term_5.raw", NativeID:"controllerType=0 controllerNumber=1 scan=4567"	Myelin proteolipid protein (MYPR_MOUSE)
TSASIGSLCADAR	::::::::::::::	100	P60202	CBTC Nov 2013_P50_CHAPS_KCC2_C-term_5.4605.4605.2 File:"CBTC Nov 2013_P50_CHAPS_KCC2_C-term_5.raw", NativeID:"controllerType=0 controllerNumber=1 scan=4605"	Myelin proteolipid protein (MYPR_MOUSE)
TSASIGSLCADAR	::::::::::::::	100	P60202	CBTC Nov 2013_P50_CHAPS_KCC2_C-term_5.4622.4622.2 File:"CBTC Nov 2013_P50_CHAPS_KCC2_C-term_5.raw", NativeID:"controllerType=0 controllerNumber=1 scan=4622"	Myelin proteolipid protein (MYPR_MOUSE)
SCAEFVSGSQLR	:::::::::::::	100	Q9DCX2	CBTC Nov 2013_P50_CHAPS_KCC2_C-term_5.4636.4636.2 File:"CBTC Nov 2013_P50_CHAPS_KCC2_C-term_5.raw", NativeID:"controllerType=0 controllerNumber=1 scan=4636"	ATP synthase subunit d, mitochondrial (ATP5H_MOUSE)
QEYDESGPSIVHR	:Pyrolidone from Q:::::::::::::	100	P60710	CBTC Nov 2013_P50_CHAPS_KCC2_C-term_5.4743.4743.2 File:"CBTC Nov 2013_P50_CHAPS_KCC2_C-term_5.raw", NativeID:"controllerType=0 controllerNumber=1 scan=4743"	Actin, cytoplasmic 1 (ACTB_MOUSE)
QEYDESGPSIVHR	:Pyrolidone from Q:::::::::::::	100	P63260	CBTC Nov 2013_P50_CHAPS_KCC2_C-term_5.4743.4743.2 File:"CBTC Nov 2013_P50_CHAPS_KCC2_C-term_5.raw", NativeID:"controllerType=0 controllerNumber=1 scan=4743"	Actin, cytoplasmic 2 (ACTG_MOUSE)
QEYDESGPSIVHR	:Pyrolidone from Q:::::::::::::	100	P60710	CBTC Nov 2013_P50_CHAPS_KCC2_C-term_5.4755.4755.2 File:"CBTC Nov 2013_P50_CHAPS_KCC2_C-term_5.raw", NativeID:"controllerType=0 controllerNumber=1 scan=4755"	Actin, cytoplasmic 1 (ACTB_MOUSE)
QEYDESGPSIVHR	:Pyrolidone from Q:::::::::::::	100	P63260	CBTC Nov 2013_P50_CHAPS_KCC2_C-term_5.4755.4755.2 File:"CBTC Nov 2013_P50_CHAPS_KCC2_C-term_5.raw", NativeID:"controllerType=0 controllerNumber=1 scan=4755"	Actin, cytoplasmic 2 (ACTG_MOUSE)
QNGVLNSWTDQDSK	:Deamidation of Q::::::::::::::	100	P01837	CBTC Nov 2013_P50_CHAPS_KCC2_C-term_5.4765.4765.2 File:"CBTC Nov 2013_P50_CHAPS_KCC2_C-term_5.raw", NativeID:"controllerType=0 controllerNumber=1 scan=4765"	Ig kappa chain C region (IGKC_MOUSE)
QEYDESGPSIVHR	:Pyrolidone from Q:::::::::::::	100	P60710	CBTC Nov 2013_P50_CHAPS_KCC2_C-term_5.4789.4789.2 File:"CBTC Nov 2013_P50_CHAPS_KCC2_C-term_5.raw", NativeID:"controllerType=0 controllerNumber=1 scan=4789"	Actin, cytoplasmic 1 (ACTB_MOUSE)
QEYDESGPSIVHR	:Pyrolidone from Q:::::::::::::	100	P63260	CBTC Nov 2013_P50_CHAPS_KCC2_C-term_5.4789.4789.2 File:"CBTC Nov 2013_P50_CHAPS_KCC2_C-term_5.raw", NativeID:"controllerType=0 controllerNumber=1 scan=4789"	Actin, cytoplasmic 2 (ACTG_MOUSE)
QNGVLNSWTDQDSK	::::::Deamidation of N:::::::::	100	P01837	CBTC Nov 2013_P50_CHAPS_KCC2_C-term_5.4791.4791.2 File:"CBTC Nov 2013_P50_CHAPS_KCC2_C-term_5.raw", NativeID:"controllerType=0 controllerNumber=1 scan=4791"	Ig kappa chain C region (IGKC_MOUSE)
QNGVLNSWTDQDSK	::::::Deamidation of N:::::::::	100	P01837	CBTC Nov 2013_P50_CHAPS_KCC2_C-term_5.4798.4798.2 File:"CBTC Nov 2013_P50_CHAPS_KCC2_C-term_5.raw", NativeID:"controllerType=0 controllerNumber=1 scan=4798"	Ig kappa chain C region (IGKC_MOUSE)
APQVYTIPPPK	::::::::::::	100	P01868	CBTC Nov 2013_P50_CHAPS_KCC2_C-term_5.4816.4816.2 File:"CBTC Nov 2013_P50_CHAPS_KCC2_C-term_5.raw", NativeID:"controllerType=0 controllerNumber=1 scan=4816"	Ig gamma-1 chain C region secreted form (IGHG1_MOUSE)
APQVYTIPPPK	::::::::::::	100	P01869	CBTC Nov 2013_P50_CHAPS_KCC2_C-term_5.4816.4816.2 File:"CBTC Nov 2013_P50_CHAPS_KCC2_C-term_5.raw", NativeID:"controllerType=0 controllerNumber=1 scan=4816"	Ig gamma-1 chain C region, membrane-bound form (IGH1M_MOUSE)
QEYDESGPSIVHR	:Pyrolidone from Q:::::::::::::	100	P60710	CBTC Nov 2013_P50_CHAPS_KCC2_C-term_5.4829.4829.2 File:"CBTC Nov 2013_P50_CHAPS_KCC2_C-term_5.raw", NativeID:"controllerType=0 controllerNumber=1 scan=4829"	Actin, cytoplasmic 1 (ACTB_MOUSE)
QEYDESGPSIVHR	:Pyrolidone from Q:::::::::::::	100	P63260	CBTC Nov 2013_P50_CHAPS_KCC2_C-term_5.4829.4829.2 File:"CBTC Nov 2013_P50_CHAPS_KCC2_C-term_5.raw", NativeID:"controllerType=0 controllerNumber=1 scan=4829"	Actin, cytoplasmic 2 (ACTG_MOUSE)
QNGVLNSWTDQDSK	:Deamidation of Q::::::::::::::	100	P01837	CBTC Nov 2013_P50_CHAPS_KCC2_C-term_5.4831.4831.2 File:"CBTC Nov 2013_P50_CHAPS_KCC2_C-term_5.raw", NativeID:"controllerType=0 controllerNumber=1 scan=4831"	Ig kappa chain C region (IGKC_MOUSE)
DSTYSMSSTLTLTK	::::::Oxidation of M:::::::::	100	P01837	CBTC Nov 2013_P50_CHAPS_KCC2_C-term_5.4834.4834.2 File:"CBTC Nov 2013_P50_CHAPS_KCC2_C-term_5.raw", NativeID:"controllerType=0 controllerNumber=1 scan=4834"	Ig kappa chain C region (IGKC_MOUSE)
QEYDESGPSIVHR	:Pyrolidone from Q:::::::::::::	100	P60710	CBTC Nov 2013_P50_CHAPS_KCC2_C-term_5.4844.4844.2 File:"CBTC Nov 2013_P50_CHAPS_KCC2_C-term_5.raw", NativeID:"controllerType=0 controllerNumber=1 scan=4844"	Actin, cytoplasmic 1 (ACTB_MOUSE)
QEYDESGPSIVHR	:Pyrolidone from Q:::::::::::::	100	P63260	CBTC Nov 2013_P50_CHAPS_KCC2_C-term_5.4844.4844.2 File:"CBTC Nov 2013_P50_CHAPS_KCC2_C-term_5.raw", NativeID:"controllerType=0 controllerNumber=1 scan=4844"	Actin, cytoplasmic 2 (ACTG_MOUSE)
APQVYTIPPPK	::::::::::::	100	P01868	CBTC Nov 2013_P50_CHAPS_KCC2_C-term_5.4851.4851.2 File:"CBTC Nov 2013_P50_CHAPS_KCC2_C-term_5.raw", NativeID:"controllerType=0 controllerNumber=1 scan=4851"	Ig gamma-1 chain C region secreted form (IGHG1_MOUSE)
APQVYTIPPPK	::::::::::::	100	P01869	CBTC Nov 2013_P50_CHAPS_KCC2_C-term_5.4851.4851.2 File:"CBTC Nov 2013_P50_CHAPS_KCC2_C-term_5.raw", NativeID:"controllerType=0 controllerNumber=1 scan=4851"	Ig gamma-1 chain C region, membrane-bound form (IGH1M_MOUSE)
CSDFTEEICR	:::::::::::	100	Q9D6R2	CBTC Nov 2013_P50_CHAPS_KCC2_C-term_5.4873.4873.2 File:"CBTC Nov 2013_P50_CHAPS_KCC2_C-term_5.raw", NativeID:"controllerType=0 controllerNumber=1 scan=4873"	Isocitrate dehydrogenase [NAD] subunit alpha, mitochondrial (IDH3A_MOUSE)
QNGVLNSWTDQDSK	::::::Deamidation of N:::::::::	100	P01837	CBTC Nov 2013_P50_CHAPS_KCC2_C-term_5.4877.4877.2 File:"CBTC Nov 2013_P50_CHAPS_KCC2_C-term_5.raw", NativeID:"controllerType=0 controllerNumber=1 scan=4877"	Ig kappa chain C region (IGKC_MOUSE)
DSTYSMSSTLTLTK	::::::Oxidation of M:::::::::	100	P01837	CBTC Nov 2013_P50_CHAPS_KCC2_C-term_5.4878.4878.2 File:"CBTC Nov 2013_P50_CHAPS_KCC2_C-term_5.raw", NativeID:"controllerType=0 controllerNumber=1 scan=4878"	Ig kappa chain C region (IGKC_MOUSE)
QEYDESGPSIVHR	:Pyrolidone from Q:::::::::::::	100	P60710	CBTC Nov 2013_P50_CHAPS_KCC2_C-term_5.4879.4879.2 File:"CBTC Nov 2013_P50_CHAPS_KCC2_C-term_5.raw", NativeID:"controllerType=0 controllerNumber=1 scan=4879"	Actin, cytoplasmic 1 (ACTB_MOUSE)
QEYDESGPSIVHR	:Pyrolidone from Q:::::::::::::	100	P63260	CBTC Nov 2013_P50_CHAPS_KCC2_C-term_5.4879.4879.2 File:"CBTC Nov 2013_P50_CHAPS_KCC2_C-term_5.raw", NativeID:"controllerType=0 controllerNumber=1 scan=4879"	Actin, cytoplasmic 2 (ACTG_MOUSE)
APQVYTIPPPK	::::::::::::	100	P01868	CBTC Nov 2013_P50_CHAPS_KCC2_C-term_5.4886.4886.2 File:"CBTC Nov 2013_P50_CHAPS_KCC2_C-term_5.raw", NativeID:"controllerType=0 controllerNumber=1 scan=4886"	Ig gamma-1 chain C region secreted form (IGHG1_MOUSE)
APQVYTIPPPK	::::::::::::	100	P01869	CBTC Nov 2013_P50_CHAPS_KCC2_C-term_5.4886.4886.2 File:"CBTC Nov 2013_P50_CHAPS_KCC2_C-term_5.raw", NativeID:"controllerType=0 controllerNumber=1 scan=4886"	Ig gamma-1 chain C region, membrane-bound form (IGH1M_MOUSE)
QEYDESGPSIVHR	:Pyrolidone from Q:::::::::::::	100	P60710	CBTC Nov 2013_P50_CHAPS_KCC2_C-term_5.4897.4897.2 File:"CBTC Nov 2013_P50_CHAPS_KCC2_C-term_5.raw", NativeID:"controllerType=0 controllerNumber=1 scan=4897"	Actin, cytoplasmic 1 (ACTB_MOUSE)
QEYDESGPSIVHR	:Pyrolidone from Q:::::::::::::	100	P63260	CBTC Nov 2013_P50_CHAPS_KCC2_C-term_5.4897.4897.2 File:"CBTC Nov 2013_P50_CHAPS_KCC2_C-term_5.raw", NativeID:"controllerType=0 controllerNumber=1 scan=4897"	Actin, cytoplasmic 2 (ACTG_MOUSE)
VTCVVVDISK	:::::::::::	100	P01868	CBTC Nov 2013_P50_CHAPS_KCC2_C-term_5.4906.4906.2 File:"CBTC Nov 2013_P50_CHAPS_KCC2_C-term_5.raw", NativeID:"controllerType=0 controllerNumber=1 scan=4906"	Ig gamma-1 chain C region secreted form (IGHG1_MOUSE)
VTCVVVDISK	:::::::::::	100	P01869	CBTC Nov 2013_P50_CHAPS_KCC2_C-term_5.4906.4906.2 File:"CBTC Nov 2013_P50_CHAPS_KCC2_C-term_5.raw", NativeID:"controllerType=0 controllerNumber=1 scan=4906"	Ig gamma-1 chain C region, membrane-bound form (IGH1M_MOUSE)
APQVYTIPPPK	::::::::::::	100	P01868	CBTC Nov 2013_P50_CHAPS_KCC2_C-term_5.4909.4909.2 File:"CBTC Nov 2013_P50_CHAPS_KCC2_C-term_5.raw", NativeID:"controllerType=0 controllerNumber=1 scan=4909"	Ig gamma-1 chain C region secreted form (IGHG1_MOUSE)
APQVYTIPPPK	::::::::::::	100	P01869	CBTC Nov 2013_P50_CHAPS_KCC2_C-term_5.4909.4909.2 File:"CBTC Nov 2013_P50_CHAPS_KCC2_C-term_5.raw", NativeID:"controllerType=0 controllerNumber=1 scan=4909"	Ig gamma-1 chain C region, membrane-bound form (IGH1M_MOUSE)
QVVAVTGDGTNDGPALK	::::::::::::::::::	100	Q6Q477	CBTC Nov 2013_P50_CHAPS_KCC2_C-term_5.4917.4917.2 File:"CBTC Nov 2013_P50_CHAPS_KCC2_C-term_5.raw", NativeID:"controllerType=0 controllerNumber=1 scan=4917"	Plasma membrane calcium-transporting ATPase 4 (AT2B4_MOUSE)
QVVAVTGDGTNDGPALK	::::::::::::::::::	100	Q6Q477-2	CBTC Nov 2013_P50_CHAPS_KCC2_C-term_5.4917.4917.2 File:"CBTC Nov 2013_P50_CHAPS_KCC2_C-term_5.raw", NativeID:"controllerType=0 controllerNumber=1 scan=4917"	Isoform 2 of Plasma membrane calcium-transporting ATPase 4 (AT2B4_MOUSE)
QVVAVTGDGTNDGPALK	::::::::::::::::::	100	Q9R0K7	CBTC Nov 2013_P50_CHAPS_KCC2_C-term_5.4917.4917.2 File:"CBTC Nov 2013_P50_CHAPS_KCC2_C-term_5.raw", NativeID:"controllerType=0 controllerNumber=1 scan=4917"	Plasma membrane calcium-transporting ATPase 2 (AT2B2_MOUSE)
QNGVLNSWTDQDSK	::::::Deamidation of N:::::::::	100	P01837	CBTC Nov 2013_P50_CHAPS_KCC2_C-term_5.4921.4921.2 File:"CBTC Nov 2013_P50_CHAPS_KCC2_C-term_5.raw", NativeID:"controllerType=0 controllerNumber=1 scan=4921"	Ig kappa chain C region (IGKC_MOUSE)
DSTYSMSSTLTLTK	::::::Oxidation of M:::::::::	100	P01837	CBTC Nov 2013_P50_CHAPS_KCC2_C-term_5.4922.4922.2 File:"CBTC Nov 2013_P50_CHAPS_KCC2_C-term_5.raw", NativeID:"controllerType=0 controllerNumber=1 scan=4922"	Ig kappa chain C region (IGKC_MOUSE)
QVVAVTGDGTNDGPALK	::::::::::::::::::	100	Q6Q477	CBTC Nov 2013_P50_CHAPS_KCC2_C-term_5.4928.4928.2 File:"CBTC Nov 2013_P50_CHAPS_KCC2_C-term_5.raw", NativeID:"controllerType=0 controllerNumber=1 scan=4928"	Plasma membrane calcium-transporting ATPase 4 (AT2B4_MOUSE)
QVVAVTGDGTNDGPALK	::::::::::::::::::	100	Q6Q477-2	CBTC Nov 2013_P50_CHAPS_KCC2_C-term_5.4928.4928.2 File:"CBTC Nov 2013_P50_CHAPS_KCC2_C-term_5.raw", NativeID:"controllerType=0 controllerNumber=1 scan=4928"	Isoform 2 of Plasma membrane calcium-transporting ATPase 4 (AT2B4_MOUSE)
QVVAVTGDGTNDGPALK	::::::::::::::::::	100	Q9R0K7	CBTC Nov 2013_P50_CHAPS_KCC2_C-term_5.4928.4928.2 File:"CBTC Nov 2013_P50_CHAPS_KCC2_C-term_5.raw", NativeID:"controllerType=0 controllerNumber=1 scan=4928"	Plasma membrane calcium-transporting ATPase 2 (AT2B2_MOUSE)
DSTYSMSSTLTLTK	::::::Oxidation of M:::::::::	100	P01837	CBTC Nov 2013_P50_CHAPS_KCC2_C-term_5.4930.4930.2 File:"CBTC Nov 2013_P50_CHAPS_KCC2_C-term_5.raw", NativeID:"controllerType=0 controllerNumber=1 scan=4930"	Ig kappa chain C region (IGKC_MOUSE)
IDESSLTGESDQVR	:::::::::::::::	100	Q9R0K7	CBTC Nov 2013_P50_CHAPS_KCC2_C-term_5.4945.4945.2 File:"CBTC Nov 2013_P50_CHAPS_KCC2_C-term_5.raw", NativeID:"controllerType=0 controllerNumber=1 scan=4945"	Plasma membrane calcium-transporting ATPase 2 (AT2B2_MOUSE)
VTCVVVDISK	:::::::::::	100	P01868	CBTC Nov 2013_P50_CHAPS_KCC2_C-term_5.4951.4951.2 File:"CBTC Nov 2013_P50_CHAPS_KCC2_C-term_5.raw", NativeID:"controllerType=0 controllerNumber=1 scan=4951"	Ig gamma-1 chain C region secreted form (IGHG1_MOUSE)
VTCVVVDISK	:::::::::::	100	P01869	CBTC Nov 2013_P50_CHAPS_KCC2_C-term_5.4951.4951.2 File:"CBTC Nov 2013_P50_CHAPS_KCC2_C-term_5.raw", NativeID:"controllerType=0 controllerNumber=1 scan=4951"	Ig gamma-1 chain C region, membrane-bound form (IGH1M_MOUSE)
APQVYTIPPPK	::::::::::::	100	P01868	CBTC Nov 2013_P50_CHAPS_KCC2_C-term_5.4953.4953.2 File:"CBTC Nov 2013_P50_CHAPS_KCC2_C-term_5.raw", NativeID:"controllerType=0 controllerNumber=1 scan=4953"	Ig gamma-1 chain C region secreted form (IGHG1_MOUSE)
APQVYTIPPPK	::::::::::::	100	P01869	CBTC Nov 2013_P50_CHAPS_KCC2_C-term_5.4953.4953.2 File:"CBTC Nov 2013_P50_CHAPS_KCC2_C-term_5.raw", NativeID:"controllerType=0 controllerNumber=1 scan=4953"	Ig gamma-1 chain C region, membrane-bound form (IGH1M_MOUSE)
QVVAVTGDGTNDGPALK	::::::::::::::::::	100	Q6Q477	CBTC Nov 2013_P50_CHAPS_KCC2_C-term_5.4963.4963.2 File:"CBTC Nov 2013_P50_CHAPS_KCC2_C-term_5.raw", NativeID:"controllerType=0 controllerNumber=1 scan=4963"	Plasma membrane calcium-transporting ATPase 4 (AT2B4_MOUSE)
QVVAVTGDGTNDGPALK	::::::::::::::::::	100	Q6Q477-2	CBTC Nov 2013_P50_CHAPS_KCC2_C-term_5.4963.4963.2 File:"CBTC Nov 2013_P50_CHAPS_KCC2_C-term_5.raw", NativeID:"controllerType=0 controllerNumber=1 scan=4963"	Isoform 2 of Plasma membrane calcium-transporting ATPase 4 (AT2B4_MOUSE)
QVVAVTGDGTNDGPALK	::::::::::::::::::	100	Q9R0K7	CBTC Nov 2013_P50_CHAPS_KCC2_C-term_5.4963.4963.2 File:"CBTC Nov 2013_P50_CHAPS_KCC2_C-term_5.raw", NativeID:"controllerType=0 controllerNumber=1 scan=4963"	Plasma membrane calcium-transporting ATPase 2 (AT2B2_MOUSE)
QNGVLNSWTDQDSK	::::::Deamidation of N:::::::::	100	P01837	CBTC Nov 2013_P50_CHAPS_KCC2_C-term_5.4966.4966.2 File:"CBTC Nov 2013_P50_CHAPS_KCC2_C-term_5.raw", NativeID:"controllerType=0 controllerNumber=1 scan=4966"	Ig kappa chain C region (IGKC_MOUSE)
IDESSLTGESDQVR	:::::::::::::::	100	Q9R0K7	CBTC Nov 2013_P50_CHAPS_KCC2_C-term_5.4971.4971.2 File:"CBTC Nov 2013_P50_CHAPS_KCC2_C-term_5.raw", NativeID:"controllerType=0 controllerNumber=1 scan=4971"	Plasma membrane calcium-transporting ATPase 2 (AT2B2_MOUSE)
DSTYSMSSTLTLTK	::::::Oxidation of M:::::::::	100	P01837	CBTC Nov 2013_P50_CHAPS_KCC2_C-term_5.4977.4977.2 File:"CBTC Nov 2013_P50_CHAPS_KCC2_C-term_5.raw", NativeID:"controllerType=0 controllerNumber=1 scan=4977"	Ig kappa chain C region (IGKC_MOUSE)
QVVAVTGDGTNDGPALK	::::::::::::::::::	100	Q6Q477	CBTC Nov 2013_P50_CHAPS_KCC2_C-term_5.4988.4988.2 File:"CBTC Nov 2013_P50_CHAPS_KCC2_C-term_5.raw", NativeID:"controllerType=0 controllerNumber=1 scan=4988"	Plasma membrane calcium-transporting ATPase 4 (AT2B4_MOUSE)
QVVAVTGDGTNDGPALK	::::::::::::::::::	100	Q6Q477-2	CBTC Nov 2013_P50_CHAPS_KCC2_C-term_5.4988.4988.2 File:"CBTC Nov 2013_P50_CHAPS_KCC2_C-term_5.raw", NativeID:"controllerType=0 controllerNumber=1 scan=4988"	Isoform 2 of Plasma membrane calcium-transporting ATPase 4 (AT2B4_MOUSE)
QVVAVTGDGTNDGPALK	::::::::::::::::::	100	Q9R0K7	CBTC Nov 2013_P50_CHAPS_KCC2_C-term_5.4988.4988.2 File:"CBTC Nov 2013_P50_CHAPS_KCC2_C-term_5.raw", NativeID:"controllerType=0 controllerNumber=1 scan=4988"	Plasma membrane calcium-transporting ATPase 2 (AT2B2_MOUSE)
VTCVVVDISK	:::::::::::	100	P01868	CBTC Nov 2013_P50_CHAPS_KCC2_C-term_5.4996.4996.2 File:"CBTC Nov 2013_P50_CHAPS_KCC2_C-term_5.raw", NativeID:"controllerType=0 controllerNumber=1 scan=4996"	Ig gamma-1 chain C region secreted form (IGHG1_MOUSE)
VTCVVVDISK	:::::::::::	100	P01869	CBTC Nov 2013_P50_CHAPS_KCC2_C-term_5.4996.4996.2 File:"CBTC Nov 2013_P50_CHAPS_KCC2_C-term_5.raw", NativeID:"controllerType=0 controllerNumber=1 scan=4996"	Ig gamma-1 chain C region, membrane-bound form (IGH1M_MOUSE)
ASLYPCPETPQER	::::::::::::::	100	Q9Z1G4	CBTC Nov 2013_P50_CHAPS_KCC2_C-term_5.5008.5008.2 File:"CBTC Nov 2013_P50_CHAPS_KCC2_C-term_5.raw", NativeID:"controllerType=0 controllerNumber=1 scan=5008"	V-type proton ATPase 116 kDa subunit a isoform 1 (VPP1_MOUSE)
ASLYPCPETPQER	::::::::::::::	100	Q9Z1G4-2	CBTC Nov 2013_P50_CHAPS_KCC2_C-term_5.5008.5008.2 File:"CBTC Nov 2013_P50_CHAPS_KCC2_C-term_5.raw", NativeID:"controllerType=0 controllerNumber=1 scan=5008"	Isoform A1-I of V-type proton ATPase 116 kDa subunit a isoform 1 (VPP1_MOUSE)
ASLYPCPETPQER	::::::::::::::	100	Q9Z1G4-3	CBTC Nov 2013_P50_CHAPS_KCC2_C-term_5.5008.5008.2 File:"CBTC Nov 2013_P50_CHAPS_KCC2_C-term_5.raw", NativeID:"controllerType=0 controllerNumber=1 scan=5008"	Isoform A1-III of V-type proton ATPase 116 kDa subunit a isoform 1 (VPP1_MOUSE)
APQVYTIPPPK	::::::::::::	100	P01868	CBTC Nov 2013_P50_CHAPS_KCC2_C-term_5.5009.5009.2 File:"CBTC Nov 2013_P50_CHAPS_KCC2_C-term_5.raw", NativeID:"controllerType=0 controllerNumber=1 scan=5009"	Ig gamma-1 chain C region secreted form (IGHG1_MOUSE)
APQVYTIPPPK	::::::::::::	100	P01869	CBTC Nov 2013_P50_CHAPS_KCC2_C-term_5.5009.5009.2 File:"CBTC Nov 2013_P50_CHAPS_KCC2_C-term_5.raw", NativeID:"controllerType=0 controllerNumber=1 scan=5009"	Ig gamma-1 chain C region, membrane-bound form (IGH1M_MOUSE)
VTCVVVDISK	:::::::::::	100	P01868	CBTC Nov 2013_P50_CHAPS_KCC2_C-term_5.5016.5016.2 File:"CBTC Nov 2013_P50_CHAPS_KCC2_C-term_5.raw", NativeID:"controllerType=0 controllerNumber=1 scan=5016"	Ig gamma-1 chain C region secreted form (IGHG1_MOUSE)
VTCVVVDISK	:::::::::::	100	P01869	CBTC Nov 2013_P50_CHAPS_KCC2_C-term_5.5016.5016.2 File:"CBTC Nov 2013_P50_CHAPS_KCC2_C-term_5.raw", NativeID:"controllerType=0 controllerNumber=1 scan=5016"	Ig gamma-1 chain C region, membrane-bound form (IGH1M_MOUSE)
QNGVLNSWTDQDSK	:Deamidation of Q::::::::::::::	100	P01837	CBTC Nov 2013_P50_CHAPS_KCC2_C-term_5.5023.5023.2 File:"CBTC Nov 2013_P50_CHAPS_KCC2_C-term_5.raw", NativeID:"controllerType=0 controllerNumber=1 scan=5023"	Ig kappa chain C region (IGKC_MOUSE)
QNGVLNSWTDQDSK	:Deamidation of Q::::::::::::::	100	P01837	CBTC Nov 2013_P50_CHAPS_KCC2_C-term_5.5042.5042.2 File:"CBTC Nov 2013_P50_CHAPS_KCC2_C-term_5.raw", NativeID:"controllerType=0 controllerNumber=1 scan=5042"	Ig kappa chain C region (IGKC_MOUSE)
APQVYTIPPPK	::::::::::::	100	P01868	CBTC Nov 2013_P50_CHAPS_KCC2_C-term_5.5045.5045.2 File:"CBTC Nov 2013_P50_CHAPS_KCC2_C-term_5.raw", NativeID:"controllerType=0 controllerNumber=1 scan=5045"	Ig gamma-1 chain C region secreted form (IGHG1_MOUSE)
APQVYTIPPPK	::::::::::::	100	P01869	CBTC Nov 2013_P50_CHAPS_KCC2_C-term_5.5045.5045.2 File:"CBTC Nov 2013_P50_CHAPS_KCC2_C-term_5.raw", NativeID:"controllerType=0 controllerNumber=1 scan=5045"	Ig gamma-1 chain C region, membrane-bound form (IGH1M_MOUSE)
ASLYPCPETPQER	::::::::::::::	100	Q9Z1G4	CBTC Nov 2013_P50_CHAPS_KCC2_C-term_5.5049.5049.2 File:"CBTC Nov 2013_P50_CHAPS_KCC2_C-term_5.raw", NativeID:"controllerType=0 controllerNumber=1 scan=5049"	V-type proton ATPase 116 kDa subunit a isoform 1 (VPP1_MOUSE)
ASLYPCPETPQER	::::::::::::::	100	Q9Z1G4-2	CBTC Nov 2013_P50_CHAPS_KCC2_C-term_5.5049.5049.2 File:"CBTC Nov 2013_P50_CHAPS_KCC2_C-term_5.raw", NativeID:"controllerType=0 controllerNumber=1 scan=5049"	Isoform A1-I of V-type proton ATPase 116 kDa subunit a isoform 1 (VPP1_MOUSE)
ASLYPCPETPQER	::::::::::::::	100	Q9Z1G4-3	CBTC Nov 2013_P50_CHAPS_KCC2_C-term_5.5049.5049.2 File:"CBTC Nov 2013_P50_CHAPS_KCC2_C-term_5.raw", NativeID:"controllerType=0 controllerNumber=1 scan=5049"	Isoform A1-III of V-type proton ATPase 116 kDa subunit a isoform 1 (VPP1_MOUSE)
VTCVVVDISK	:::::::::::	100	P01868	CBTC Nov 2013_P50_CHAPS_KCC2_C-term_5.5061.5061.2 File:"CBTC Nov 2013_P50_CHAPS_KCC2_C-term_5.raw", NativeID:"controllerType=0 controllerNumber=1 scan=5061"	Ig gamma-1 chain C region secreted form (IGHG1_MOUSE)
VTCVVVDISK	:::::::::::	100	P01869	CBTC Nov 2013_P50_CHAPS_KCC2_C-term_5.5061.5061.2 File:"CBTC Nov 2013_P50_CHAPS_KCC2_C-term_5.raw", NativeID:"controllerType=0 controllerNumber=1 scan=5061"	Ig gamma-1 chain C region, membrane-bound form (IGH1M_MOUSE)
LLFEGAGSNPGDK	::::::::::::::	100	P51863	CBTC Nov 2013_P50_CHAPS_KCC2_C-term_5.5063.5063.2 File:"CBTC Nov 2013_P50_CHAPS_KCC2_C-term_5.raw", NativeID:"controllerType=0 controllerNumber=1 scan=5063"	V-type proton ATPase subunit d 1 (VA0D1_MOUSE)
QNGVLNSWTDQDSK	:::::::::::::::	100	P01837	CBTC Nov 2013_P50_CHAPS_KCC2_C-term_5.5068.5068.2 File:"CBTC Nov 2013_P50_CHAPS_KCC2_C-term_5.raw", NativeID:"controllerType=0 controllerNumber=1 scan=5068"	Ig kappa chain C region (IGKC_MOUSE)
GNNTTSLLSQSVAK	:::::::::::::::	100	Q9DB77	CBTC Nov 2013_P50_CHAPS_KCC2_C-term_5.5071.5071.2 File:"CBTC Nov 2013_P50_CHAPS_KCC2_C-term_5.raw", NativeID:"controllerType=0 controllerNumber=1 scan=5071"	Cytochrome b-c1 complex subunit 2, mitochondrial (QCR2_MOUSE)
ASLYPCPETPQER	::::::::::::::	100	Q9Z1G4	CBTC Nov 2013_P50_CHAPS_KCC2_C-term_5.5095.5095.2 File:"CBTC Nov 2013_P50_CHAPS_KCC2_C-term_5.raw", NativeID:"controllerType=0 controllerNumber=1 scan=5095"	V-type proton ATPase 116 kDa subunit a isoform 1 (VPP1_MOUSE)
ASLYPCPETPQER	::::::::::::::	100	Q9Z1G4-2	CBTC Nov 2013_P50_CHAPS_KCC2_C-term_5.5095.5095.2 File:"CBTC Nov 2013_P50_CHAPS_KCC2_C-term_5.raw", NativeID:"controllerType=0 controllerNumber=1 scan=5095"	Isoform A1-I of V-type proton ATPase 116 kDa subunit a isoform 1 (VPP1_MOUSE)
ASLYPCPETPQER	::::::::::::::	100	Q9Z1G4-3	CBTC Nov 2013_P50_CHAPS_KCC2_C-term_5.5095.5095.2 File:"CBTC Nov 2013_P50_CHAPS_KCC2_C-term_5.raw", NativeID:"controllerType=0 controllerNumber=1 scan=5095"	Isoform A1-III of V-type proton ATPase 116 kDa subunit a isoform 1 (VPP1_MOUSE)
VTCVVVDISK	:::::::::::	100	P01868	CBTC Nov 2013_P50_CHAPS_KCC2_C-term_5.5106.5106.2 File:"CBTC Nov 2013_P50_CHAPS_KCC2_C-term_5.raw", NativeID:"controllerType=0 controllerNumber=1 scan=5106"	Ig gamma-1 chain C region secreted form (IGHG1_MOUSE)
VTCVVVDISK	:::::::::::	100	P01869	CBTC Nov 2013_P50_CHAPS_KCC2_C-term_5.5106.5106.2 File:"CBTC Nov 2013_P50_CHAPS_KCC2_C-term_5.raw", NativeID:"controllerType=0 controllerNumber=1 scan=5106"	Ig gamma-1 chain C region, membrane-bound form (IGH1M_MOUSE)
VTCVVVDISK	:::::::::::	100	P01868	CBTC Nov 2013_P50_CHAPS_KCC2_C-term_5.5111.5111.2 File:"CBTC Nov 2013_P50_CHAPS_KCC2_C-term_5.raw", NativeID:"controllerType=0 controllerNumber=1 scan=5111"	Ig gamma-1 chain C region secreted form (IGHG1_MOUSE)
VTCVVVDISK	:::::::::::	100	P01869	CBTC Nov 2013_P50_CHAPS_KCC2_C-term_5.5111.5111.2 File:"CBTC Nov 2013_P50_CHAPS_KCC2_C-term_5.raw", NativeID:"controllerType=0 controllerNumber=1 scan=5111"	Ig gamma-1 chain C region, membrane-bound form (IGH1M_MOUSE)
ASLYPCPETPQER	::::::::::::::	100	Q9Z1G4	CBTC Nov 2013_P50_CHAPS_KCC2_C-term_5.5115.5115.2 File:"CBTC Nov 2013_P50_CHAPS_KCC2_C-term_5.raw", NativeID:"controllerType=0 controllerNumber=1 scan=5115"	V-type proton ATPase 116 kDa subunit a isoform 1 (VPP1_MOUSE)
ASLYPCPETPQER	::::::::::::::	100	Q9Z1G4-2	CBTC Nov 2013_P50_CHAPS_KCC2_C-term_5.5115.5115.2 File:"CBTC Nov 2013_P50_CHAPS_KCC2_C-term_5.raw", NativeID:"controllerType=0 controllerNumber=1 scan=5115"	Isoform A1-I of V-type proton ATPase 116 kDa subunit a isoform 1 (VPP1_MOUSE)
ASLYPCPETPQER	::::::::::::::	100	Q9Z1G4-3	CBTC Nov 2013_P50_CHAPS_KCC2_C-term_5.5115.5115.2 File:"CBTC Nov 2013_P50_CHAPS_KCC2_C-term_5.raw", NativeID:"controllerType=0 controllerNumber=1 scan=5115"	Isoform A1-III of V-type proton ATPase 116 kDa subunit a isoform 1 (VPP1_MOUSE)
FLEQQNQVLQTK	:::::::::::::	100	P04104	CBTC Nov 2013_P50_CHAPS_KCC2_C-term_5.5138.5138.2 File:"CBTC Nov 2013_P50_CHAPS_KCC2_C-term_5.raw", NativeID:"controllerType=0 controllerNumber=1 scan=5138"	Keratin, type II cytoskeletal 1 (K2C1_MOUSE)
FLEQQNQVLQTK	:::::::::::::	100	Q6IFZ6	CBTC Nov 2013_P50_CHAPS_KCC2_C-term_5.5138.5138.2 File:"CBTC Nov 2013_P50_CHAPS_KCC2_C-term_5.raw", NativeID:"controllerType=0 controllerNumber=1 scan=5138"	Keratin, type II cytoskeletal 1b (K2C1B_MOUSE)
FLEQQNQVLQTK	:::::::::::::	100	P03995	CBTC Nov 2013_P50_CHAPS_KCC2_C-term_5.5138.5138.2 File:"CBTC Nov 2013_P50_CHAPS_KCC2_C-term_5.raw", NativeID:"controllerType=0 controllerNumber=1 scan=5138"	Glial fibrillary acidic protein (GFAP_MOUSE)
FLEQQNQVLQTK	:::::::::::::	100	P03995-2	CBTC Nov 2013_P50_CHAPS_KCC2_C-term_5.5138.5138.2 File:"CBTC Nov 2013_P50_CHAPS_KCC2_C-term_5.raw", NativeID:"controllerType=0 controllerNumber=1 scan=5138"	Isoform 2 of Glial fibrillary acidic protein (GFAP_MOUSE)
FLEQQNQVLQTK	:::::::::::::	100	Q6NXH9	CBTC Nov 2013_P50_CHAPS_KCC2_C-term_5.5138.5138.2 File:"CBTC Nov 2013_P50_CHAPS_KCC2_C-term_5.raw", NativeID:"controllerType=0 controllerNumber=1 scan=5138"	Keratin, type II cytoskeletal 73 (K2C73_MOUSE)
FLEQQNQVLQTK	:::::::::::::	100	Q9DCV7	CBTC Nov 2013_P50_CHAPS_KCC2_C-term_5.5138.5138.2 File:"CBTC Nov 2013_P50_CHAPS_KCC2_C-term_5.raw", NativeID:"controllerType=0 controllerNumber=1 scan=5138"	Keratin, type II cytoskeletal 7 (K2C7_MOUSE)
FLEQQNQVLQTK	:::::::::::::	100	Q9Z2T6	CBTC Nov 2013_P50_CHAPS_KCC2_C-term_5.5138.5138.2 File:"CBTC Nov 2013_P50_CHAPS_KCC2_C-term_5.raw", NativeID:"controllerType=0 controllerNumber=1 scan=5138"	Keratin, type II cuticular Hb5 (KRT85_MOUSE)
FLEQQNQVLQTK	:::::::::::::	100	Q6IME9	CBTC Nov 2013_P50_CHAPS_KCC2_C-term_5.5138.5138.2 File:"CBTC Nov 2013_P50_CHAPS_KCC2_C-term_5.raw", NativeID:"controllerType=0 controllerNumber=1 scan=5138"	Keratin, type II cytoskeletal 72 (K2C72_MOUSE)
FLEQQNQVLQTK	:::::::::::::	100	Q9R0H5	CBTC Nov 2013_P50_CHAPS_KCC2_C-term_5.5138.5138.2 File:"CBTC Nov 2013_P50_CHAPS_KCC2_C-term_5.raw", NativeID:"controllerType=0 controllerNumber=1 scan=5138"	Keratin, type II cytoskeletal 71 (K2C71_MOUSE)
ASLYPCPETPQER	::::::::::::::	100	Q9Z1G4	CBTC Nov 2013_P50_CHAPS_KCC2_C-term_5.5143.5143.2 File:"CBTC Nov 2013_P50_CHAPS_KCC2_C-term_5.raw", NativeID:"controllerType=0 controllerNumber=1 scan=5143"	V-type proton ATPase 116 kDa subunit a isoform 1 (VPP1_MOUSE)
ASLYPCPETPQER	::::::::::::::	100	Q9Z1G4-2	CBTC Nov 2013_P50_CHAPS_KCC2_C-term_5.5143.5143.2 File:"CBTC Nov 2013_P50_CHAPS_KCC2_C-term_5.raw", NativeID:"controllerType=0 controllerNumber=1 scan=5143"	Isoform A1-I of V-type proton ATPase 116 kDa subunit a isoform 1 (VPP1_MOUSE)
ASLYPCPETPQER	::::::::::::::	100	Q9Z1G4-3	CBTC Nov 2013_P50_CHAPS_KCC2_C-term_5.5143.5143.2 File:"CBTC Nov 2013_P50_CHAPS_KCC2_C-term_5.raw", NativeID:"controllerType=0 controllerNumber=1 scan=5143"	Isoform A1-III of V-type proton ATPase 116 kDa subunit a isoform 1 (VPP1_MOUSE)
NVSMFPGNPER	::::::::::::	100	Q91V14	CBTC Nov 2013_P50_CHAPS_KCC2_C-term_5.5160.5160.2 File:"CBTC Nov 2013_P50_CHAPS_KCC2_C-term_5.raw", NativeID:"controllerType=0 controllerNumber=1 scan=5160"	Solute carrier family 12 member 5 (S12A5_MOUSE)
NVSMFPGNPER	::::::::::::	100	Q91V14-2	CBTC Nov 2013_P50_CHAPS_KCC2_C-term_5.5160.5160.2 File:"CBTC Nov 2013_P50_CHAPS_KCC2_C-term_5.raw", NativeID:"controllerType=0 controllerNumber=1 scan=5160"	Isoform 2 of Solute carrier family 12 member 5 (S12A5_MOUSE)
FSGSGSGTQFSLK	::::::::::::::	100	P01636	CBTC Nov 2013_P50_CHAPS_KCC2_C-term_5.5168.5168.2 File:"CBTC Nov 2013_P50_CHAPS_KCC2_C-term_5.raw", NativeID:"controllerType=0 controllerNumber=1 scan=5168"	Ig kappa chain V-V region MOPC 149 (KV5A4_MOUSE)
FLEQQNQVLQTK	:::::::::::::	100	P04104	CBTC Nov 2013_P50_CHAPS_KCC2_C-term_5.5182.5182.2 File:"CBTC Nov 2013_P50_CHAPS_KCC2_C-term_5.raw", NativeID:"controllerType=0 controllerNumber=1 scan=5182"	Keratin, type II cytoskeletal 1 (K2C1_MOUSE)
FLEQQNQVLQTK	:::::::::::::	100	Q6IFZ6	CBTC Nov 2013_P50_CHAPS_KCC2_C-term_5.5182.5182.2 File:"CBTC Nov 2013_P50_CHAPS_KCC2_C-term_5.raw", NativeID:"controllerType=0 controllerNumber=1 scan=5182"	Keratin, type II cytoskeletal 1b (K2C1B_MOUSE)
FLEQQNQVLQTK	:::::::::::::	100	P03995	CBTC Nov 2013_P50_CHAPS_KCC2_C-term_5.5182.5182.2 File:"CBTC Nov 2013_P50_CHAPS_KCC2_C-term_5.raw", NativeID:"controllerType=0 controllerNumber=1 scan=5182"	Glial fibrillary acidic protein (GFAP_MOUSE)
FLEQQNQVLQTK	:::::::::::::	100	P03995-2	CBTC Nov 2013_P50_CHAPS_KCC2_C-term_5.5182.5182.2 File:"CBTC Nov 2013_P50_CHAPS_KCC2_C-term_5.raw", NativeID:"controllerType=0 controllerNumber=1 scan=5182"	Isoform 2 of Glial fibrillary acidic protein (GFAP_MOUSE)
FLEQQNQVLQTK	:::::::::::::	100	Q6NXH9	CBTC Nov 2013_P50_CHAPS_KCC2_C-term_5.5182.5182.2 File:"CBTC Nov 2013_P50_CHAPS_KCC2_C-term_5.raw", NativeID:"controllerType=0 controllerNumber=1 scan=5182"	Keratin, type II cytoskeletal 73 (K2C73_MOUSE)
FLEQQNQVLQTK	:::::::::::::	100	Q9DCV7	CBTC Nov 2013_P50_CHAPS_KCC2_C-term_5.5182.5182.2 File:"CBTC Nov 2013_P50_CHAPS_KCC2_C-term_5.raw", NativeID:"controllerType=0 controllerNumber=1 scan=5182"	Keratin, type II cytoskeletal 7 (K2C7_MOUSE)
FLEQQNQVLQTK	:::::::::::::	100	Q9Z2T6	CBTC Nov 2013_P50_CHAPS_KCC2_C-term_5.5182.5182.2 File:"CBTC Nov 2013_P50_CHAPS_KCC2_C-term_5.raw", NativeID:"controllerType=0 controllerNumber=1 scan=5182"	Keratin, type II cuticular Hb5 (KRT85_MOUSE)
FLEQQNQVLQTK	:::::::::::::	100	Q6IME9	CBTC Nov 2013_P50_CHAPS_KCC2_C-term_5.5182.5182.2 File:"CBTC Nov 2013_P50_CHAPS_KCC2_C-term_5.raw", NativeID:"controllerType=0 controllerNumber=1 scan=5182"	Keratin, type II cytoskeletal 72 (K2C72_MOUSE)
FLEQQNQVLQTK	:::::::::::::	100	Q9R0H5	CBTC Nov 2013_P50_CHAPS_KCC2_C-term_5.5182.5182.2 File:"CBTC Nov 2013_P50_CHAPS_KCC2_C-term_5.raw", NativeID:"controllerType=0 controllerNumber=1 scan=5182"	Keratin, type II cytoskeletal 71 (K2C71_MOUSE)
QNGVLNSWTDQDSK	:Deamidation of Q:Deamidation of N:::::::::::::	100	P01837	CBTC Nov 2013_P50_CHAPS_KCC2_C-term_5.5188.5188.2 File:"CBTC Nov 2013_P50_CHAPS_KCC2_C-term_5.raw", NativeID:"controllerType=0 controllerNumber=1 scan=5188"	Ig kappa chain C region (IGKC_MOUSE)
NVSMFPGNPER	::::::::::::	100	Q91V14	CBTC Nov 2013_P50_CHAPS_KCC2_C-term_5.5204.5204.2 File:"CBTC Nov 2013_P50_CHAPS_KCC2_C-term_5.raw", NativeID:"controllerType=0 controllerNumber=1 scan=5204"	Solute carrier family 12 member 5 (S12A5_MOUSE)
NVSMFPGNPER	::::::::::::	100	Q91V14-2	CBTC Nov 2013_P50_CHAPS_KCC2_C-term_5.5204.5204.2 File:"CBTC Nov 2013_P50_CHAPS_KCC2_C-term_5.raw", NativeID:"controllerType=0 controllerNumber=1 scan=5204"	Isoform 2 of Solute carrier family 12 member 5 (S12A5_MOUSE)
QNGVLNSWTDQDSK	:Deamidation of Q:::::Deamidation of N:::::::::	100	P01837	CBTC Nov 2013_P50_CHAPS_KCC2_C-term_5.5205.5205.2 File:"CBTC Nov 2013_P50_CHAPS_KCC2_C-term_5.raw", NativeID:"controllerType=0 controllerNumber=1 scan=5205"	Ig kappa chain C region (IGKC_MOUSE)
FLEQQNQVLQTK	:::::::::::::	100	P04104	CBTC Nov 2013_P50_CHAPS_KCC2_C-term_5.5219.5219.2 File:"CBTC Nov 2013_P50_CHAPS_KCC2_C-term_5.raw", NativeID:"controllerType=0 controllerNumber=1 scan=5219"	Keratin, type II cytoskeletal 1 (K2C1_MOUSE)
FLEQQNQVLQTK	:::::::::::::	100	Q6IFZ6	CBTC Nov 2013_P50_CHAPS_KCC2_C-term_5.5219.5219.2 File:"CBTC Nov 2013_P50_CHAPS_KCC2_C-term_5.raw", NativeID:"controllerType=0 controllerNumber=1 scan=5219"	Keratin, type II cytoskeletal 1b (K2C1B_MOUSE)
FLEQQNQVLQTK	:::::::::::::	100	P03995	CBTC Nov 2013_P50_CHAPS_KCC2_C-term_5.5219.5219.2 File:"CBTC Nov 2013_P50_CHAPS_KCC2_C-term_5.raw", NativeID:"controllerType=0 controllerNumber=1 scan=5219"	Glial fibrillary acidic protein (GFAP_MOUSE)
FLEQQNQVLQTK	:::::::::::::	100	P03995-2	CBTC Nov 2013_P50_CHAPS_KCC2_C-term_5.5219.5219.2 File:"CBTC Nov 2013_P50_CHAPS_KCC2_C-term_5.raw", NativeID:"controllerType=0 controllerNumber=1 scan=5219"	Isoform 2 of Glial fibrillary acidic protein (GFAP_MOUSE)
FLEQQNQVLQTK	:::::::::::::	100	Q6NXH9	CBTC Nov 2013_P50_CHAPS_KCC2_C-term_5.5219.5219.2 File:"CBTC Nov 2013_P50_CHAPS_KCC2_C-term_5.raw", NativeID:"controllerType=0 controllerNumber=1 scan=5219"	Keratin, type II cytoskeletal 73 (K2C73_MOUSE)
FLEQQNQVLQTK	:::::::::::::	100	Q9DCV7	CBTC Nov 2013_P50_CHAPS_KCC2_C-term_5.5219.5219.2 File:"CBTC Nov 2013_P50_CHAPS_KCC2_C-term_5.raw", NativeID:"controllerType=0 controllerNumber=1 scan=5219"	Keratin, type II cytoskeletal 7 (K2C7_MOUSE)
FLEQQNQVLQTK	:::::::::::::	100	Q9Z2T6	CBTC Nov 2013_P50_CHAPS_KCC2_C-term_5.5219.5219.2 File:"CBTC Nov 2013_P50_CHAPS_KCC2_C-term_5.raw", NativeID:"controllerType=0 controllerNumber=1 scan=5219"	Keratin, type II cuticular Hb5 (KRT85_MOUSE)
FLEQQNQVLQTK	:::::::::::::	100	Q6IME9	CBTC Nov 2013_P50_CHAPS_KCC2_C-term_5.5219.5219.2 File:"CBTC Nov 2013_P50_CHAPS_KCC2_C-term_5.raw", NativeID:"controllerType=0 controllerNumber=1 scan=5219"	Keratin, type II cytoskeletal 72 (K2C72_MOUSE)
FLEQQNQVLQTK	:::::::::::::	100	Q9R0H5	CBTC Nov 2013_P50_CHAPS_KCC2_C-term_5.5219.5219.2 File:"CBTC Nov 2013_P50_CHAPS_KCC2_C-term_5.raw", NativeID:"controllerType=0 controllerNumber=1 scan=5219"	Keratin, type II cytoskeletal 71 (K2C71_MOUSE)
QNGVLNSWTDQDSK	:Deamidation of Q:Deamidation of N:::::::::::::	100	P01837	CBTC Nov 2013_P50_CHAPS_KCC2_C-term_5.5228.5228.2 File:"CBTC Nov 2013_P50_CHAPS_KCC2_C-term_5.raw", NativeID:"controllerType=0 controllerNumber=1 scan=5228"	Ig kappa chain C region (IGKC_MOUSE)
ELAEAQDDSILK	:::::::::::::	100	Q06185	CBTC Nov 2013_P50_CHAPS_KCC2_C-term_5.5240.5240.2 File:"CBTC Nov 2013_P50_CHAPS_KCC2_C-term_5.raw", NativeID:"controllerType=0 controllerNumber=1 scan=5240"	ATP synthase subunit e, mitochondrial (ATP5I_MOUSE)
CYTQNIDTLER	::::::::::::	100	Q8VDQ8	CBTC Nov 2013_P50_CHAPS_KCC2_C-term_5.5241.5241.2 File:"CBTC Nov 2013_P50_CHAPS_KCC2_C-term_5.raw", NativeID:"controllerType=0 controllerNumber=1 scan=5241"	NAD-dependent protein deacetylase sirtuin-2 (SIR2_MOUSE)
CYTQNIDTLER	::::::::::::	100	Q8VDQ8-2	CBTC Nov 2013_P50_CHAPS_KCC2_C-term_5.5241.5241.2 File:"CBTC Nov 2013_P50_CHAPS_KCC2_C-term_5.raw", NativeID:"controllerType=0 controllerNumber=1 scan=5241"	Isoform 2 of NAD-dependent protein deacetylase sirtuin-2 (SIR2_MOUSE)
CYTQNIDTLER	::::::::::::	100	Q8VDQ8-4	CBTC Nov 2013_P50_CHAPS_KCC2_C-term_5.5241.5241.2 File:"CBTC Nov 2013_P50_CHAPS_KCC2_C-term_5.raw", NativeID:"controllerType=0 controllerNumber=1 scan=5241"	Isoform 4 of NAD-dependent protein deacetylase sirtuin-2 (SIR2_MOUSE)
CYTQNIDTLER	::::::::::::	100	Q8VDQ8-3	CBTC Nov 2013_P50_CHAPS_KCC2_C-term_5.5241.5241.2 File:"CBTC Nov 2013_P50_CHAPS_KCC2_C-term_5.raw", NativeID:"controllerType=0 controllerNumber=1 scan=5241"	Isoform 3 of NAD-dependent protein deacetylase sirtuin-2 (SIR2_MOUSE)
FLEQQNQVLQTK	:::::::::::::	100	P04104	CBTC Nov 2013_P50_CHAPS_KCC2_C-term_5.5245.5245.2 File:"CBTC Nov 2013_P50_CHAPS_KCC2_C-term_5.raw", NativeID:"controllerType=0 controllerNumber=1 scan=5245"	Keratin, type II cytoskeletal 1 (K2C1_MOUSE)
FLEQQNQVLQTK	:::::::::::::	100	Q6IFZ6	CBTC Nov 2013_P50_CHAPS_KCC2_C-term_5.5245.5245.2 File:"CBTC Nov 2013_P50_CHAPS_KCC2_C-term_5.raw", NativeID:"controllerType=0 controllerNumber=1 scan=5245"	Keratin, type II cytoskeletal 1b (K2C1B_MOUSE)
FLEQQNQVLQTK	:::::::::::::	100	P03995	CBTC Nov 2013_P50_CHAPS_KCC2_C-term_5.5245.5245.2 File:"CBTC Nov 2013_P50_CHAPS_KCC2_C-term_5.raw", NativeID:"controllerType=0 controllerNumber=1 scan=5245"	Glial fibrillary acidic protein (GFAP_MOUSE)
FLEQQNQVLQTK	:::::::::::::	100	P03995-2	CBTC Nov 2013_P50_CHAPS_KCC2_C-term_5.5245.5245.2 File:"CBTC Nov 2013_P50_CHAPS_KCC2_C-term_5.raw", NativeID:"controllerType=0 controllerNumber=1 scan=5245"	Isoform 2 of Glial fibrillary acidic protein (GFAP_MOUSE)
FLEQQNQVLQTK	:::::::::::::	100	Q6NXH9	CBTC Nov 2013_P50_CHAPS_KCC2_C-term_5.5245.5245.2 File:"CBTC Nov 2013_P50_CHAPS_KCC2_C-term_5.raw", NativeID:"controllerType=0 controllerNumber=1 scan=5245"	Keratin, type II cytoskeletal 73 (K2C73_MOUSE)
FLEQQNQVLQTK	:::::::::::::	100	Q9DCV7	CBTC Nov 2013_P50_CHAPS_KCC2_C-term_5.5245.5245.2 File:"CBTC Nov 2013_P50_CHAPS_KCC2_C-term_5.raw", NativeID:"controllerType=0 controllerNumber=1 scan=5245"	Keratin, type II cytoskeletal 7 (K2C7_MOUSE)
FLEQQNQVLQTK	:::::::::::::	100	Q9Z2T6	CBTC Nov 2013_P50_CHAPS_KCC2_C-term_5.5245.5245.2 File:"CBTC Nov 2013_P50_CHAPS_KCC2_C-term_5.raw", NativeID:"controllerType=0 controllerNumber=1 scan=5245"	Keratin, type II cuticular Hb5 (KRT85_MOUSE)
FLEQQNQVLQTK	:::::::::::::	100	Q6IME9	CBTC Nov 2013_P50_CHAPS_KCC2_C-term_5.5245.5245.2 File:"CBTC Nov 2013_P50_CHAPS_KCC2_C-term_5.raw", NativeID:"controllerType=0 controllerNumber=1 scan=5245"	Keratin, type II cytoskeletal 72 (K2C72_MOUSE)
FLEQQNQVLQTK	:::::::::::::	100	Q9R0H5	CBTC Nov 2013_P50_CHAPS_KCC2_C-term_5.5245.5245.2 File:"CBTC Nov 2013_P50_CHAPS_KCC2_C-term_5.raw", NativeID:"controllerType=0 controllerNumber=1 scan=5245"	Keratin, type II cytoskeletal 71 (K2C71_MOUSE)
VVDALGNAIDGK	:::::::::::::	100	Q03265	CBTC Nov 2013_P50_CHAPS_KCC2_C-term_5.5261.5261.2 File:"CBTC Nov 2013_P50_CHAPS_KCC2_C-term_5.raw", NativeID:"controllerType=0 controllerNumber=1 scan=5261"	ATP synthase subunit alpha, mitochondrial (ATPA_MOUSE)
FLEQQNQVLQTK	:::::::::::::	100	P04104	CBTC Nov 2013_P50_CHAPS_KCC2_C-term_5.5265.5265.2 File:"CBTC Nov 2013_P50_CHAPS_KCC2_C-term_5.raw", NativeID:"controllerType=0 controllerNumber=1 scan=5265"	Keratin, type II cytoskeletal 1 (K2C1_MOUSE)
FLEQQNQVLQTK	:::::::::::::	100	Q6IFZ6	CBTC Nov 2013_P50_CHAPS_KCC2_C-term_5.5265.5265.2 File:"CBTC Nov 2013_P50_CHAPS_KCC2_C-term_5.raw", NativeID:"controllerType=0 controllerNumber=1 scan=5265"	Keratin, type II cytoskeletal 1b (K2C1B_MOUSE)
FLEQQNQVLQTK	:::::::::::::	100	P03995	CBTC Nov 2013_P50_CHAPS_KCC2_C-term_5.5265.5265.2 File:"CBTC Nov 2013_P50_CHAPS_KCC2_C-term_5.raw", NativeID:"controllerType=0 controllerNumber=1 scan=5265"	Glial fibrillary acidic protein (GFAP_MOUSE)
FLEQQNQVLQTK	:::::::::::::	100	P03995-2	CBTC Nov 2013_P50_CHAPS_KCC2_C-term_5.5265.5265.2 File:"CBTC Nov 2013_P50_CHAPS_KCC2_C-term_5.raw", NativeID:"controllerType=0 controllerNumber=1 scan=5265"	Isoform 2 of Glial fibrillary acidic protein (GFAP_MOUSE)
FLEQQNQVLQTK	:::::::::::::	100	Q6NXH9	CBTC Nov 2013_P50_CHAPS_KCC2_C-term_5.5265.5265.2 File:"CBTC Nov 2013_P50_CHAPS_KCC2_C-term_5.raw", NativeID:"controllerType=0 controllerNumber=1 scan=5265"	Keratin, type II cytoskeletal 73 (K2C73_MOUSE)
FLEQQNQVLQTK	:::::::::::::	100	Q9DCV7	CBTC Nov 2013_P50_CHAPS_KCC2_C-term_5.5265.5265.2 File:"CBTC Nov 2013_P50_CHAPS_KCC2_C-term_5.raw", NativeID:"controllerType=0 controllerNumber=1 scan=5265"	Keratin, type II cytoskeletal 7 (K2C7_MOUSE)
FLEQQNQVLQTK	:::::::::::::	100	Q9Z2T6	CBTC Nov 2013_P50_CHAPS_KCC2_C-term_5.5265.5265.2 File:"CBTC Nov 2013_P50_CHAPS_KCC2_C-term_5.raw", NativeID:"controllerType=0 controllerNumber=1 scan=5265"	Keratin, type II cuticular Hb5 (KRT85_MOUSE)
FLEQQNQVLQTK	:::::::::::::	100	Q6IME9	CBTC Nov 2013_P50_CHAPS_KCC2_C-term_5.5265.5265.2 File:"CBTC Nov 2013_P50_CHAPS_KCC2_C-term_5.raw", NativeID:"controllerType=0 controllerNumber=1 scan=5265"	Keratin, type II cytoskeletal 72 (K2C72_MOUSE)
FLEQQNQVLQTK	:::::::::::::	100	Q9R0H5	CBTC Nov 2013_P50_CHAPS_KCC2_C-term_5.5265.5265.2 File:"CBTC Nov 2013_P50_CHAPS_KCC2_C-term_5.raw", NativeID:"controllerType=0 controllerNumber=1 scan=5265"	Keratin, type II cytoskeletal 71 (K2C71_MOUSE)
QNGVLNSWTDQDSK	:Deamidation of Q:Deamidation of N:::::::::::::	100	P01837	CBTC Nov 2013_P50_CHAPS_KCC2_C-term_5.5270.5270.2 File:"CBTC Nov 2013_P50_CHAPS_KCC2_C-term_5.raw", NativeID:"controllerType=0 controllerNumber=1 scan=5270"	Ig kappa chain C region (IGKC_MOUSE)
SLTSEDSAVYYCAR	:::::::::::::::	100	P01748	CBTC Nov 2013_P50_CHAPS_KCC2_C-term_5.5279.5279.2 File:"CBTC Nov 2013_P50_CHAPS_KCC2_C-term_5.raw", NativeID:"controllerType=0 controllerNumber=1 scan=5279"	Ig heavy chain V region 23 (HVM04_MOUSE)
SLTSEDSAVYYCAR	:::::::::::::::	100	P01751	CBTC Nov 2013_P50_CHAPS_KCC2_C-term_5.5279.5279.2 File:"CBTC Nov 2013_P50_CHAPS_KCC2_C-term_5.raw", NativeID:"controllerType=0 controllerNumber=1 scan=5279"	Ig heavy chain V region B1-8/186-2 (HVM07_MOUSE)
SLTSEDSAVYYCAR	:::::::::::::::	100	P01753	CBTC Nov 2013_P50_CHAPS_KCC2_C-term_5.5279.5279.2 File:"CBTC Nov 2013_P50_CHAPS_KCC2_C-term_5.raw", NativeID:"controllerType=0 controllerNumber=1 scan=5279"	Ig heavy chain V region 186-1 (HVM09_MOUSE)
SLTSEDSAVYYCAR	:::::::::::::::	100	P06328	CBTC Nov 2013_P50_CHAPS_KCC2_C-term_5.5279.5279.2 File:"CBTC Nov 2013_P50_CHAPS_KCC2_C-term_5.raw", NativeID:"controllerType=0 controllerNumber=1 scan=5279"	Ig heavy chain V region VH558 B4 (HVM49_MOUSE)
SLTSEDSAVYYCAR	:::::::::::::::	100	P01754	CBTC Nov 2013_P50_CHAPS_KCC2_C-term_5.5279.5279.2 File:"CBTC Nov 2013_P50_CHAPS_KCC2_C-term_5.raw", NativeID:"controllerType=0 controllerNumber=1 scan=5279"	Ig heavy chain V region 1-62-3 (HVM10_MOUSE)
SLTSEDSAVYYCAR	:::::::::::::::	100	P06330	CBTC Nov 2013_P50_CHAPS_KCC2_C-term_5.5279.5279.2 File:"CBTC Nov 2013_P50_CHAPS_KCC2_C-term_5.raw", NativeID:"controllerType=0 controllerNumber=1 scan=5279"	Ig heavy chain V region AC38 205.12 (HVM51_MOUSE)
VVDALGNAIDGK	:::::::::::::	100	Q03265	CBTC Nov 2013_P50_CHAPS_KCC2_C-term_5.5282.5282.2 File:"CBTC Nov 2013_P50_CHAPS_KCC2_C-term_5.raw", NativeID:"controllerType=0 controllerNumber=1 scan=5282"	ATP synthase subunit alpha, mitochondrial (ATPA_MOUSE)
CYTQNIDTLER	::::::::::::	100	Q8VDQ8	CBTC Nov 2013_P50_CHAPS_KCC2_C-term_5.5287.5287.2 File:"CBTC Nov 2013_P50_CHAPS_KCC2_C-term_5.raw", NativeID:"controllerType=0 controllerNumber=1 scan=5287"	NAD-dependent protein deacetylase sirtuin-2 (SIR2_MOUSE)
CYTQNIDTLER	::::::::::::	100	Q8VDQ8-2	CBTC Nov 2013_P50_CHAPS_KCC2_C-term_5.5287.5287.2 File:"CBTC Nov 2013_P50_CHAPS_KCC2_C-term_5.raw", NativeID:"controllerType=0 controllerNumber=1 scan=5287"	Isoform 2 of NAD-dependent protein deacetylase sirtuin-2 (SIR2_MOUSE)
CYTQNIDTLER	::::::::::::	100	Q8VDQ8-4	CBTC Nov 2013_P50_CHAPS_KCC2_C-term_5.5287.5287.2 File:"CBTC Nov 2013_P50_CHAPS_KCC2_C-term_5.raw", NativeID:"controllerType=0 controllerNumber=1 scan=5287"	Isoform 4 of NAD-dependent protein deacetylase sirtuin-2 (SIR2_MOUSE)
CYTQNIDTLER	::::::::::::	100	Q8VDQ8-3	CBTC Nov 2013_P50_CHAPS_KCC2_C-term_5.5287.5287.2 File:"CBTC Nov 2013_P50_CHAPS_KCC2_C-term_5.raw", NativeID:"controllerType=0 controllerNumber=1 scan=5287"	Isoform 3 of NAD-dependent protein deacetylase sirtuin-2 (SIR2_MOUSE)
ELAEAQDDSILK	:::::::::::::	100	Q06185	CBTC Nov 2013_P50_CHAPS_KCC2_C-term_5.5291.5291.2 File:"CBTC Nov 2013_P50_CHAPS_KCC2_C-term_5.raw", NativeID:"controllerType=0 controllerNumber=1 scan=5291"	ATP synthase subunit e, mitochondrial (ATP5I_MOUSE)
SLTSEDSAVYYCAR	:::::::::::::::	100	P01748	CBTC Nov 2013_P50_CHAPS_KCC2_C-term_5.5293.5293.2 File:"CBTC Nov 2013_P50_CHAPS_KCC2_C-term_5.raw", NativeID:"controllerType=0 controllerNumber=1 scan=5293"	Ig heavy chain V region 23 (HVM04_MOUSE)
SLTSEDSAVYYCAR	:::::::::::::::	100	P01751	CBTC Nov 2013_P50_CHAPS_KCC2_C-term_5.5293.5293.2 File:"CBTC Nov 2013_P50_CHAPS_KCC2_C-term_5.raw", NativeID:"controllerType=0 controllerNumber=1 scan=5293"	Ig heavy chain V region B1-8/186-2 (HVM07_MOUSE)
SLTSEDSAVYYCAR	:::::::::::::::	100	P01753	CBTC Nov 2013_P50_CHAPS_KCC2_C-term_5.5293.5293.2 File:"CBTC Nov 2013_P50_CHAPS_KCC2_C-term_5.raw", NativeID:"controllerType=0 controllerNumber=1 scan=5293"	Ig heavy chain V region 186-1 (HVM09_MOUSE)
SLTSEDSAVYYCAR	:::::::::::::::	100	P06328	CBTC Nov 2013_P50_CHAPS_KCC2_C-term_5.5293.5293.2 File:"CBTC Nov 2013_P50_CHAPS_KCC2_C-term_5.raw", NativeID:"controllerType=0 controllerNumber=1 scan=5293"	Ig heavy chain V region VH558 B4 (HVM49_MOUSE)
SLTSEDSAVYYCAR	:::::::::::::::	100	P01754	CBTC Nov 2013_P50_CHAPS_KCC2_C-term_5.5293.5293.2 File:"CBTC Nov 2013_P50_CHAPS_KCC2_C-term_5.raw", NativeID:"controllerType=0 controllerNumber=1 scan=5293"	Ig heavy chain V region 1-62-3 (HVM10_MOUSE)
SLTSEDSAVYYCAR	:::::::::::::::	100	P06330	CBTC Nov 2013_P50_CHAPS_KCC2_C-term_5.5293.5293.2 File:"CBTC Nov 2013_P50_CHAPS_KCC2_C-term_5.raw", NativeID:"controllerType=0 controllerNumber=1 scan=5293"	Ig heavy chain V region AC38 205.12 (HVM51_MOUSE)
VVDALGNAIDGK	:::::::::::::	100	Q03265	CBTC Nov 2013_P50_CHAPS_KCC2_C-term_5.5300.5300.2 File:"CBTC Nov 2013_P50_CHAPS_KCC2_C-term_5.raw", NativeID:"controllerType=0 controllerNumber=1 scan=5300"	ATP synthase subunit alpha, mitochondrial (ATPA_MOUSE)
FLEQQNQVLQTK	:::::::::::::	100	P04104	CBTC Nov 2013_P50_CHAPS_KCC2_C-term_5.5311.5311.2 File:"CBTC Nov 2013_P50_CHAPS_KCC2_C-term_5.raw", NativeID:"controllerType=0 controllerNumber=1 scan=5311"	Keratin, type II cytoskeletal 1 (K2C1_MOUSE)
FLEQQNQVLQTK	:::::::::::::	100	Q6IFZ6	CBTC Nov 2013_P50_CHAPS_KCC2_C-term_5.5311.5311.2 File:"CBTC Nov 2013_P50_CHAPS_KCC2_C-term_5.raw", NativeID:"controllerType=0 controllerNumber=1 scan=5311"	Keratin, type II cytoskeletal 1b (K2C1B_MOUSE)
FLEQQNQVLQTK	:::::::::::::	100	P03995	CBTC Nov 2013_P50_CHAPS_KCC2_C-term_5.5311.5311.2 File:"CBTC Nov 2013_P50_CHAPS_KCC2_C-term_5.raw", NativeID:"controllerType=0 controllerNumber=1 scan=5311"	Glial fibrillary acidic protein (GFAP_MOUSE)
FLEQQNQVLQTK	:::::::::::::	100	P03995-2	CBTC Nov 2013_P50_CHAPS_KCC2_C-term_5.5311.5311.2 File:"CBTC Nov 2013_P50_CHAPS_KCC2_C-term_5.raw", NativeID:"controllerType=0 controllerNumber=1 scan=5311"	Isoform 2 of Glial fibrillary acidic protein (GFAP_MOUSE)
FLEQQNQVLQTK	:::::::::::::	100	Q6NXH9	CBTC Nov 2013_P50_CHAPS_KCC2_C-term_5.5311.5311.2 File:"CBTC Nov 2013_P50_CHAPS_KCC2_C-term_5.raw", NativeID:"controllerType=0 controllerNumber=1 scan=5311"	Keratin, type II cytoskeletal 73 (K2C73_MOUSE)
FLEQQNQVLQTK	:::::::::::::	100	Q9DCV7	CBTC Nov 2013_P50_CHAPS_KCC2_C-term_5.5311.5311.2 File:"CBTC Nov 2013_P50_CHAPS_KCC2_C-term_5.raw", NativeID:"controllerType=0 controllerNumber=1 scan=5311"	Keratin, type II cytoskeletal 7 (K2C7_MOUSE)
FLEQQNQVLQTK	:::::::::::::	100	Q9Z2T6	CBTC Nov 2013_P50_CHAPS_KCC2_C-term_5.5311.5311.2 File:"CBTC Nov 2013_P50_CHAPS_KCC2_C-term_5.raw", NativeID:"controllerType=0 controllerNumber=1 scan=5311"	Keratin, type II cuticular Hb5 (KRT85_MOUSE)
FLEQQNQVLQTK	:::::::::::::	100	Q6IME9	CBTC Nov 2013_P50_CHAPS_KCC2_C-term_5.5311.5311.2 File:"CBTC Nov 2013_P50_CHAPS_KCC2_C-term_5.raw", NativeID:"controllerType=0 controllerNumber=1 scan=5311"	Keratin, type II cytoskeletal 72 (K2C72_MOUSE)
FLEQQNQVLQTK	:::::::::::::	100	Q9R0H5	CBTC Nov 2013_P50_CHAPS_KCC2_C-term_5.5311.5311.2 File:"CBTC Nov 2013_P50_CHAPS_KCC2_C-term_5.raw", NativeID:"controllerType=0 controllerNumber=1 scan=5311"	Keratin, type II cytoskeletal 71 (K2C71_MOUSE)
FLEQQNQVLQTK	:::::::::::::	100	P04104	CBTC Nov 2013_P50_CHAPS_KCC2_C-term_5.5312.5312.2 File:"CBTC Nov 2013_P50_CHAPS_KCC2_C-term_5.raw", NativeID:"controllerType=0 controllerNumber=1 scan=5312"	Keratin, type II cytoskeletal 1 (K2C1_MOUSE)
FLEQQNQVLQTK	:::::::::::::	100	Q6IFZ6	CBTC Nov 2013_P50_CHAPS_KCC2_C-term_5.5312.5312.2 File:"CBTC Nov 2013_P50_CHAPS_KCC2_C-term_5.raw", NativeID:"controllerType=0 controllerNumber=1 scan=5312"	Keratin, type II cytoskeletal 1b (K2C1B_MOUSE)
FLEQQNQVLQTK	:::::::::::::	100	P03995	CBTC Nov 2013_P50_CHAPS_KCC2_C-term_5.5312.5312.2 File:"CBTC Nov 2013_P50_CHAPS_KCC2_C-term_5.raw", NativeID:"controllerType=0 controllerNumber=1 scan=5312"	Glial fibrillary acidic protein (GFAP_MOUSE)
FLEQQNQVLQTK	:::::::::::::	100	P03995-2	CBTC Nov 2013_P50_CHAPS_KCC2_C-term_5.5312.5312.2 File:"CBTC Nov 2013_P50_CHAPS_KCC2_C-term_5.raw", NativeID:"controllerType=0 controllerNumber=1 scan=5312"	Isoform 2 of Glial fibrillary acidic protein (GFAP_MOUSE)
FLEQQNQVLQTK	:::::::::::::	100	Q6NXH9	CBTC Nov 2013_P50_CHAPS_KCC2_C-term_5.5312.5312.2 File:"CBTC Nov 2013_P50_CHAPS_KCC2_C-term_5.raw", NativeID:"controllerType=0 controllerNumber=1 scan=5312"	Keratin, type II cytoskeletal 73 (K2C73_MOUSE)
FLEQQNQVLQTK	:::::::::::::	100	Q9DCV7	CBTC Nov 2013_P50_CHAPS_KCC2_C-term_5.5312.5312.2 File:"CBTC Nov 2013_P50_CHAPS_KCC2_C-term_5.raw", NativeID:"controllerType=0 controllerNumber=1 scan=5312"	Keratin, type II cytoskeletal 7 (K2C7_MOUSE)
FLEQQNQVLQTK	:::::::::::::	100	Q9Z2T6	CBTC Nov 2013_P50_CHAPS_KCC2_C-term_5.5312.5312.2 File:"CBTC Nov 2013_P50_CHAPS_KCC2_C-term_5.raw", NativeID:"controllerType=0 controllerNumber=1 scan=5312"	Keratin, type II cuticular Hb5 (KRT85_MOUSE)
FLEQQNQVLQTK	:::::::::::::	100	Q6IME9	CBTC Nov 2013_P50_CHAPS_KCC2_C-term_5.5312.5312.2 File:"CBTC Nov 2013_P50_CHAPS_KCC2_C-term_5.raw", NativeID:"controllerType=0 controllerNumber=1 scan=5312"	Keratin, type II cytoskeletal 72 (K2C72_MOUSE)
FLEQQNQVLQTK	:::::::::::::	100	Q9R0H5	CBTC Nov 2013_P50_CHAPS_KCC2_C-term_5.5312.5312.2 File:"CBTC Nov 2013_P50_CHAPS_KCC2_C-term_5.raw", NativeID:"controllerType=0 controllerNumber=1 scan=5312"	Keratin, type II cytoskeletal 71 (K2C71_MOUSE)
QNGVLNSWTDQDSK	:Deamidation of Q:Deamidation of N:::::::::::::	100	P01837	CBTC Nov 2013_P50_CHAPS_KCC2_C-term_5.5315.5315.2 File:"CBTC Nov 2013_P50_CHAPS_KCC2_C-term_5.raw", NativeID:"controllerType=0 controllerNumber=1 scan=5315"	Ig kappa chain C region (IGKC_MOUSE)
VVDALGNAIDGK	:::::::::::::	100	Q03265	CBTC Nov 2013_P50_CHAPS_KCC2_C-term_5.5344.5344.2 File:"CBTC Nov 2013_P50_CHAPS_KCC2_C-term_5.raw", NativeID:"controllerType=0 controllerNumber=1 scan=5344"	ATP synthase subunit alpha, mitochondrial (ATPA_MOUSE)
VNSAAFPAPIEK	:::::::::::::	100	P01868	CBTC Nov 2013_P50_CHAPS_KCC2_C-term_5.5384.5384.2 File:"CBTC Nov 2013_P50_CHAPS_KCC2_C-term_5.raw", NativeID:"controllerType=0 controllerNumber=1 scan=5384"	Ig gamma-1 chain C region secreted form (IGHG1_MOUSE)
VNSAAFPAPIEK	:::::::::::::	100	P01869	CBTC Nov 2013_P50_CHAPS_KCC2_C-term_5.5384.5384.2 File:"CBTC Nov 2013_P50_CHAPS_KCC2_C-term_5.raw", NativeID:"controllerType=0 controllerNumber=1 scan=5384"	Ig gamma-1 chain C region, membrane-bound form (IGH1M_MOUSE)
VNSAAFPAPIEK	:::::::::::::	100	P01868	CBTC Nov 2013_P50_CHAPS_KCC2_C-term_5.5391.5391.2 File:"CBTC Nov 2013_P50_CHAPS_KCC2_C-term_5.raw", NativeID:"controllerType=0 controllerNumber=1 scan=5391"	Ig gamma-1 chain C region secreted form (IGHG1_MOUSE)
VNSAAFPAPIEK	:::::::::::::	100	P01869	CBTC Nov 2013_P50_CHAPS_KCC2_C-term_5.5391.5391.2 File:"CBTC Nov 2013_P50_CHAPS_KCC2_C-term_5.raw", NativeID:"controllerType=0 controllerNumber=1 scan=5391"	Ig gamma-1 chain C region, membrane-bound form (IGH1M_MOUSE)
VVDALGNAIDGK	:::::::::::::	100	Q03265	CBTC Nov 2013_P50_CHAPS_KCC2_C-term_5.5400.5400.2 File:"CBTC Nov 2013_P50_CHAPS_KCC2_C-term_5.raw", NativeID:"controllerType=0 controllerNumber=1 scan=5400"	ATP synthase subunit alpha, mitochondrial (ATPA_MOUSE)
VNSAAFPAPIEK	:::::::::::::	100	P01868	CBTC Nov 2013_P50_CHAPS_KCC2_C-term_5.5402.5402.2 File:"CBTC Nov 2013_P50_CHAPS_KCC2_C-term_5.raw", NativeID:"controllerType=0 controllerNumber=1 scan=5402"	Ig gamma-1 chain C region secreted form (IGHG1_MOUSE)
VNSAAFPAPIEK	:::::::::::::	100	P01869	CBTC Nov 2013_P50_CHAPS_KCC2_C-term_5.5402.5402.2 File:"CBTC Nov 2013_P50_CHAPS_KCC2_C-term_5.raw", NativeID:"controllerType=0 controllerNumber=1 scan=5402"	Ig gamma-1 chain C region, membrane-bound form (IGH1M_MOUSE)
DVAGDASESALLK	::::::::::::::	100	Q6PIC6	CBTC Nov 2013_P50_CHAPS_KCC2_C-term_5.5403.5403.2 File:"CBTC Nov 2013_P50_CHAPS_KCC2_C-term_5.raw", NativeID:"controllerType=0 controllerNumber=1 scan=5403"	Sodium/potassium-transporting ATPase subunit alpha-3 (AT1A3_MOUSE)
QNGVLNSWTDQDSK	:::::::::::::::	100	P01837	CBTC Nov 2013_P50_CHAPS_KCC2_C-term_5.5419.5419.2 File:"CBTC Nov 2013_P50_CHAPS_KCC2_C-term_5.raw", NativeID:"controllerType=0 controllerNumber=1 scan=5419"	Ig kappa chain C region (IGKC_MOUSE)
GSWACCQLPH	:::::::::::	100	P28798	CBTC Nov 2013_P50_CHAPS_KCC2_C-term_5.5420.5420.2 File:"CBTC Nov 2013_P50_CHAPS_KCC2_C-term_5.raw", NativeID:"controllerType=0 controllerNumber=1 scan=5420"	Granulins (GRN_MOUSE)
QNGVLNSWTDQDSK	:::::::::::::::	100	P01837	CBTC Nov 2013_P50_CHAPS_KCC2_C-term_5.5427.5427.2 File:"CBTC Nov 2013_P50_CHAPS_KCC2_C-term_5.raw", NativeID:"controllerType=0 controllerNumber=1 scan=5427"	Ig kappa chain C region (IGKC_MOUSE)
VNSAAFPAPIEK	:::::::::::::	100	P01868	CBTC Nov 2013_P50_CHAPS_KCC2_C-term_5.5435.5435.2 File:"CBTC Nov 2013_P50_CHAPS_KCC2_C-term_5.raw", NativeID:"controllerType=0 controllerNumber=1 scan=5435"	Ig gamma-1 chain C region secreted form (IGHG1_MOUSE)
VNSAAFPAPIEK	:::::::::::::	100	P01869	CBTC Nov 2013_P50_CHAPS_KCC2_C-term_5.5435.5435.2 File:"CBTC Nov 2013_P50_CHAPS_KCC2_C-term_5.raw", NativeID:"controllerType=0 controllerNumber=1 scan=5435"	Ig gamma-1 chain C region, membrane-bound form (IGH1M_MOUSE)
FSGSGSGTDFTLR	::::::::::::::	100	P01629	CBTC Nov 2013_P50_CHAPS_KCC2_C-term_5.5439.5439.2 File:"CBTC Nov 2013_P50_CHAPS_KCC2_C-term_5.raw", NativeID:"controllerType=0 controllerNumber=1 scan=5439"	Ig kappa chain V-II region 2S1.3 (KV2A4_MOUSE)
VNSAAFPAPIEK	:::::::::::::	100	P01868	CBTC Nov 2013_P50_CHAPS_KCC2_C-term_5.5452.5452.2 File:"CBTC Nov 2013_P50_CHAPS_KCC2_C-term_5.raw", NativeID:"controllerType=0 controllerNumber=1 scan=5452"	Ig gamma-1 chain C region secreted form (IGHG1_MOUSE)
VNSAAFPAPIEK	:::::::::::::	100	P01869	CBTC Nov 2013_P50_CHAPS_KCC2_C-term_5.5452.5452.2 File:"CBTC Nov 2013_P50_CHAPS_KCC2_C-term_5.raw", NativeID:"controllerType=0 controllerNumber=1 scan=5452"	Ig gamma-1 chain C region, membrane-bound form (IGH1M_MOUSE)
FSGSGSGTDFTLK	::::::::::::::	100	P01631	CBTC Nov 2013_P50_CHAPS_KCC2_C-term_5.5456.5456.2 File:"CBTC Nov 2013_P50_CHAPS_KCC2_C-term_5.raw", NativeID:"controllerType=0 controllerNumber=1 scan=5456"	Ig kappa chain V-II region 26-10 (KV2A7_MOUSE)
FSGSGSGTDFTLK	::::::::::::::	100	P01631	CBTC Nov 2013_P50_CHAPS_KCC2_C-term_5.5464.5464.2 File:"CBTC Nov 2013_P50_CHAPS_KCC2_C-term_5.raw", NativeID:"controllerType=0 controllerNumber=1 scan=5464"	Ig kappa chain V-II region 26-10 (KV2A7_MOUSE)
QNGVLNSWTDQDSK	:::::::::::::::	100	P01837	CBTC Nov 2013_P50_CHAPS_KCC2_C-term_5.5470.5470.2 File:"CBTC Nov 2013_P50_CHAPS_KCC2_C-term_5.raw", NativeID:"controllerType=0 controllerNumber=1 scan=5470"	Ig kappa chain C region (IGKC_MOUSE)
GSWACCQLPH	:::::::::::	100	P28798	CBTC Nov 2013_P50_CHAPS_KCC2_C-term_5.5474.5474.2 File:"CBTC Nov 2013_P50_CHAPS_KCC2_C-term_5.raw", NativeID:"controllerType=0 controllerNumber=1 scan=5474"	Granulins (GRN_MOUSE)
FSGSGSGTDFTLR	::::::::::::::	100	P01629	CBTC Nov 2013_P50_CHAPS_KCC2_C-term_5.5476.5476.2 File:"CBTC Nov 2013_P50_CHAPS_KCC2_C-term_5.raw", NativeID:"controllerType=0 controllerNumber=1 scan=5476"	Ig kappa chain V-II region 2S1.3 (KV2A4_MOUSE)
ICTASENFLR	:::::::::::	100	P35802	CBTC Nov 2013_P50_CHAPS_KCC2_C-term_5.5477.5477.2 File:"CBTC Nov 2013_P50_CHAPS_KCC2_C-term_5.raw", NativeID:"controllerType=0 controllerNumber=1 scan=5477"	Neuronal membrane glycoprotein M6-a (GPM6A_MOUSE)
VNSAAFPAPIEK	:::::::::::::	100	P01868	CBTC Nov 2013_P50_CHAPS_KCC2_C-term_5.5479.5479.2 File:"CBTC Nov 2013_P50_CHAPS_KCC2_C-term_5.raw", NativeID:"controllerType=0 controllerNumber=1 scan=5479"	Ig gamma-1 chain C region secreted form (IGHG1_MOUSE)
VNSAAFPAPIEK	:::::::::::::	100	P01869	CBTC Nov 2013_P50_CHAPS_KCC2_C-term_5.5479.5479.2 File:"CBTC Nov 2013_P50_CHAPS_KCC2_C-term_5.raw", NativeID:"controllerType=0 controllerNumber=1 scan=5479"	Ig gamma-1 chain C region, membrane-bound form (IGH1M_MOUSE)
YNPNVLPVQCTGK	::::::::::::::	100	P14094	CBTC Nov 2013_P50_CHAPS_KCC2_C-term_5.5481.5481.2 File:"CBTC Nov 2013_P50_CHAPS_KCC2_C-term_5.raw", NativeID:"controllerType=0 controllerNumber=1 scan=5481"	Sodium/potassium-transporting ATPase subunit beta-1 (AT1B1_MOUSE)
SLTSEDSAVYYCAR	:::::::::::::::	100	P01748	CBTC Nov 2013_P50_CHAPS_KCC2_C-term_5.5493.5493.2 File:"CBTC Nov 2013_P50_CHAPS_KCC2_C-term_5.raw", NativeID:"controllerType=0 controllerNumber=1 scan=5493"	Ig heavy chain V region 23 (HVM04_MOUSE)
SLTSEDSAVYYCAR	:::::::::::::::	100	P01751	CBTC Nov 2013_P50_CHAPS_KCC2_C-term_5.5493.5493.2 File:"CBTC Nov 2013_P50_CHAPS_KCC2_C-term_5.raw", NativeID:"controllerType=0 controllerNumber=1 scan=5493"	Ig heavy chain V region B1-8/186-2 (HVM07_MOUSE)
SLTSEDSAVYYCAR	:::::::::::::::	100	P01753	CBTC Nov 2013_P50_CHAPS_KCC2_C-term_5.5493.5493.2 File:"CBTC Nov 2013_P50_CHAPS_KCC2_C-term_5.raw", NativeID:"controllerType=0 controllerNumber=1 scan=5493"	Ig heavy chain V region 186-1 (HVM09_MOUSE)
SLTSEDSAVYYCAR	:::::::::::::::	100	P06328	CBTC Nov 2013_P50_CHAPS_KCC2_C-term_5.5493.5493.2 File:"CBTC Nov 2013_P50_CHAPS_KCC2_C-term_5.raw", NativeID:"controllerType=0 controllerNumber=1 scan=5493"	Ig heavy chain V region VH558 B4 (HVM49_MOUSE)
SLTSEDSAVYYCAR	:::::::::::::::	100	P01754	CBTC Nov 2013_P50_CHAPS_KCC2_C-term_5.5493.5493.2 File:"CBTC Nov 2013_P50_CHAPS_KCC2_C-term_5.raw", NativeID:"controllerType=0 controllerNumber=1 scan=5493"	Ig heavy chain V region 1-62-3 (HVM10_MOUSE)
SLTSEDSAVYYCAR	:::::::::::::::	100	P06330	CBTC Nov 2013_P50_CHAPS_KCC2_C-term_5.5493.5493.2 File:"CBTC Nov 2013_P50_CHAPS_KCC2_C-term_5.raw", NativeID:"controllerType=0 controllerNumber=1 scan=5493"	Ig heavy chain V region AC38 205.12 (HVM51_MOUSE)
FSGSGSGTDFTLR	::::::::::::::	100	P01629	CBTC Nov 2013_P50_CHAPS_KCC2_C-term_5.5509.5509.2 File:"CBTC Nov 2013_P50_CHAPS_KCC2_C-term_5.raw", NativeID:"controllerType=0 controllerNumber=1 scan=5509"	Ig kappa chain V-II region 2S1.3 (KV2A4_MOUSE)
FSGSGSGTDFTLK	::::::::::::::	100	P01631	CBTC Nov 2013_P50_CHAPS_KCC2_C-term_5.5510.5510.2 File:"CBTC Nov 2013_P50_CHAPS_KCC2_C-term_5.raw", NativeID:"controllerType=0 controllerNumber=1 scan=5510"	Ig kappa chain V-II region 26-10 (KV2A7_MOUSE)
ICTASENFLR	:::::::::::	100	P35802	CBTC Nov 2013_P50_CHAPS_KCC2_C-term_5.5511.5511.2 File:"CBTC Nov 2013_P50_CHAPS_KCC2_C-term_5.raw", NativeID:"controllerType=0 controllerNumber=1 scan=5511"	Neuronal membrane glycoprotein M6-a (GPM6A_MOUSE)
QNGVLNSWTDQDSK	:::::::::::::::	100	P01837	CBTC Nov 2013_P50_CHAPS_KCC2_C-term_5.5515.5515.2 File:"CBTC Nov 2013_P50_CHAPS_KCC2_C-term_5.raw", NativeID:"controllerType=0 controllerNumber=1 scan=5515"	Ig kappa chain C region (IGKC_MOUSE)
VNSAAFPAPIEK	:::::::::::::	100	P01868	CBTC Nov 2013_P50_CHAPS_KCC2_C-term_5.5516.5516.2 File:"CBTC Nov 2013_P50_CHAPS_KCC2_C-term_5.raw", NativeID:"controllerType=0 controllerNumber=1 scan=5516"	Ig gamma-1 chain C region secreted form (IGHG1_MOUSE)
VNSAAFPAPIEK	:::::::::::::	100	P01869	CBTC Nov 2013_P50_CHAPS_KCC2_C-term_5.5516.5516.2 File:"CBTC Nov 2013_P50_CHAPS_KCC2_C-term_5.raw", NativeID:"controllerType=0 controllerNumber=1 scan=5516"	Ig gamma-1 chain C region, membrane-bound form (IGH1M_MOUSE)
QNGVLNSWTDQDSK	:::::::::::::::	100	P01837	CBTC Nov 2013_P50_CHAPS_KCC2_C-term_5.5524.5524.2 File:"CBTC Nov 2013_P50_CHAPS_KCC2_C-term_5.raw", NativeID:"controllerType=0 controllerNumber=1 scan=5524"	Ig kappa chain C region (IGKC_MOUSE)
FSGSGSGTDFTLR	::::::::::::::	100	P01629	CBTC Nov 2013_P50_CHAPS_KCC2_C-term_5.5526.5526.2 File:"CBTC Nov 2013_P50_CHAPS_KCC2_C-term_5.raw", NativeID:"controllerType=0 controllerNumber=1 scan=5526"	Ig kappa chain V-II region 2S1.3 (KV2A4_MOUSE)
VNSAAFPAPIEK	:::::::::::::	100	P01868	CBTC Nov 2013_P50_CHAPS_KCC2_C-term_5.5527.5527.2 File:"CBTC Nov 2013_P50_CHAPS_KCC2_C-term_5.raw", NativeID:"controllerType=0 controllerNumber=1 scan=5527"	Ig gamma-1 chain C region secreted form (IGHG1_MOUSE)
VNSAAFPAPIEK	:::::::::::::	100	P01869	CBTC Nov 2013_P50_CHAPS_KCC2_C-term_5.5527.5527.2 File:"CBTC Nov 2013_P50_CHAPS_KCC2_C-term_5.raw", NativeID:"controllerType=0 controllerNumber=1 scan=5527"	Ig gamma-1 chain C region, membrane-bound form (IGH1M_MOUSE)
SLTSEDSAVYYCAR	:::::::::::::::	100	P01748	CBTC Nov 2013_P50_CHAPS_KCC2_C-term_5.5535.5535.3 File:"CBTC Nov 2013_P50_CHAPS_KCC2_C-term_5.raw", NativeID:"controllerType=0 controllerNumber=1 scan=5535"	Ig heavy chain V region 23 (HVM04_MOUSE)
SLTSEDSAVYYCAR	:::::::::::::::	100	P01751	CBTC Nov 2013_P50_CHAPS_KCC2_C-term_5.5535.5535.3 File:"CBTC Nov 2013_P50_CHAPS_KCC2_C-term_5.raw", NativeID:"controllerType=0 controllerNumber=1 scan=5535"	Ig heavy chain V region B1-8/186-2 (HVM07_MOUSE)
SLTSEDSAVYYCAR	:::::::::::::::	100	P01753	CBTC Nov 2013_P50_CHAPS_KCC2_C-term_5.5535.5535.3 File:"CBTC Nov 2013_P50_CHAPS_KCC2_C-term_5.raw", NativeID:"controllerType=0 controllerNumber=1 scan=5535"	Ig heavy chain V region 186-1 (HVM09_MOUSE)
SLTSEDSAVYYCAR	:::::::::::::::	100	P06328	CBTC Nov 2013_P50_CHAPS_KCC2_C-term_5.5535.5535.3 File:"CBTC Nov 2013_P50_CHAPS_KCC2_C-term_5.raw", NativeID:"controllerType=0 controllerNumber=1 scan=5535"	Ig heavy chain V region VH558 B4 (HVM49_MOUSE)
SLTSEDSAVYYCAR	:::::::::::::::	100	P01754	CBTC Nov 2013_P50_CHAPS_KCC2_C-term_5.5535.5535.3 File:"CBTC Nov 2013_P50_CHAPS_KCC2_C-term_5.raw", NativeID:"controllerType=0 controllerNumber=1 scan=5535"	Ig heavy chain V region 1-62-3 (HVM10_MOUSE)
SLTSEDSAVYYCAR	:::::::::::::::	100	P06330	CBTC Nov 2013_P50_CHAPS_KCC2_C-term_5.5535.5535.3 File:"CBTC Nov 2013_P50_CHAPS_KCC2_C-term_5.raw", NativeID:"controllerType=0 controllerNumber=1 scan=5535"	Ig heavy chain V region AC38 205.12 (HVM51_MOUSE)
FSGSGSGTDFTLR	::::::::::::::	100	P01629	CBTC Nov 2013_P50_CHAPS_KCC2_C-term_5.5569.5569.2 File:"CBTC Nov 2013_P50_CHAPS_KCC2_C-term_5.raw", NativeID:"controllerType=0 controllerNumber=1 scan=5569"	Ig kappa chain V-II region 2S1.3 (KV2A4_MOUSE)
QNGVLNSWTDQDSK	:::::::::::::::	100	P01837	CBTC Nov 2013_P50_CHAPS_KCC2_C-term_5.5570.5570.2 File:"CBTC Nov 2013_P50_CHAPS_KCC2_C-term_5.raw", NativeID:"controllerType=0 controllerNumber=1 scan=5570"	Ig kappa chain C region (IGKC_MOUSE)
EVQLQQSGPELVK	::::::::::::::	100	P06330	CBTC Nov 2013_P50_CHAPS_KCC2_C-term_5.5574.5574.2 File:"CBTC Nov 2013_P50_CHAPS_KCC2_C-term_5.raw", NativeID:"controllerType=0 controllerNumber=1 scan=5574"	Ig heavy chain V region AC38 205.12 (HVM51_MOUSE)
IWHHTFYNELR	::::::::::::	100	P60710	CBTC Nov 2013_P50_CHAPS_KCC2_C-term_5.5580.5580.3 File:"CBTC Nov 2013_P50_CHAPS_KCC2_C-term_5.raw", NativeID:"controllerType=0 controllerNumber=1 scan=5580"	Actin, cytoplasmic 1 (ACTB_MOUSE)
IWHHTFYNELR	::::::::::::	100	P63260	CBTC Nov 2013_P50_CHAPS_KCC2_C-term_5.5580.5580.3 File:"CBTC Nov 2013_P50_CHAPS_KCC2_C-term_5.raw", NativeID:"controllerType=0 controllerNumber=1 scan=5580"	Actin, cytoplasmic 2 (ACTG_MOUSE)
IWHHTFYNELR	::::::::::::	100	P68033	CBTC Nov 2013_P50_CHAPS_KCC2_C-term_5.5580.5580.3 File:"CBTC Nov 2013_P50_CHAPS_KCC2_C-term_5.raw", NativeID:"controllerType=0 controllerNumber=1 scan=5580"	Actin, alpha cardiac muscle 1 (ACTC_MOUSE)
IWHHTFYNELR	::::::::::::	100	P68134	CBTC Nov 2013_P50_CHAPS_KCC2_C-term_5.5580.5580.3 File:"CBTC Nov 2013_P50_CHAPS_KCC2_C-term_5.raw", NativeID:"controllerType=0 controllerNumber=1 scan=5580"	Actin, alpha skeletal muscle (ACTS_MOUSE)
SLTSEDSAVYYCAR	:::::::::::::::	100	P01748	CBTC Nov 2013_P50_CHAPS_KCC2_C-term_5.5587.5587.2 File:"CBTC Nov 2013_P50_CHAPS_KCC2_C-term_5.raw", NativeID:"controllerType=0 controllerNumber=1 scan=5587"	Ig heavy chain V region 23 (HVM04_MOUSE)
SLTSEDSAVYYCAR	:::::::::::::::	100	P01751	CBTC Nov 2013_P50_CHAPS_KCC2_C-term_5.5587.5587.2 File:"CBTC Nov 2013_P50_CHAPS_KCC2_C-term_5.raw", NativeID:"controllerType=0 controllerNumber=1 scan=5587"	Ig heavy chain V region B1-8/186-2 (HVM07_MOUSE)
SLTSEDSAVYYCAR	:::::::::::::::	100	P01753	CBTC Nov 2013_P50_CHAPS_KCC2_C-term_5.5587.5587.2 File:"CBTC Nov 2013_P50_CHAPS_KCC2_C-term_5.raw", NativeID:"controllerType=0 controllerNumber=1 scan=5587"	Ig heavy chain V region 186-1 (HVM09_MOUSE)
SLTSEDSAVYYCAR	:::::::::::::::	100	P06328	CBTC Nov 2013_P50_CHAPS_KCC2_C-term_5.5587.5587.2 File:"CBTC Nov 2013_P50_CHAPS_KCC2_C-term_5.raw", NativeID:"controllerType=0 controllerNumber=1 scan=5587"	Ig heavy chain V region VH558 B4 (HVM49_MOUSE)
SLTSEDSAVYYCAR	:::::::::::::::	100	P01754	CBTC Nov 2013_P50_CHAPS_KCC2_C-term_5.5587.5587.2 File:"CBTC Nov 2013_P50_CHAPS_KCC2_C-term_5.raw", NativeID:"controllerType=0 controllerNumber=1 scan=5587"	Ig heavy chain V region 1-62-3 (HVM10_MOUSE)
SLTSEDSAVYYCAR	:::::::::::::::	100	P06330	CBTC Nov 2013_P50_CHAPS_KCC2_C-term_5.5587.5587.2 File:"CBTC Nov 2013_P50_CHAPS_KCC2_C-term_5.raw", NativeID:"controllerType=0 controllerNumber=1 scan=5587"	Ig heavy chain V region AC38 205.12 (HVM51_MOUSE)
IWHHTFYNELR	::::::::::::	100	P60710	CBTC Nov 2013_P50_CHAPS_KCC2_C-term_5.5601.5601.2 File:"CBTC Nov 2013_P50_CHAPS_KCC2_C-term_5.raw", NativeID:"controllerType=0 controllerNumber=1 scan=5601"	Actin, cytoplasmic 1 (ACTB_MOUSE)
IWHHTFYNELR	::::::::::::	100	P63260	CBTC Nov 2013_P50_CHAPS_KCC2_C-term_5.5601.5601.2 File:"CBTC Nov 2013_P50_CHAPS_KCC2_C-term_5.raw", NativeID:"controllerType=0 controllerNumber=1 scan=5601"	Actin, cytoplasmic 2 (ACTG_MOUSE)
IWHHTFYNELR	::::::::::::	100	P68033	CBTC Nov 2013_P50_CHAPS_KCC2_C-term_5.5601.5601.2 File:"CBTC Nov 2013_P50_CHAPS_KCC2_C-term_5.raw", NativeID:"controllerType=0 controllerNumber=1 scan=5601"	Actin, alpha cardiac muscle 1 (ACTC_MOUSE)
IWHHTFYNELR	::::::::::::	100	P68134	CBTC Nov 2013_P50_CHAPS_KCC2_C-term_5.5601.5601.2 File:"CBTC Nov 2013_P50_CHAPS_KCC2_C-term_5.raw", NativeID:"controllerType=0 controllerNumber=1 scan=5601"	Actin, alpha skeletal muscle (ACTS_MOUSE)
FSGSGSGTDFTLR	::::::::::::::	100	P01629	CBTC Nov 2013_P50_CHAPS_KCC2_C-term_5.5623.5623.2 File:"CBTC Nov 2013_P50_CHAPS_KCC2_C-term_5.raw", NativeID:"controllerType=0 controllerNumber=1 scan=5623"	Ig kappa chain V-II region 2S1.3 (KV2A4_MOUSE)
QNGVLNSWTDQDSK	:::::::::::::::	100	P01837	CBTC Nov 2013_P50_CHAPS_KCC2_C-term_5.5626.5626.2 File:"CBTC Nov 2013_P50_CHAPS_KCC2_C-term_5.raw", NativeID:"controllerType=0 controllerNumber=1 scan=5626"	Ig kappa chain C region (IGKC_MOUSE)
FSGSGSGTDFTLR	::::::::::::::	100	P01629	CBTC Nov 2013_P50_CHAPS_KCC2_C-term_5.5632.5632.2 File:"CBTC Nov 2013_P50_CHAPS_KCC2_C-term_5.raw", NativeID:"controllerType=0 controllerNumber=1 scan=5632"	Ig kappa chain V-II region 2S1.3 (KV2A4_MOUSE)
SLTSEDSAVYYCAR	:::::::::::::::	100	P01748	CBTC Nov 2013_P50_CHAPS_KCC2_C-term_5.5641.5641.2 File:"CBTC Nov 2013_P50_CHAPS_KCC2_C-term_5.raw", NativeID:"controllerType=0 controllerNumber=1 scan=5641"	Ig heavy chain V region 23 (HVM04_MOUSE)
SLTSEDSAVYYCAR	:::::::::::::::	100	P01751	CBTC Nov 2013_P50_CHAPS_KCC2_C-term_5.5641.5641.2 File:"CBTC Nov 2013_P50_CHAPS_KCC2_C-term_5.raw", NativeID:"controllerType=0 controllerNumber=1 scan=5641"	Ig heavy chain V region B1-8/186-2 (HVM07_MOUSE)
SLTSEDSAVYYCAR	:::::::::::::::	100	P01753	CBTC Nov 2013_P50_CHAPS_KCC2_C-term_5.5641.5641.2 File:"CBTC Nov 2013_P50_CHAPS_KCC2_C-term_5.raw", NativeID:"controllerType=0 controllerNumber=1 scan=5641"	Ig heavy chain V region 186-1 (HVM09_MOUSE)
SLTSEDSAVYYCAR	:::::::::::::::	100	P06328	CBTC Nov 2013_P50_CHAPS_KCC2_C-term_5.5641.5641.2 File:"CBTC Nov 2013_P50_CHAPS_KCC2_C-term_5.raw", NativeID:"controllerType=0 controllerNumber=1 scan=5641"	Ig heavy chain V region VH558 B4 (HVM49_MOUSE)
SLTSEDSAVYYCAR	:::::::::::::::	100	P01754	CBTC Nov 2013_P50_CHAPS_KCC2_C-term_5.5641.5641.2 File:"CBTC Nov 2013_P50_CHAPS_KCC2_C-term_5.raw", NativeID:"controllerType=0 controllerNumber=1 scan=5641"	Ig heavy chain V region 1-62-3 (HVM10_MOUSE)
SLTSEDSAVYYCAR	:::::::::::::::	100	P06330	CBTC Nov 2013_P50_CHAPS_KCC2_C-term_5.5641.5641.2 File:"CBTC Nov 2013_P50_CHAPS_KCC2_C-term_5.raw", NativeID:"controllerType=0 controllerNumber=1 scan=5641"	Ig heavy chain V region AC38 205.12 (HVM51_MOUSE)
QNGVLNSWTDQDSK	:Deamidation of Q::::::::::::::	100	P01837	CBTC Nov 2013_P50_CHAPS_KCC2_C-term_5.5651.5651.2 File:"CBTC Nov 2013_P50_CHAPS_KCC2_C-term_5.raw", NativeID:"controllerType=0 controllerNumber=1 scan=5651"	Ig kappa chain C region (IGKC_MOUSE)
QNGVLNSWTDQDSK	:Deamidation of Q::::::::::::::	100	P01837	CBTC Nov 2013_P50_CHAPS_KCC2_C-term_5.5661.5661.2 File:"CBTC Nov 2013_P50_CHAPS_KCC2_C-term_5.raw", NativeID:"controllerType=0 controllerNumber=1 scan=5661"	Ig kappa chain C region (IGKC_MOUSE)
FSGSGSGTDFTLR	::::::::::::::	100	P01629	CBTC Nov 2013_P50_CHAPS_KCC2_C-term_5.5680.5680.2 File:"CBTC Nov 2013_P50_CHAPS_KCC2_C-term_5.raw", NativeID:"controllerType=0 controllerNumber=1 scan=5680"	Ig kappa chain V-II region 2S1.3 (KV2A4_MOUSE)
SLTSEDSAVYYCAR	:::::::::::::::	100	P01748	CBTC Nov 2013_P50_CHAPS_KCC2_C-term_5.5694.5694.2 File:"CBTC Nov 2013_P50_CHAPS_KCC2_C-term_5.raw", NativeID:"controllerType=0 controllerNumber=1 scan=5694"	Ig heavy chain V region 23 (HVM04_MOUSE)
SLTSEDSAVYYCAR	:::::::::::::::	100	P01751	CBTC Nov 2013_P50_CHAPS_KCC2_C-term_5.5694.5694.2 File:"CBTC Nov 2013_P50_CHAPS_KCC2_C-term_5.raw", NativeID:"controllerType=0 controllerNumber=1 scan=5694"	Ig heavy chain V region B1-8/186-2 (HVM07_MOUSE)
SLTSEDSAVYYCAR	:::::::::::::::	100	P01753	CBTC Nov 2013_P50_CHAPS_KCC2_C-term_5.5694.5694.2 File:"CBTC Nov 2013_P50_CHAPS_KCC2_C-term_5.raw", NativeID:"controllerType=0 controllerNumber=1 scan=5694"	Ig heavy chain V region 186-1 (HVM09_MOUSE)
SLTSEDSAVYYCAR	:::::::::::::::	100	P06328	CBTC Nov 2013_P50_CHAPS_KCC2_C-term_5.5694.5694.2 File:"CBTC Nov 2013_P50_CHAPS_KCC2_C-term_5.raw", NativeID:"controllerType=0 controllerNumber=1 scan=5694"	Ig heavy chain V region VH558 B4 (HVM49_MOUSE)
SLTSEDSAVYYCAR	:::::::::::::::	100	P01754	CBTC Nov 2013_P50_CHAPS_KCC2_C-term_5.5694.5694.2 File:"CBTC Nov 2013_P50_CHAPS_KCC2_C-term_5.raw", NativeID:"controllerType=0 controllerNumber=1 scan=5694"	Ig heavy chain V region 1-62-3 (HVM10_MOUSE)
SLTSEDSAVYYCAR	:::::::::::::::	100	P06330	CBTC Nov 2013_P50_CHAPS_KCC2_C-term_5.5694.5694.2 File:"CBTC Nov 2013_P50_CHAPS_KCC2_C-term_5.raw", NativeID:"controllerType=0 controllerNumber=1 scan=5694"	Ig heavy chain V region AC38 205.12 (HVM51_MOUSE)
QNGVLNSWTDQDSK	:Deamidation of Q::::::::::::::	100	P01837	CBTC Nov 2013_P50_CHAPS_KCC2_C-term_5.5707.5707.2 File:"CBTC Nov 2013_P50_CHAPS_KCC2_C-term_5.raw", NativeID:"controllerType=0 controllerNumber=1 scan=5707"	Ig kappa chain C region (IGKC_MOUSE)
QNGVLNSWTDQDSK	:Deamidation of Q::::::::::::::	100	P01837	CBTC Nov 2013_P50_CHAPS_KCC2_C-term_5.5754.5754.2 File:"CBTC Nov 2013_P50_CHAPS_KCC2_C-term_5.raw", NativeID:"controllerType=0 controllerNumber=1 scan=5754"	Ig kappa chain C region (IGKC_MOUSE)
QNGVLNSWTDQDSK	:Deamidation of Q::::::::::::::	100	P01837	CBTC Nov 2013_P50_CHAPS_KCC2_C-term_5.5764.5764.2 File:"CBTC Nov 2013_P50_CHAPS_KCC2_C-term_5.raw", NativeID:"controllerType=0 controllerNumber=1 scan=5764"	Ig kappa chain C region (IGKC_MOUSE)
SLTSEDSAVYYCAR	:::::::::::::::	100	P01748	CBTC Nov 2013_P50_CHAPS_KCC2_C-term_5.5765.5765.2 File:"CBTC Nov 2013_P50_CHAPS_KCC2_C-term_5.raw", NativeID:"controllerType=0 controllerNumber=1 scan=5765"	Ig heavy chain V region 23 (HVM04_MOUSE)
SLTSEDSAVYYCAR	:::::::::::::::	100	P01751	CBTC Nov 2013_P50_CHAPS_KCC2_C-term_5.5765.5765.2 File:"CBTC Nov 2013_P50_CHAPS_KCC2_C-term_5.raw", NativeID:"controllerType=0 controllerNumber=1 scan=5765"	Ig heavy chain V region B1-8/186-2 (HVM07_MOUSE)
SLTSEDSAVYYCAR	:::::::::::::::	100	P01753	CBTC Nov 2013_P50_CHAPS_KCC2_C-term_5.5765.5765.2 File:"CBTC Nov 2013_P50_CHAPS_KCC2_C-term_5.raw", NativeID:"controllerType=0 controllerNumber=1 scan=5765"	Ig heavy chain V region 186-1 (HVM09_MOUSE)
SLTSEDSAVYYCAR	:::::::::::::::	100	P06328	CBTC Nov 2013_P50_CHAPS_KCC2_C-term_5.5765.5765.2 File:"CBTC Nov 2013_P50_CHAPS_KCC2_C-term_5.raw", NativeID:"controllerType=0 controllerNumber=1 scan=5765"	Ig heavy chain V region VH558 B4 (HVM49_MOUSE)
SLTSEDSAVYYCAR	:::::::::::::::	100	P01754	CBTC Nov 2013_P50_CHAPS_KCC2_C-term_5.5765.5765.2 File:"CBTC Nov 2013_P50_CHAPS_KCC2_C-term_5.raw", NativeID:"controllerType=0 controllerNumber=1 scan=5765"	Ig heavy chain V region 1-62-3 (HVM10_MOUSE)
SLTSEDSAVYYCAR	:::::::::::::::	100	P06330	CBTC Nov 2013_P50_CHAPS_KCC2_C-term_5.5765.5765.2 File:"CBTC Nov 2013_P50_CHAPS_KCC2_C-term_5.raw", NativeID:"controllerType=0 controllerNumber=1 scan=5765"	Ig heavy chain V region AC38 205.12 (HVM51_MOUSE)
SLTSEDSAVYYCAR	:::::::::::::::	100	P01748	CBTC Nov 2013_P50_CHAPS_KCC2_C-term_5.5790.5790.2 File:"CBTC Nov 2013_P50_CHAPS_KCC2_C-term_5.raw", NativeID:"controllerType=0 controllerNumber=1 scan=5790"	Ig heavy chain V region 23 (HVM04_MOUSE)
SLTSEDSAVYYCAR	:::::::::::::::	100	P01751	CBTC Nov 2013_P50_CHAPS_KCC2_C-term_5.5790.5790.2 File:"CBTC Nov 2013_P50_CHAPS_KCC2_C-term_5.raw", NativeID:"controllerType=0 controllerNumber=1 scan=5790"	Ig heavy chain V region B1-8/186-2 (HVM07_MOUSE)
SLTSEDSAVYYCAR	:::::::::::::::	100	P01753	CBTC Nov 2013_P50_CHAPS_KCC2_C-term_5.5790.5790.2 File:"CBTC Nov 2013_P50_CHAPS_KCC2_C-term_5.raw", NativeID:"controllerType=0 controllerNumber=1 scan=5790"	Ig heavy chain V region 186-1 (HVM09_MOUSE)
SLTSEDSAVYYCAR	:::::::::::::::	100	P06328	CBTC Nov 2013_P50_CHAPS_KCC2_C-term_5.5790.5790.2 File:"CBTC Nov 2013_P50_CHAPS_KCC2_C-term_5.raw", NativeID:"controllerType=0 controllerNumber=1 scan=5790"	Ig heavy chain V region VH558 B4 (HVM49_MOUSE)
SLTSEDSAVYYCAR	:::::::::::::::	100	P01754	CBTC Nov 2013_P50_CHAPS_KCC2_C-term_5.5790.5790.2 File:"CBTC Nov 2013_P50_CHAPS_KCC2_C-term_5.raw", NativeID:"controllerType=0 controllerNumber=1 scan=5790"	Ig heavy chain V region 1-62-3 (HVM10_MOUSE)
SLTSEDSAVYYCAR	:::::::::::::::	100	P06330	CBTC Nov 2013_P50_CHAPS_KCC2_C-term_5.5790.5790.2 File:"CBTC Nov 2013_P50_CHAPS_KCC2_C-term_5.raw", NativeID:"controllerType=0 controllerNumber=1 scan=5790"	Ig heavy chain V region AC38 205.12 (HVM51_MOUSE)
SLTSEDSAVYYCAR	:::::::::::::::	100	P01748	CBTC Nov 2013_P50_CHAPS_KCC2_C-term_5.5809.5809.2 File:"CBTC Nov 2013_P50_CHAPS_KCC2_C-term_5.raw", NativeID:"controllerType=0 controllerNumber=1 scan=5809"	Ig heavy chain V region 23 (HVM04_MOUSE)
SLTSEDSAVYYCAR	:::::::::::::::	100	P01751	CBTC Nov 2013_P50_CHAPS_KCC2_C-term_5.5809.5809.2 File:"CBTC Nov 2013_P50_CHAPS_KCC2_C-term_5.raw", NativeID:"controllerType=0 controllerNumber=1 scan=5809"	Ig heavy chain V region B1-8/186-2 (HVM07_MOUSE)
SLTSEDSAVYYCAR	:::::::::::::::	100	P01753	CBTC Nov 2013_P50_CHAPS_KCC2_C-term_5.5809.5809.2 File:"CBTC Nov 2013_P50_CHAPS_KCC2_C-term_5.raw", NativeID:"controllerType=0 controllerNumber=1 scan=5809"	Ig heavy chain V region 186-1 (HVM09_MOUSE)
SLTSEDSAVYYCAR	:::::::::::::::	100	P06328	CBTC Nov 2013_P50_CHAPS_KCC2_C-term_5.5809.5809.2 File:"CBTC Nov 2013_P50_CHAPS_KCC2_C-term_5.raw", NativeID:"controllerType=0 controllerNumber=1 scan=5809"	Ig heavy chain V region VH558 B4 (HVM49_MOUSE)
SLTSEDSAVYYCAR	:::::::::::::::	100	P01754	CBTC Nov 2013_P50_CHAPS_KCC2_C-term_5.5809.5809.2 File:"CBTC Nov 2013_P50_CHAPS_KCC2_C-term_5.raw", NativeID:"controllerType=0 controllerNumber=1 scan=5809"	Ig heavy chain V region 1-62-3 (HVM10_MOUSE)
SLTSEDSAVYYCAR	:::::::::::::::	100	P06330	CBTC Nov 2013_P50_CHAPS_KCC2_C-term_5.5809.5809.2 File:"CBTC Nov 2013_P50_CHAPS_KCC2_C-term_5.raw", NativeID:"controllerType=0 controllerNumber=1 scan=5809"	Ig heavy chain V region AC38 205.12 (HVM51_MOUSE)
SLTSEDSAVYYCAR	:::::::::::::::	100	P01748	CBTC Nov 2013_P50_CHAPS_KCC2_C-term_5.5814.5814.2 File:"CBTC Nov 2013_P50_CHAPS_KCC2_C-term_5.raw", NativeID:"controllerType=0 controllerNumber=1 scan=5814"	Ig heavy chain V region 23 (HVM04_MOUSE)
SLTSEDSAVYYCAR	:::::::::::::::	100	P01751	CBTC Nov 2013_P50_CHAPS_KCC2_C-term_5.5814.5814.2 File:"CBTC Nov 2013_P50_CHAPS_KCC2_C-term_5.raw", NativeID:"controllerType=0 controllerNumber=1 scan=5814"	Ig heavy chain V region B1-8/186-2 (HVM07_MOUSE)
SLTSEDSAVYYCAR	:::::::::::::::	100	P01753	CBTC Nov 2013_P50_CHAPS_KCC2_C-term_5.5814.5814.2 File:"CBTC Nov 2013_P50_CHAPS_KCC2_C-term_5.raw", NativeID:"controllerType=0 controllerNumber=1 scan=5814"	Ig heavy chain V region 186-1 (HVM09_MOUSE)
SLTSEDSAVYYCAR	:::::::::::::::	100	P06328	CBTC Nov 2013_P50_CHAPS_KCC2_C-term_5.5814.5814.2 File:"CBTC Nov 2013_P50_CHAPS_KCC2_C-term_5.raw", NativeID:"controllerType=0 controllerNumber=1 scan=5814"	Ig heavy chain V region VH558 B4 (HVM49_MOUSE)
SLTSEDSAVYYCAR	:::::::::::::::	100	P01754	CBTC Nov 2013_P50_CHAPS_KCC2_C-term_5.5814.5814.2 File:"CBTC Nov 2013_P50_CHAPS_KCC2_C-term_5.raw", NativeID:"controllerType=0 controllerNumber=1 scan=5814"	Ig heavy chain V region 1-62-3 (HVM10_MOUSE)
SLTSEDSAVYYCAR	:::::::::::::::	100	P06330	CBTC Nov 2013_P50_CHAPS_KCC2_C-term_5.5814.5814.2 File:"CBTC Nov 2013_P50_CHAPS_KCC2_C-term_5.raw", NativeID:"controllerType=0 controllerNumber=1 scan=5814"	Ig heavy chain V region AC38 205.12 (HVM51_MOUSE)
QNGVLNSWTDQDSK	:Deamidation of Q::::::::::::::	100	P01837	CBTC Nov 2013_P50_CHAPS_KCC2_C-term_5.5817.5817.2 File:"CBTC Nov 2013_P50_CHAPS_KCC2_C-term_5.raw", NativeID:"controllerType=0 controllerNumber=1 scan=5817"	Ig kappa chain C region (IGKC_MOUSE)
QNGVLNSWTDQDSK	:Deamidation of Q::::::::::::::	100	P01837	CBTC Nov 2013_P50_CHAPS_KCC2_C-term_5.5818.5818.2 File:"CBTC Nov 2013_P50_CHAPS_KCC2_C-term_5.raw", NativeID:"controllerType=0 controllerNumber=1 scan=5818"	Ig kappa chain C region (IGKC_MOUSE)
SLTSEDSAVYYCAR	:::::::::::::::	100	P01748	CBTC Nov 2013_P50_CHAPS_KCC2_C-term_5.5819.5819.2 File:"CBTC Nov 2013_P50_CHAPS_KCC2_C-term_5.raw", NativeID:"controllerType=0 controllerNumber=1 scan=5819"	Ig heavy chain V region 23 (HVM04_MOUSE)
SLTSEDSAVYYCAR	:::::::::::::::	100	P01751	CBTC Nov 2013_P50_CHAPS_KCC2_C-term_5.5819.5819.2 File:"CBTC Nov 2013_P50_CHAPS_KCC2_C-term_5.raw", NativeID:"controllerType=0 controllerNumber=1 scan=5819"	Ig heavy chain V region B1-8/186-2 (HVM07_MOUSE)
SLTSEDSAVYYCAR	:::::::::::::::	100	P01753	CBTC Nov 2013_P50_CHAPS_KCC2_C-term_5.5819.5819.2 File:"CBTC Nov 2013_P50_CHAPS_KCC2_C-term_5.raw", NativeID:"controllerType=0 controllerNumber=1 scan=5819"	Ig heavy chain V region 186-1 (HVM09_MOUSE)
SLTSEDSAVYYCAR	:::::::::::::::	100	P06328	CBTC Nov 2013_P50_CHAPS_KCC2_C-term_5.5819.5819.2 File:"CBTC Nov 2013_P50_CHAPS_KCC2_C-term_5.raw", NativeID:"controllerType=0 controllerNumber=1 scan=5819"	Ig heavy chain V region VH558 B4 (HVM49_MOUSE)
SLTSEDSAVYYCAR	:::::::::::::::	100	P01754	CBTC Nov 2013_P50_CHAPS_KCC2_C-term_5.5819.5819.2 File:"CBTC Nov 2013_P50_CHAPS_KCC2_C-term_5.raw", NativeID:"controllerType=0 controllerNumber=1 scan=5819"	Ig heavy chain V region 1-62-3 (HVM10_MOUSE)
SLTSEDSAVYYCAR	:::::::::::::::	100	P06330	CBTC Nov 2013_P50_CHAPS_KCC2_C-term_5.5819.5819.2 File:"CBTC Nov 2013_P50_CHAPS_KCC2_C-term_5.raw", NativeID:"controllerType=0 controllerNumber=1 scan=5819"	Ig heavy chain V region AC38 205.12 (HVM51_MOUSE)
QNGVLNSWTDQDSK	:Deamidation of Q::::::::::::::	100	P01837	CBTC Nov 2013_P50_CHAPS_KCC2_C-term_5.5848.5848.2 File:"CBTC Nov 2013_P50_CHAPS_KCC2_C-term_5.raw", NativeID:"controllerType=0 controllerNumber=1 scan=5848"	Ig kappa chain C region (IGKC_MOUSE)
QNGVLNSWTDQDSK	:Deamidation of Q::::::::::::::	100	P01837	CBTC Nov 2013_P50_CHAPS_KCC2_C-term_5.5945.5945.2 File:"CBTC Nov 2013_P50_CHAPS_KCC2_C-term_5.raw", NativeID:"controllerType=0 controllerNumber=1 scan=5945"	Ig kappa chain C region (IGKC_MOUSE)
QNGVLNSWTDQDSK	:Deamidation of Q::::::::::::::	100	P01837	CBTC Nov 2013_P50_CHAPS_KCC2_C-term_5.5968.5968.2 File:"CBTC Nov 2013_P50_CHAPS_KCC2_C-term_5.raw", NativeID:"controllerType=0 controllerNumber=1 scan=5968"	Ig kappa chain C region (IGKC_MOUSE)
QNGVLNSWTDQDSK	:Deamidation of Q::::::::::::::	100	P01837	CBTC Nov 2013_P50_CHAPS_KCC2_C-term_5.5990.5990.2 File:"CBTC Nov 2013_P50_CHAPS_KCC2_C-term_5.raw", NativeID:"controllerType=0 controllerNumber=1 scan=5990"	Ig kappa chain C region (IGKC_MOUSE)
QNGVLNSWTDQDSK	:Deamidation of Q::::::::::::::	100	P01837	CBTC Nov 2013_P50_CHAPS_KCC2_C-term_5.6036.6036.2 File:"CBTC Nov 2013_P50_CHAPS_KCC2_C-term_5.raw", NativeID:"controllerType=0 controllerNumber=1 scan=6036"	Ig kappa chain C region (IGKC_MOUSE)
QNGVLNSWTDQDSK	:Deamidation of Q::::::::::::::	100	P01837	CBTC Nov 2013_P50_CHAPS_KCC2_C-term_5.6084.6084.2 File:"CBTC Nov 2013_P50_CHAPS_KCC2_C-term_5.raw", NativeID:"controllerType=0 controllerNumber=1 scan=6084"	Ig kappa chain C region (IGKC_MOUSE)
QNGVLNSWTDQDSK	:Deamidation of Q::::::::::::::	100	P01837	CBTC Nov 2013_P50_CHAPS_KCC2_C-term_5.6136.6136.2 File:"CBTC Nov 2013_P50_CHAPS_KCC2_C-term_5.raw", NativeID:"controllerType=0 controllerNumber=1 scan=6136"	Ig kappa chain C region (IGKC_MOUSE)
QNGVLNSWTDQDSK	:Deamidation of Q::::::::::::::	100	P01837	CBTC Nov 2013_P50_CHAPS_KCC2_C-term_5.6184.6184.2 File:"CBTC Nov 2013_P50_CHAPS_KCC2_C-term_5.raw", NativeID:"controllerType=0 controllerNumber=1 scan=6184"	Ig kappa chain C region (IGKC_MOUSE)
QNGVLNSWTDQDSK	:Deamidation of Q::::::::::::::	100	P01837	CBTC Nov 2013_P50_CHAPS_KCC2_C-term_5.6200.6200.2 File:"CBTC Nov 2013_P50_CHAPS_KCC2_C-term_5.raw", NativeID:"controllerType=0 controllerNumber=1 scan=6200"	Ig kappa chain C region (IGKC_MOUSE)
QNGVLNSWTDQDSK	:Deamidation of Q::::::::::::::	100	P01837	CBTC Nov 2013_P50_CHAPS_KCC2_C-term_5.6246.6246.2 File:"CBTC Nov 2013_P50_CHAPS_KCC2_C-term_5.raw", NativeID:"controllerType=0 controllerNumber=1 scan=6246"	Ig kappa chain C region (IGKC_MOUSE)
LNIPVSQVNPR	::::::::::::	100	Q6PIC6	CBTC Nov 2013_P50_CHAPS_KCC2_C-term_5.6273.6273.2 File:"CBTC Nov 2013_P50_CHAPS_KCC2_C-term_5.raw", NativeID:"controllerType=0 controllerNumber=1 scan=6273"	Sodium/potassium-transporting ATPase subunit alpha-3 (AT1A3_MOUSE)
LNIPVSQVNPR	::::::::::::	100	Q6PIE5	CBTC Nov 2013_P50_CHAPS_KCC2_C-term_5.6273.6273.2 File:"CBTC Nov 2013_P50_CHAPS_KCC2_C-term_5.raw", NativeID:"controllerType=0 controllerNumber=1 scan=6273"	Sodium/potassium-transporting ATPase subunit alpha-2 (AT1A2_MOUSE)
QNGVLNSWTDQDSK	:Deamidation of Q::::::::::::::	100	P01837	CBTC Nov 2013_P50_CHAPS_KCC2_C-term_5.6292.6292.2 File:"CBTC Nov 2013_P50_CHAPS_KCC2_C-term_5.raw", NativeID:"controllerType=0 controllerNumber=1 scan=6292"	Ig kappa chain C region (IGKC_MOUSE)
LVSGYDSYGNICGQR	::::::::::::::::	100	Q6X893	CBTC Nov 2013_P50_CHAPS_KCC2_C-term_5.6305.6305.2 File:"CBTC Nov 2013_P50_CHAPS_KCC2_C-term_5.raw", NativeID:"controllerType=0 controllerNumber=1 scan=6305"	Choline transporter-like protein 1 (CTL1_MOUSE)
LVSGYDSYGNICGQR	::::::::::::::::	100	Q6X893-2	CBTC Nov 2013_P50_CHAPS_KCC2_C-term_5.6305.6305.2 File:"CBTC Nov 2013_P50_CHAPS_KCC2_C-term_5.raw", NativeID:"controllerType=0 controllerNumber=1 scan=6305"	Isoform 2 of Choline transporter-like protein 1 (CTL1_MOUSE)
LVSGYDSYGNICGQR	::::::::::::::::	100	Q6X893	CBTC Nov 2013_P50_CHAPS_KCC2_C-term_5.6311.6311.2 File:"CBTC Nov 2013_P50_CHAPS_KCC2_C-term_5.raw", NativeID:"controllerType=0 controllerNumber=1 scan=6311"	Choline transporter-like protein 1 (CTL1_MOUSE)
LVSGYDSYGNICGQR	::::::::::::::::	100	Q6X893-2	CBTC Nov 2013_P50_CHAPS_KCC2_C-term_5.6311.6311.2 File:"CBTC Nov 2013_P50_CHAPS_KCC2_C-term_5.raw", NativeID:"controllerType=0 controllerNumber=1 scan=6311"	Isoform 2 of Choline transporter-like protein 1 (CTL1_MOUSE)
LNIPVSQVNPR	::::::::::::	100	Q6PIC6	CBTC Nov 2013_P50_CHAPS_KCC2_C-term_5.6313.6313.2 File:"CBTC Nov 2013_P50_CHAPS_KCC2_C-term_5.raw", NativeID:"controllerType=0 controllerNumber=1 scan=6313"	Sodium/potassium-transporting ATPase subunit alpha-3 (AT1A3_MOUSE)
LNIPVSQVNPR	::::::::::::	100	Q6PIE5	CBTC Nov 2013_P50_CHAPS_KCC2_C-term_5.6313.6313.2 File:"CBTC Nov 2013_P50_CHAPS_KCC2_C-term_5.raw", NativeID:"controllerType=0 controllerNumber=1 scan=6313"	Sodium/potassium-transporting ATPase subunit alpha-2 (AT1A2_MOUSE)
QNGVLNSWTDQDSK	:Deamidation of Q::::::::::::::	100	P01837	CBTC Nov 2013_P50_CHAPS_KCC2_C-term_5.6342.6342.2 File:"CBTC Nov 2013_P50_CHAPS_KCC2_C-term_5.raw", NativeID:"controllerType=0 controllerNumber=1 scan=6342"	Ig kappa chain C region (IGKC_MOUSE)
QNGVLNSWTDQDSK	:Deamidation of Q::::::::::::::	100	P01837	CBTC Nov 2013_P50_CHAPS_KCC2_C-term_5.6348.6348.2 File:"CBTC Nov 2013_P50_CHAPS_KCC2_C-term_5.raw", NativeID:"controllerType=0 controllerNumber=1 scan=6348"	Ig kappa chain C region (IGKC_MOUSE)
LNIPVSQVNPR	::::::::::::	100	Q6PIC6	CBTC Nov 2013_P50_CHAPS_KCC2_C-term_5.6363.6363.2 File:"CBTC Nov 2013_P50_CHAPS_KCC2_C-term_5.raw", NativeID:"controllerType=0 controllerNumber=1 scan=6363"	Sodium/potassium-transporting ATPase subunit alpha-3 (AT1A3_MOUSE)
LNIPVSQVNPR	::::::::::::	100	Q6PIE5	CBTC Nov 2013_P50_CHAPS_KCC2_C-term_5.6363.6363.2 File:"CBTC Nov 2013_P50_CHAPS_KCC2_C-term_5.raw", NativeID:"controllerType=0 controllerNumber=1 scan=6363"	Sodium/potassium-transporting ATPase subunit alpha-2 (AT1A2_MOUSE)
LNIPVSQVNPR	::::::::::::	100	Q6PIC6	CBTC Nov 2013_P50_CHAPS_KCC2_C-term_5.6389.6389.2 File:"CBTC Nov 2013_P50_CHAPS_KCC2_C-term_5.raw", NativeID:"controllerType=0 controllerNumber=1 scan=6389"	Sodium/potassium-transporting ATPase subunit alpha-3 (AT1A3_MOUSE)
LNIPVSQVNPR	::::::::::::	100	Q6PIE5	CBTC Nov 2013_P50_CHAPS_KCC2_C-term_5.6389.6389.2 File:"CBTC Nov 2013_P50_CHAPS_KCC2_C-term_5.raw", NativeID:"controllerType=0 controllerNumber=1 scan=6389"	Sodium/potassium-transporting ATPase subunit alpha-2 (AT1A2_MOUSE)
QNGVLNSWTDQDSK	:Deamidation of Q::::::::::::::	100	P01837	CBTC Nov 2013_P50_CHAPS_KCC2_C-term_5.6395.6395.2 File:"CBTC Nov 2013_P50_CHAPS_KCC2_C-term_5.raw", NativeID:"controllerType=0 controllerNumber=1 scan=6395"	Ig kappa chain C region (IGKC_MOUSE)
AIEQSIEQEEGLNR	:::::::::::::::	100	P61264	CBTC Nov 2013_P50_CHAPS_KCC2_C-term_5.6397.6397.2 File:"CBTC Nov 2013_P50_CHAPS_KCC2_C-term_5.raw", NativeID:"controllerType=0 controllerNumber=1 scan=6397"	Syntaxin-1B (STX1B_MOUSE)
LNIPVSQVNPR	::::::::::::	100	Q6PIC6	CBTC Nov 2013_P50_CHAPS_KCC2_C-term_5.6409.6409.2 File:"CBTC Nov 2013_P50_CHAPS_KCC2_C-term_5.raw", NativeID:"controllerType=0 controllerNumber=1 scan=6409"	Sodium/potassium-transporting ATPase subunit alpha-3 (AT1A3_MOUSE)
LNIPVSQVNPR	::::::::::::	100	Q6PIE5	CBTC Nov 2013_P50_CHAPS_KCC2_C-term_5.6409.6409.2 File:"CBTC Nov 2013_P50_CHAPS_KCC2_C-term_5.raw", NativeID:"controllerType=0 controllerNumber=1 scan=6409"	Sodium/potassium-transporting ATPase subunit alpha-2 (AT1A2_MOUSE)
AIEQSIEQEEGLNR	:::::::::::::::	100	P61264	CBTC Nov 2013_P50_CHAPS_KCC2_C-term_5.6416.6416.2 File:"CBTC Nov 2013_P50_CHAPS_KCC2_C-term_5.raw", NativeID:"controllerType=0 controllerNumber=1 scan=6416"	Syntaxin-1B (STX1B_MOUSE)
FYSVNVDYSK	:::::::::::	100	Q62425	CBTC Nov 2013_P50_CHAPS_KCC2_C-term_5.6437.6437.2 File:"CBTC Nov 2013_P50_CHAPS_KCC2_C-term_5.raw", NativeID:"controllerType=0 controllerNumber=1 scan=6437"	Cytochrome c oxidase subunit NDUFA4 (NDUA4_MOUSE)
LNIPVSQVNPR	::::::::::::	100	Q6PIC6	CBTC Nov 2013_P50_CHAPS_KCC2_C-term_5.6443.6443.2 File:"CBTC Nov 2013_P50_CHAPS_KCC2_C-term_5.raw", NativeID:"controllerType=0 controllerNumber=1 scan=6443"	Sodium/potassium-transporting ATPase subunit alpha-3 (AT1A3_MOUSE)
LNIPVSQVNPR	::::::::::::	100	Q6PIE5	CBTC Nov 2013_P50_CHAPS_KCC2_C-term_5.6443.6443.2 File:"CBTC Nov 2013_P50_CHAPS_KCC2_C-term_5.raw", NativeID:"controllerType=0 controllerNumber=1 scan=6443"	Sodium/potassium-transporting ATPase subunit alpha-2 (AT1A2_MOUSE)
AIEQSIEQEEGLNR	:::::::::::::::	100	P61264	CBTC Nov 2013_P50_CHAPS_KCC2_C-term_5.6444.6444.2 File:"CBTC Nov 2013_P50_CHAPS_KCC2_C-term_5.raw", NativeID:"controllerType=0 controllerNumber=1 scan=6444"	Syntaxin-1B (STX1B_MOUSE)
LNIPVSQVNPR	::::::::::::	100	Q6PIC6	CBTC Nov 2013_P50_CHAPS_KCC2_C-term_5.6452.6452.2 File:"CBTC Nov 2013_P50_CHAPS_KCC2_C-term_5.raw", NativeID:"controllerType=0 controllerNumber=1 scan=6452"	Sodium/potassium-transporting ATPase subunit alpha-3 (AT1A3_MOUSE)
LNIPVSQVNPR	::::::::::::	100	Q6PIE5	CBTC Nov 2013_P50_CHAPS_KCC2_C-term_5.6452.6452.2 File:"CBTC Nov 2013_P50_CHAPS_KCC2_C-term_5.raw", NativeID:"controllerType=0 controllerNumber=1 scan=6452"	Sodium/potassium-transporting ATPase subunit alpha-2 (AT1A2_MOUSE)
VCGSNLLSICK	::::::::::::	100	P60202	CBTC Nov 2013_P50_CHAPS_KCC2_C-term_5.6479.6479.2 File:"CBTC Nov 2013_P50_CHAPS_KCC2_C-term_5.raw", NativeID:"controllerType=0 controllerNumber=1 scan=6479"	Myelin proteolipid protein (MYPR_MOUSE)
AIEQSIEQEEGLNR	:::::::::::::::	100	P61264	CBTC Nov 2013_P50_CHAPS_KCC2_C-term_5.6484.6484.2 File:"CBTC Nov 2013_P50_CHAPS_KCC2_C-term_5.raw", NativeID:"controllerType=0 controllerNumber=1 scan=6484"	Syntaxin-1B (STX1B_MOUSE)
LNIPVSQVNPR	::::::::::::	100	Q6PIC6	CBTC Nov 2013_P50_CHAPS_KCC2_C-term_5.6497.6497.2 File:"CBTC Nov 2013_P50_CHAPS_KCC2_C-term_5.raw", NativeID:"controllerType=0 controllerNumber=1 scan=6497"	Sodium/potassium-transporting ATPase subunit alpha-3 (AT1A3_MOUSE)
LNIPVSQVNPR	::::::::::::	100	Q6PIE5	CBTC Nov 2013_P50_CHAPS_KCC2_C-term_5.6497.6497.2 File:"CBTC Nov 2013_P50_CHAPS_KCC2_C-term_5.raw", NativeID:"controllerType=0 controllerNumber=1 scan=6497"	Sodium/potassium-transporting ATPase subunit alpha-2 (AT1A2_MOUSE)
QQSGPELVKPGASVK	::::::::::::::::	100	P06330	CBTC Nov 2013_P50_CHAPS_KCC2_C-term_5.6499.6499.2 File:"CBTC Nov 2013_P50_CHAPS_KCC2_C-term_5.raw", NativeID:"controllerType=0 controllerNumber=1 scan=6499"	Ig heavy chain V region AC38 205.12 (HVM51_MOUSE)
LQQSGPELVKPGASVK	:::::::::::::::::	100	P06330	CBTC Nov 2013_P50_CHAPS_KCC2_C-term_5.6500.6500.2 File:"CBTC Nov 2013_P50_CHAPS_KCC2_C-term_5.raw", NativeID:"controllerType=0 controllerNumber=1 scan=6500"	Ig heavy chain V region AC38 205.12 (HVM51_MOUSE)
AIEQSIEQEEGLNR	:::::::::::::::	100	P61264	CBTC Nov 2013_P50_CHAPS_KCC2_C-term_5.6505.6505.2 File:"CBTC Nov 2013_P50_CHAPS_KCC2_C-term_5.raw", NativeID:"controllerType=0 controllerNumber=1 scan=6505"	Syntaxin-1B (STX1B_MOUSE)
VCGSNLLSICK	::::::::::::	100	P60202	CBTC Nov 2013_P50_CHAPS_KCC2_C-term_5.6511.6511.2 File:"CBTC Nov 2013_P50_CHAPS_KCC2_C-term_5.raw", NativeID:"controllerType=0 controllerNumber=1 scan=6511"	Myelin proteolipid protein (MYPR_MOUSE)
LQQSGPELVKPGASVK	:::::::::::::::::	100	P06330	CBTC Nov 2013_P50_CHAPS_KCC2_C-term_5.6525.6525.2 File:"CBTC Nov 2013_P50_CHAPS_KCC2_C-term_5.raw", NativeID:"controllerType=0 controllerNumber=1 scan=6525"	Ig heavy chain V region AC38 205.12 (HVM51_MOUSE)
QQSGPELVKPGASVK	:Pyrolidone from Q:::::::::::::::	100	P06330	CBTC Nov 2013_P50_CHAPS_KCC2_C-term_5.6536.6536.2 File:"CBTC Nov 2013_P50_CHAPS_KCC2_C-term_5.raw", NativeID:"controllerType=0 controllerNumber=1 scan=6536"	Ig heavy chain V region AC38 205.12 (HVM51_MOUSE)
LQQSGPELVKPGASVK	:::::::::::::::::	100	P06330	CBTC Nov 2013_P50_CHAPS_KCC2_C-term_5.6542.6542.2 File:"CBTC Nov 2013_P50_CHAPS_KCC2_C-term_5.raw", NativeID:"controllerType=0 controllerNumber=1 scan=6542"	Ig heavy chain V region AC38 205.12 (HVM51_MOUSE)
LNIPVSQVNPR	::::::::::::	100	Q6PIC6	CBTC Nov 2013_P50_CHAPS_KCC2_C-term_5.6545.6545.2 File:"CBTC Nov 2013_P50_CHAPS_KCC2_C-term_5.raw", NativeID:"controllerType=0 controllerNumber=1 scan=6545"	Sodium/potassium-transporting ATPase subunit alpha-3 (AT1A3_MOUSE)
LNIPVSQVNPR	::::::::::::	100	Q6PIE5	CBTC Nov 2013_P50_CHAPS_KCC2_C-term_5.6545.6545.2 File:"CBTC Nov 2013_P50_CHAPS_KCC2_C-term_5.raw", NativeID:"controllerType=0 controllerNumber=1 scan=6545"	Sodium/potassium-transporting ATPase subunit alpha-2 (AT1A2_MOUSE)
LNIPVSQVNPR	::::::::::::	100	Q6PIC6	CBTC Nov 2013_P50_CHAPS_KCC2_C-term_5.6550.6550.2 File:"CBTC Nov 2013_P50_CHAPS_KCC2_C-term_5.raw", NativeID:"controllerType=0 controllerNumber=1 scan=6550"	Sodium/potassium-transporting ATPase subunit alpha-3 (AT1A3_MOUSE)
LNIPVSQVNPR	::::::::::::	100	Q6PIE5	CBTC Nov 2013_P50_CHAPS_KCC2_C-term_5.6550.6550.2 File:"CBTC Nov 2013_P50_CHAPS_KCC2_C-term_5.raw", NativeID:"controllerType=0 controllerNumber=1 scan=6550"	Sodium/potassium-transporting ATPase subunit alpha-2 (AT1A2_MOUSE)
QQSGPELVKPGASVK	:Pyrolidone from Q:::::::::::::::	100	P06330	CBTC Nov 2013_P50_CHAPS_KCC2_C-term_5.6553.6553.2 File:"CBTC Nov 2013_P50_CHAPS_KCC2_C-term_5.raw", NativeID:"controllerType=0 controllerNumber=1 scan=6553"	Ig heavy chain V region AC38 205.12 (HVM51_MOUSE)
LQQSGPELVKPGASVK	:::::::::::::::::	100	P06330	CBTC Nov 2013_P50_CHAPS_KCC2_C-term_5.6559.6559.2 File:"CBTC Nov 2013_P50_CHAPS_KCC2_C-term_5.raw", NativeID:"controllerType=0 controllerNumber=1 scan=6559"	Ig heavy chain V region AC38 205.12 (HVM51_MOUSE)
QQSGPELVKPGASVK	:Pyrolidone from Q:::::::::::::::	100	P06330	CBTC Nov 2013_P50_CHAPS_KCC2_C-term_5.6563.6563.2 File:"CBTC Nov 2013_P50_CHAPS_KCC2_C-term_5.raw", NativeID:"controllerType=0 controllerNumber=1 scan=6563"	Ig heavy chain V region AC38 205.12 (HVM51_MOUSE)
VCGSNLLSICK	::::::::::::	100	P60202	CBTC Nov 2013_P50_CHAPS_KCC2_C-term_5.6599.6599.2 File:"CBTC Nov 2013_P50_CHAPS_KCC2_C-term_5.raw", NativeID:"controllerType=0 controllerNumber=1 scan=6599"	Myelin proteolipid protein (MYPR_MOUSE)
LQQSGPELVKPGASVK	:::::::::::::::::	100	P06330	CBTC Nov 2013_P50_CHAPS_KCC2_C-term_5.6605.6605.2 File:"CBTC Nov 2013_P50_CHAPS_KCC2_C-term_5.raw", NativeID:"controllerType=0 controllerNumber=1 scan=6605"	Ig heavy chain V region AC38 205.12 (HVM51_MOUSE)
VCGSNLLSICK	::::::::::::	100	P60202	CBTC Nov 2013_P50_CHAPS_KCC2_C-term_5.6643.6643.2 File:"CBTC Nov 2013_P50_CHAPS_KCC2_C-term_5.raw", NativeID:"controllerType=0 controllerNumber=1 scan=6643"	Myelin proteolipid protein (MYPR_MOUSE)
ETTAGHLALLVTK	::::::::::::::	100	Q91V14	CBTC Nov 2013_P50_CHAPS_KCC2_C-term_5.6662.6662.2 File:"CBTC Nov 2013_P50_CHAPS_KCC2_C-term_5.raw", NativeID:"controllerType=0 controllerNumber=1 scan=6662"	Solute carrier family 12 member 5 (S12A5_MOUSE)
ETTAGHLALLVTK	::::::::::::::	100	Q91V14-2	CBTC Nov 2013_P50_CHAPS_KCC2_C-term_5.6662.6662.2 File:"CBTC Nov 2013_P50_CHAPS_KCC2_C-term_5.raw", NativeID:"controllerType=0 controllerNumber=1 scan=6662"	Isoform 2 of Solute carrier family 12 member 5 (S12A5_MOUSE)
VCGSNLLSICK	::::::::::::	100	P60202	CBTC Nov 2013_P50_CHAPS_KCC2_C-term_5.6688.6688.2 File:"CBTC Nov 2013_P50_CHAPS_KCC2_C-term_5.raw", NativeID:"controllerType=0 controllerNumber=1 scan=6688"	Myelin proteolipid protein (MYPR_MOUSE)
SLTSEDSAVYY	::::::::::::	100	P01748	CBTC Nov 2013_P50_CHAPS_KCC2_C-term_5.6697.6697.2 File:"CBTC Nov 2013_P50_CHAPS_KCC2_C-term_5.raw", NativeID:"controllerType=0 controllerNumber=1 scan=6697"	Ig heavy chain V region 23 (HVM04_MOUSE)
SLTSEDSAVYY	::::::::::::	100	P01751	CBTC Nov 2013_P50_CHAPS_KCC2_C-term_5.6697.6697.2 File:"CBTC Nov 2013_P50_CHAPS_KCC2_C-term_5.raw", NativeID:"controllerType=0 controllerNumber=1 scan=6697"	Ig heavy chain V region B1-8/186-2 (HVM07_MOUSE)
SLTSEDSAVYY	::::::::::::	100	P01753	CBTC Nov 2013_P50_CHAPS_KCC2_C-term_5.6697.6697.2 File:"CBTC Nov 2013_P50_CHAPS_KCC2_C-term_5.raw", NativeID:"controllerType=0 controllerNumber=1 scan=6697"	Ig heavy chain V region 186-1 (HVM09_MOUSE)
SLTSEDSAVYY	::::::::::::	100	P06328	CBTC Nov 2013_P50_CHAPS_KCC2_C-term_5.6697.6697.2 File:"CBTC Nov 2013_P50_CHAPS_KCC2_C-term_5.raw", NativeID:"controllerType=0 controllerNumber=1 scan=6697"	Ig heavy chain V region VH558 B4 (HVM49_MOUSE)
SLTSEDSAVYY	::::::::::::	100	P01754	CBTC Nov 2013_P50_CHAPS_KCC2_C-term_5.6697.6697.2 File:"CBTC Nov 2013_P50_CHAPS_KCC2_C-term_5.raw", NativeID:"controllerType=0 controllerNumber=1 scan=6697"	Ig heavy chain V region 1-62-3 (HVM10_MOUSE)
SLTSEDSAVYY	::::::::::::	100	P06330	CBTC Nov 2013_P50_CHAPS_KCC2_C-term_5.6697.6697.2 File:"CBTC Nov 2013_P50_CHAPS_KCC2_C-term_5.raw", NativeID:"controllerType=0 controllerNumber=1 scan=6697"	Ig heavy chain V region AC38 205.12 (HVM51_MOUSE)
SLTSEDSAVYY	::::::::::::	100	P01748	CBTC Nov 2013_P50_CHAPS_KCC2_C-term_5.6706.6706.2 File:"CBTC Nov 2013_P50_CHAPS_KCC2_C-term_5.raw", NativeID:"controllerType=0 controllerNumber=1 scan=6706"	Ig heavy chain V region 23 (HVM04_MOUSE)
SLTSEDSAVYY	::::::::::::	100	P01751	CBTC Nov 2013_P50_CHAPS_KCC2_C-term_5.6706.6706.2 File:"CBTC Nov 2013_P50_CHAPS_KCC2_C-term_5.raw", NativeID:"controllerType=0 controllerNumber=1 scan=6706"	Ig heavy chain V region B1-8/186-2 (HVM07_MOUSE)
SLTSEDSAVYY	::::::::::::	100	P01753	CBTC Nov 2013_P50_CHAPS_KCC2_C-term_5.6706.6706.2 File:"CBTC Nov 2013_P50_CHAPS_KCC2_C-term_5.raw", NativeID:"controllerType=0 controllerNumber=1 scan=6706"	Ig heavy chain V region 186-1 (HVM09_MOUSE)
SLTSEDSAVYY	::::::::::::	100	P06328	CBTC Nov 2013_P50_CHAPS_KCC2_C-term_5.6706.6706.2 File:"CBTC Nov 2013_P50_CHAPS_KCC2_C-term_5.raw", NativeID:"controllerType=0 controllerNumber=1 scan=6706"	Ig heavy chain V region VH558 B4 (HVM49_MOUSE)
SLTSEDSAVYY	::::::::::::	100	P01754	CBTC Nov 2013_P50_CHAPS_KCC2_C-term_5.6706.6706.2 File:"CBTC Nov 2013_P50_CHAPS_KCC2_C-term_5.raw", NativeID:"controllerType=0 controllerNumber=1 scan=6706"	Ig heavy chain V region 1-62-3 (HVM10_MOUSE)
SLTSEDSAVYY	::::::::::::	100	P06330	CBTC Nov 2013_P50_CHAPS_KCC2_C-term_5.6706.6706.2 File:"CBTC Nov 2013_P50_CHAPS_KCC2_C-term_5.raw", NativeID:"controllerType=0 controllerNumber=1 scan=6706"	Ig heavy chain V region AC38 205.12 (HVM51_MOUSE)
VCGSNLLSICK	::::::::::::	100	P60202	CBTC Nov 2013_P50_CHAPS_KCC2_C-term_5.6707.6707.2 File:"CBTC Nov 2013_P50_CHAPS_KCC2_C-term_5.raw", NativeID:"controllerType=0 controllerNumber=1 scan=6707"	Myelin proteolipid protein (MYPR_MOUSE)
ETTAGHLALLVTK	::::::::::::::	100	Q91V14	CBTC Nov 2013_P50_CHAPS_KCC2_C-term_5.6717.6717.2 File:"CBTC Nov 2013_P50_CHAPS_KCC2_C-term_5.raw", NativeID:"controllerType=0 controllerNumber=1 scan=6717"	Solute carrier family 12 member 5 (S12A5_MOUSE)
ETTAGHLALLVTK	::::::::::::::	100	Q91V14-2	CBTC Nov 2013_P50_CHAPS_KCC2_C-term_5.6717.6717.2 File:"CBTC Nov 2013_P50_CHAPS_KCC2_C-term_5.raw", NativeID:"controllerType=0 controllerNumber=1 scan=6717"	Isoform 2 of Solute carrier family 12 member 5 (S12A5_MOUSE)
VCGSNLLSICK	::::::::::::	100	P60202	CBTC Nov 2013_P50_CHAPS_KCC2_C-term_5.6733.6733.2 File:"CBTC Nov 2013_P50_CHAPS_KCC2_C-term_5.raw", NativeID:"controllerType=0 controllerNumber=1 scan=6733"	Myelin proteolipid protein (MYPR_MOUSE)
SLTSEDSAVYY	::::::::::::	100	P01748	CBTC Nov 2013_P50_CHAPS_KCC2_C-term_5.6745.6745.2 File:"CBTC Nov 2013_P50_CHAPS_KCC2_C-term_5.raw", NativeID:"controllerType=0 controllerNumber=1 scan=6745"	Ig heavy chain V region 23 (HVM04_MOUSE)
SLTSEDSAVYY	::::::::::::	100	P01751	CBTC Nov 2013_P50_CHAPS_KCC2_C-term_5.6745.6745.2 File:"CBTC Nov 2013_P50_CHAPS_KCC2_C-term_5.raw", NativeID:"controllerType=0 controllerNumber=1 scan=6745"	Ig heavy chain V region B1-8/186-2 (HVM07_MOUSE)
SLTSEDSAVYY	::::::::::::	100	P01753	CBTC Nov 2013_P50_CHAPS_KCC2_C-term_5.6745.6745.2 File:"CBTC Nov 2013_P50_CHAPS_KCC2_C-term_5.raw", NativeID:"controllerType=0 controllerNumber=1 scan=6745"	Ig heavy chain V region 186-1 (HVM09_MOUSE)
SLTSEDSAVYY	::::::::::::	100	P06328	CBTC Nov 2013_P50_CHAPS_KCC2_C-term_5.6745.6745.2 File:"CBTC Nov 2013_P50_CHAPS_KCC2_C-term_5.raw", NativeID:"controllerType=0 controllerNumber=1 scan=6745"	Ig heavy chain V region VH558 B4 (HVM49_MOUSE)
SLTSEDSAVYY	::::::::::::	100	P01754	CBTC Nov 2013_P50_CHAPS_KCC2_C-term_5.6745.6745.2 File:"CBTC Nov 2013_P50_CHAPS_KCC2_C-term_5.raw", NativeID:"controllerType=0 controllerNumber=1 scan=6745"	Ig heavy chain V region 1-62-3 (HVM10_MOUSE)
SLTSEDSAVYY	::::::::::::	100	P06330	CBTC Nov 2013_P50_CHAPS_KCC2_C-term_5.6745.6745.2 File:"CBTC Nov 2013_P50_CHAPS_KCC2_C-term_5.raw", NativeID:"controllerType=0 controllerNumber=1 scan=6745"	Ig heavy chain V region AC38 205.12 (HVM51_MOUSE)
ETTAGHLALLVTK	::::::::::::::	100	Q91V14	CBTC Nov 2013_P50_CHAPS_KCC2_C-term_5.6752.6752.2 File:"CBTC Nov 2013_P50_CHAPS_KCC2_C-term_5.raw", NativeID:"controllerType=0 controllerNumber=1 scan=6752"	Solute carrier family 12 member 5 (S12A5_MOUSE)
ETTAGHLALLVTK	::::::::::::::	100	Q91V14-2	CBTC Nov 2013_P50_CHAPS_KCC2_C-term_5.6752.6752.2 File:"CBTC Nov 2013_P50_CHAPS_KCC2_C-term_5.raw", NativeID:"controllerType=0 controllerNumber=1 scan=6752"	Isoform 2 of Solute carrier family 12 member 5 (S12A5_MOUSE)
ADALQAGASQFETSAAK	::::::::::::::::::	100	P63024	CBTC Nov 2013_P50_CHAPS_KCC2_C-term_5.6763.6763.2 File:"CBTC Nov 2013_P50_CHAPS_KCC2_C-term_5.raw", NativeID:"controllerType=0 controllerNumber=1 scan=6763"	Vesicle-associated membrane protein 3 (VAMP3_MOUSE)
ADALQAGASQFETSAAK	::::::::::::::::::	100	P63044	CBTC Nov 2013_P50_CHAPS_KCC2_C-term_5.6763.6763.2 File:"CBTC Nov 2013_P50_CHAPS_KCC2_C-term_5.raw", NativeID:"controllerType=0 controllerNumber=1 scan=6763"	Vesicle-associated membrane protein 2 (VAMP2_MOUSE)
IATLASGLEVGK	:::::::::::::	100	Q6PIC6	CBTC Nov 2013_P50_CHAPS_KCC2_C-term_5.6776.6776.2 File:"CBTC Nov 2013_P50_CHAPS_KCC2_C-term_5.raw", NativeID:"controllerType=0 controllerNumber=1 scan=6776"	Sodium/potassium-transporting ATPase subunit alpha-3 (AT1A3_MOUSE)
VCGSNLLSICK	::::::::::::	100	P60202	CBTC Nov 2013_P50_CHAPS_KCC2_C-term_5.6780.6780.2 File:"CBTC Nov 2013_P50_CHAPS_KCC2_C-term_5.raw", NativeID:"controllerType=0 controllerNumber=1 scan=6780"	Myelin proteolipid protein (MYPR_MOUSE)
ETTAGHLALLVTK	::::::::::::::	100	Q91V14	CBTC Nov 2013_P50_CHAPS_KCC2_C-term_5.6805.6805.2 File:"CBTC Nov 2013_P50_CHAPS_KCC2_C-term_5.raw", NativeID:"controllerType=0 controllerNumber=1 scan=6805"	Solute carrier family 12 member 5 (S12A5_MOUSE)
ETTAGHLALLVTK	::::::::::::::	100	Q91V14-2	CBTC Nov 2013_P50_CHAPS_KCC2_C-term_5.6805.6805.2 File:"CBTC Nov 2013_P50_CHAPS_KCC2_C-term_5.raw", NativeID:"controllerType=0 controllerNumber=1 scan=6805"	Isoform 2 of Solute carrier family 12 member 5 (S12A5_MOUSE)
ADALQAGASQFETSAAK	::::::::::::::::::	100	P63024	CBTC Nov 2013_P50_CHAPS_KCC2_C-term_5.6808.6808.2 File:"CBTC Nov 2013_P50_CHAPS_KCC2_C-term_5.raw", NativeID:"controllerType=0 controllerNumber=1 scan=6808"	Vesicle-associated membrane protein 3 (VAMP3_MOUSE)
ADALQAGASQFETSAAK	::::::::::::::::::	100	P63044	CBTC Nov 2013_P50_CHAPS_KCC2_C-term_5.6808.6808.2 File:"CBTC Nov 2013_P50_CHAPS_KCC2_C-term_5.raw", NativeID:"controllerType=0 controllerNumber=1 scan=6808"	Vesicle-associated membrane protein 2 (VAMP2_MOUSE)
DTGILDSIGR	:::::::::::	100	P04370-10	CBTC Nov 2013_P50_CHAPS_KCC2_C-term_5.6868.6868.2 File:"CBTC Nov 2013_P50_CHAPS_KCC2_C-term_5.raw", NativeID:"controllerType=0 controllerNumber=1 scan=6868"	Isoform 10 of Myelin basic protein (MBP_MOUSE)
DTGILDSIGR	:::::::::::	100	P04370-4	CBTC Nov 2013_P50_CHAPS_KCC2_C-term_5.6868.6868.2 File:"CBTC Nov 2013_P50_CHAPS_KCC2_C-term_5.raw", NativeID:"controllerType=0 controllerNumber=1 scan=6868"	Isoform 4 of Myelin basic protein (MBP_MOUSE)
DTGILDSIGR	:::::::::::	100	P04370-5	CBTC Nov 2013_P50_CHAPS_KCC2_C-term_5.6868.6868.2 File:"CBTC Nov 2013_P50_CHAPS_KCC2_C-term_5.raw", NativeID:"controllerType=0 controllerNumber=1 scan=6868"	Isoform 5 of Myelin basic protein (MBP_MOUSE)
DTGILDSIGR	:::::::::::	100	P04370-10	CBTC Nov 2013_P50_CHAPS_KCC2_C-term_5.6912.6912.2 File:"CBTC Nov 2013_P50_CHAPS_KCC2_C-term_5.raw", NativeID:"controllerType=0 controllerNumber=1 scan=6912"	Isoform 10 of Myelin basic protein (MBP_MOUSE)
DTGILDSIGR	:::::::::::	100	P04370-4	CBTC Nov 2013_P50_CHAPS_KCC2_C-term_5.6912.6912.2 File:"CBTC Nov 2013_P50_CHAPS_KCC2_C-term_5.raw", NativeID:"controllerType=0 controllerNumber=1 scan=6912"	Isoform 4 of Myelin basic protein (MBP_MOUSE)
DTGILDSIGR	:::::::::::	100	P04370-5	CBTC Nov 2013_P50_CHAPS_KCC2_C-term_5.6912.6912.2 File:"CBTC Nov 2013_P50_CHAPS_KCC2_C-term_5.raw", NativeID:"controllerType=0 controllerNumber=1 scan=6912"	Isoform 5 of Myelin basic protein (MBP_MOUSE)
DTGILDSIGR	:::::::::::	100	P04370-10	CBTC Nov 2013_P50_CHAPS_KCC2_C-term_5.6957.6957.2 File:"CBTC Nov 2013_P50_CHAPS_KCC2_C-term_5.raw", NativeID:"controllerType=0 controllerNumber=1 scan=6957"	Isoform 10 of Myelin basic protein (MBP_MOUSE)
DTGILDSIGR	:::::::::::	100	P04370-4	CBTC Nov 2013_P50_CHAPS_KCC2_C-term_5.6957.6957.2 File:"CBTC Nov 2013_P50_CHAPS_KCC2_C-term_5.raw", NativeID:"controllerType=0 controllerNumber=1 scan=6957"	Isoform 4 of Myelin basic protein (MBP_MOUSE)
DTGILDSIGR	:::::::::::	100	P04370-5	CBTC Nov 2013_P50_CHAPS_KCC2_C-term_5.6957.6957.2 File:"CBTC Nov 2013_P50_CHAPS_KCC2_C-term_5.raw", NativeID:"controllerType=0 controllerNumber=1 scan=6957"	Isoform 5 of Myelin basic protein (MBP_MOUSE)
GGDVSVCEWYR	::::::::::::	100	P56391	CBTC Nov 2013_P50_CHAPS_KCC2_C-term_5.6978.6978.2 File:"CBTC Nov 2013_P50_CHAPS_KCC2_C-term_5.raw", NativeID:"controllerType=0 controllerNumber=1 scan=6978"	Cytochrome c oxidase subunit 6B1 (CX6B1_MOUSE)
GGDVSVCEWYR	::::::::::::	100	P56391	CBTC Nov 2013_P50_CHAPS_KCC2_C-term_5.6985.6985.2 File:"CBTC Nov 2013_P50_CHAPS_KCC2_C-term_5.raw", NativeID:"controllerType=0 controllerNumber=1 scan=6985"	Cytochrome c oxidase subunit 6B1 (CX6B1_MOUSE)
VYGTGSLALYEK	:::::::::::::	100	Q91VR2	CBTC Nov 2013_P50_CHAPS_KCC2_C-term_5.6994.6994.2 File:"CBTC Nov 2013_P50_CHAPS_KCC2_C-term_5.raw", NativeID:"controllerType=0 controllerNumber=1 scan=6994"	ATP synthase subunit gamma, mitochondrial (ATPG_MOUSE)
VYGTGSLALYEK	:::::::::::::	100	Q91VR2	CBTC Nov 2013_P50_CHAPS_KCC2_C-term_5.7017.7017.2 File:"CBTC Nov 2013_P50_CHAPS_KCC2_C-term_5.raw", NativeID:"controllerType=0 controllerNumber=1 scan=7017"	ATP synthase subunit gamma, mitochondrial (ATPG_MOUSE)
VYGTGSLALYEK	:::::::::::::	100	Q91VR2	CBTC Nov 2013_P50_CHAPS_KCC2_C-term_5.7033.7033.2 File:"CBTC Nov 2013_P50_CHAPS_KCC2_C-term_5.raw", NativeID:"controllerType=0 controllerNumber=1 scan=7033"	ATP synthase subunit gamma, mitochondrial (ATPG_MOUSE)
HALIIYDDLSK	::::::::::::	100	Q03265	CBTC Nov 2013_P50_CHAPS_KCC2_C-term_5.7055.7055.2 File:"CBTC Nov 2013_P50_CHAPS_KCC2_C-term_5.raw", NativeID:"controllerType=0 controllerNumber=1 scan=7055"	ATP synthase subunit alpha, mitochondrial (ATPA_MOUSE)
HALIIYDDLSK	::::::::::::	100	Q03265	CBTC Nov 2013_P50_CHAPS_KCC2_C-term_5.7061.7061.2 File:"CBTC Nov 2013_P50_CHAPS_KCC2_C-term_5.raw", NativeID:"controllerType=0 controllerNumber=1 scan=7061"	ATP synthase subunit alpha, mitochondrial (ATPA_MOUSE)
HALIIYDDLSK	::::::::::::	100	Q03265	CBTC Nov 2013_P50_CHAPS_KCC2_C-term_5.7077.7077.2 File:"CBTC Nov 2013_P50_CHAPS_KCC2_C-term_5.raw", NativeID:"controllerType=0 controllerNumber=1 scan=7077"	ATP synthase subunit alpha, mitochondrial (ATPA_MOUSE)
HALIIYDDLSK	::::::::::::	100	Q03265	CBTC Nov 2013_P50_CHAPS_KCC2_C-term_5.7101.7101.2 File:"CBTC Nov 2013_P50_CHAPS_KCC2_C-term_5.raw", NativeID:"controllerType=0 controllerNumber=1 scan=7101"	ATP synthase subunit alpha, mitochondrial (ATPA_MOUSE)
GGDVSVCEWYR	::::::::::::	100	P56391	CBTC Nov 2013_P50_CHAPS_KCC2_C-term_5.7108.7108.2 File:"CBTC Nov 2013_P50_CHAPS_KCC2_C-term_5.raw", NativeID:"controllerType=0 controllerNumber=1 scan=7108"	Cytochrome c oxidase subunit 6B1 (CX6B1_MOUSE)
HALIIYDDLSK	::::::::::::	100	Q03265	CBTC Nov 2013_P50_CHAPS_KCC2_C-term_5.7112.7112.2 File:"CBTC Nov 2013_P50_CHAPS_KCC2_C-term_5.raw", NativeID:"controllerType=0 controllerNumber=1 scan=7112"	ATP synthase subunit alpha, mitochondrial (ATPA_MOUSE)
SPDFTNENPLETR	::::::::::::::	100	Q8VDN2	CBTC Nov 2013_P50_CHAPS_KCC2_C-term_5.7126.7126.2 File:"CBTC Nov 2013_P50_CHAPS_KCC2_C-term_5.raw", NativeID:"controllerType=0 controllerNumber=1 scan=7126"	Sodium/potassium-transporting ATPase subunit alpha-1 (AT1A1_MOUSE)
SPDFTNENPLETR	::::::::::::::	100	Q8VDN2	CBTC Nov 2013_P50_CHAPS_KCC2_C-term_5.7151.7151.2 File:"CBTC Nov 2013_P50_CHAPS_KCC2_C-term_5.raw", NativeID:"controllerType=0 controllerNumber=1 scan=7151"	Sodium/potassium-transporting ATPase subunit alpha-1 (AT1A1_MOUSE)
GILLYGPPGCGK	:::::::::::::	100	P46460	CBTC Nov 2013_P50_CHAPS_KCC2_C-term_5.7152.7152.2 File:"CBTC Nov 2013_P50_CHAPS_KCC2_C-term_5.raw", NativeID:"controllerType=0 controllerNumber=1 scan=7152"	Vesicle-fusing ATPase (NSF_MOUSE)
HALIIYDDLSK	::::::::::::	100	Q03265	CBTC Nov 2013_P50_CHAPS_KCC2_C-term_5.7156.7156.2 File:"CBTC Nov 2013_P50_CHAPS_KCC2_C-term_5.raw", NativeID:"controllerType=0 controllerNumber=1 scan=7156"	ATP synthase subunit alpha, mitochondrial (ATPA_MOUSE)
GILLYGPPGCGK	:::::::::::::	100	P46460	CBTC Nov 2013_P50_CHAPS_KCC2_C-term_5.7170.7170.2 File:"CBTC Nov 2013_P50_CHAPS_KCC2_C-term_5.raw", NativeID:"controllerType=0 controllerNumber=1 scan=7170"	Vesicle-fusing ATPase (NSF_MOUSE)
SPDFTNENPLETR	::::::::::::::	100	Q8VDN2	CBTC Nov 2013_P50_CHAPS_KCC2_C-term_5.7171.7171.2 File:"CBTC Nov 2013_P50_CHAPS_KCC2_C-term_5.raw", NativeID:"controllerType=0 controllerNumber=1 scan=7171"	Sodium/potassium-transporting ATPase subunit alpha-1 (AT1A1_MOUSE)
ITQYLDAGGIPR	:::::::::::::	100	P11798	CBTC Nov 2013_P50_CHAPS_KCC2_C-term_5.7187.7187.2 File:"CBTC Nov 2013_P50_CHAPS_KCC2_C-term_5.raw", NativeID:"controllerType=0 controllerNumber=1 scan=7187"	Calcium/calmodulin-dependent protein kinase type II subunit alpha (KCC2A_MOUSE)
YYEQPDNGVLNYPK	:::::::Deamidation of N::::::::	100	P14231	CBTC Nov 2013_P50_CHAPS_KCC2_C-term_5.7196.7196.2 File:"CBTC Nov 2013_P50_CHAPS_KCC2_C-term_5.raw", NativeID:"controllerType=0 controllerNumber=1 scan=7196"	Sodium/potassium-transporting ATPase subunit beta-2 (AT1B2_MOUSE)
SPDFTNENPLETR	::::::::::::::	100	Q8VDN2	CBTC Nov 2013_P50_CHAPS_KCC2_C-term_5.7198.7198.2 File:"CBTC Nov 2013_P50_CHAPS_KCC2_C-term_5.raw", NativeID:"controllerType=0 controllerNumber=1 scan=7198"	Sodium/potassium-transporting ATPase subunit alpha-1 (AT1A1_MOUSE)
HALIIYDDLSK	::::::::::::	100	Q03265	CBTC Nov 2013_P50_CHAPS_KCC2_C-term_5.7201.7201.2 File:"CBTC Nov 2013_P50_CHAPS_KCC2_C-term_5.raw", NativeID:"controllerType=0 controllerNumber=1 scan=7201"	ATP synthase subunit alpha, mitochondrial (ATPA_MOUSE)
ITQYLDAGGIPR	:::::::::::::	100	P11798	CBTC Nov 2013_P50_CHAPS_KCC2_C-term_5.7215.7215.2 File:"CBTC Nov 2013_P50_CHAPS_KCC2_C-term_5.raw", NativeID:"controllerType=0 controllerNumber=1 scan=7215"	Calcium/calmodulin-dependent protein kinase type II subunit alpha (KCC2A_MOUSE)
ITQYLDAGGIPR	:::::::::::::	100	P11798	CBTC Nov 2013_P50_CHAPS_KCC2_C-term_5.7224.7224.2 File:"CBTC Nov 2013_P50_CHAPS_KCC2_C-term_5.raw", NativeID:"controllerType=0 controllerNumber=1 scan=7224"	Calcium/calmodulin-dependent protein kinase type II subunit alpha (KCC2A_MOUSE)
HALIIYDDLSK	::::::::::::	100	Q03265	CBTC Nov 2013_P50_CHAPS_KCC2_C-term_5.7247.7247.2 File:"CBTC Nov 2013_P50_CHAPS_KCC2_C-term_5.raw", NativeID:"controllerType=0 controllerNumber=1 scan=7247"	ATP synthase subunit alpha, mitochondrial (ATPA_MOUSE)
HALIIYDDLSK	::::::::::::	100	Q03265	CBTC Nov 2013_P50_CHAPS_KCC2_C-term_5.7281.7281.2 File:"CBTC Nov 2013_P50_CHAPS_KCC2_C-term_5.raw", NativeID:"controllerType=0 controllerNumber=1 scan=7281"	ATP synthase subunit alpha, mitochondrial (ATPA_MOUSE)
LLYNNVSNFGR	::::::::::::	100	Q68FD5	CBTC Nov 2013_P50_CHAPS_KCC2_C-term_5.7284.7284.2 File:"CBTC Nov 2013_P50_CHAPS_KCC2_C-term_5.raw", NativeID:"controllerType=0 controllerNumber=1 scan=7284"	Clathrin heavy chain 1 (CLH1_MOUSE)
HALIIYDDLSK	::::::::::::	100	Q03265	CBTC Nov 2013_P50_CHAPS_KCC2_C-term_5.7292.7292.2 File:"CBTC Nov 2013_P50_CHAPS_KCC2_C-term_5.raw", NativeID:"controllerType=0 controllerNumber=1 scan=7292"	ATP synthase subunit alpha, mitochondrial (ATPA_MOUSE)
LIFAVGDK	:::::::::	100	Q6NVF4	CBTC Nov 2013_P50_CHAPS_KCC2_C-term_5.7299.7299.2 File:"CBTC Nov 2013_P50_CHAPS_KCC2_C-term_5.raw", NativeID:"controllerType=0 controllerNumber=1 scan=7299"	DNA helicase B (HELB_MOUSE)
HALIIYDDLSK	::::::::::::	100	Q03265	CBTC Nov 2013_P50_CHAPS_KCC2_C-term_5.7300.7300.2 File:"CBTC Nov 2013_P50_CHAPS_KCC2_C-term_5.raw", NativeID:"controllerType=0 controllerNumber=1 scan=7300"	ATP synthase subunit alpha, mitochondrial (ATPA_MOUSE)
LLYNNVSNFGR	::::::::::::	100	Q68FD5	CBTC Nov 2013_P50_CHAPS_KCC2_C-term_5.7310.7310.2 File:"CBTC Nov 2013_P50_CHAPS_KCC2_C-term_5.raw", NativeID:"controllerType=0 controllerNumber=1 scan=7310"	Clathrin heavy chain 1 (CLH1_MOUSE)
LLYNNVSNFGR	::::::::::::	100	Q68FD5	CBTC Nov 2013_P50_CHAPS_KCC2_C-term_5.7336.7336.2 File:"CBTC Nov 2013_P50_CHAPS_KCC2_C-term_5.raw", NativeID:"controllerType=0 controllerNumber=1 scan=7336"	Clathrin heavy chain 1 (CLH1_MOUSE)
QNGVLNSWTDQDSK	:Pyrolidone from Q::::::::::::::	100	P01837	CBTC Nov 2013_P50_CHAPS_KCC2_C-term_5.7355.7355.2 File:"CBTC Nov 2013_P50_CHAPS_KCC2_C-term_5.raw", NativeID:"controllerType=0 controllerNumber=1 scan=7355"	Ig kappa chain C region (IGKC_MOUSE)
QNGVLNSWTDQDSK	:Pyrolidone from Q::::::::::::::	100	P01837	CBTC Nov 2013_P50_CHAPS_KCC2_C-term_5.7368.7368.2 File:"CBTC Nov 2013_P50_CHAPS_KCC2_C-term_5.raw", NativeID:"controllerType=0 controllerNumber=1 scan=7368"	Ig kappa chain C region (IGKC_MOUSE)
LLYNNVSNFGR	::::::::::::	100	Q68FD5	CBTC Nov 2013_P50_CHAPS_KCC2_C-term_5.7371.7371.2 File:"CBTC Nov 2013_P50_CHAPS_KCC2_C-term_5.raw", NativeID:"controllerType=0 controllerNumber=1 scan=7371"	Clathrin heavy chain 1 (CLH1_MOUSE)
LLYNNVSNFGR	::::::::::::	100	Q68FD5	CBTC Nov 2013_P50_CHAPS_KCC2_C-term_5.7379.7379.2 File:"CBTC Nov 2013_P50_CHAPS_KCC2_C-term_5.raw", NativeID:"controllerType=0 controllerNumber=1 scan=7379"	Clathrin heavy chain 1 (CLH1_MOUSE)
IYLPHSLPQQ	:::::::::::	100	P03930	CBTC Nov 2013_P50_CHAPS_KCC2_C-term_5.7382.7382.2 File:"CBTC Nov 2013_P50_CHAPS_KCC2_C-term_5.raw", NativeID:"controllerType=0 controllerNumber=1 scan=7382"	ATP synthase protein 8 (ATP8_MOUSE)
IYLPHSLPQQ	:::::::::::	100	P03930	CBTC Nov 2013_P50_CHAPS_KCC2_C-term_5.7388.7388.2 File:"CBTC Nov 2013_P50_CHAPS_KCC2_C-term_5.raw", NativeID:"controllerType=0 controllerNumber=1 scan=7388"	ATP synthase protein 8 (ATP8_MOUSE)
QNGVLNSWTDQDSK	:Pyrolidone from Q::::::::::::::	100	P01837	CBTC Nov 2013_P50_CHAPS_KCC2_C-term_5.7407.7407.2 File:"CBTC Nov 2013_P50_CHAPS_KCC2_C-term_5.raw", NativeID:"controllerType=0 controllerNumber=1 scan=7407"	Ig kappa chain C region (IGKC_MOUSE)
TKQELEDLTADIK	::::::::::::::	100	P61264	CBTC Nov 2013_P50_CHAPS_KCC2_C-term_5.7410.7410.2 File:"CBTC Nov 2013_P50_CHAPS_KCC2_C-term_5.raw", NativeID:"controllerType=0 controllerNumber=1 scan=7410"	Syntaxin-1B (STX1B_MOUSE)
QNGVLNSWTDQDSK	:Pyrolidone from Q::::::::::::::	100	P01837	CBTC Nov 2013_P50_CHAPS_KCC2_C-term_5.7424.7424.2 File:"CBTC Nov 2013_P50_CHAPS_KCC2_C-term_5.raw", NativeID:"controllerType=0 controllerNumber=1 scan=7424"	Ig kappa chain C region (IGKC_MOUSE)
LLYNNVSNFGR	::::::::::::	100	Q68FD5	CBTC Nov 2013_P50_CHAPS_KCC2_C-term_5.7427.7427.2 File:"CBTC Nov 2013_P50_CHAPS_KCC2_C-term_5.raw", NativeID:"controllerType=0 controllerNumber=1 scan=7427"	Clathrin heavy chain 1 (CLH1_MOUSE)
TTGIVETHFTFK	:::::::::::::	100	P18872	CBTC Nov 2013_P50_CHAPS_KCC2_C-term_5.7436.7436.2 File:"CBTC Nov 2013_P50_CHAPS_KCC2_C-term_5.raw", NativeID:"controllerType=0 controllerNumber=1 scan=7436"	Guanine nucleotide-binding protein G(o) subunit alpha (GNAO_MOUSE)
TTGIVETHFTFK	:::::::::::::	100	P18872-2	CBTC Nov 2013_P50_CHAPS_KCC2_C-term_5.7436.7436.2 File:"CBTC Nov 2013_P50_CHAPS_KCC2_C-term_5.raw", NativeID:"controllerType=0 controllerNumber=1 scan=7436"	Isoform Alpha-2 of Guanine nucleotide-binding protein G(o) subunit alpha (GNAO_MOUSE)
ILGADTSVDLEETGR	::::::::::::::::	100	Q03265	CBTC Nov 2013_P50_CHAPS_KCC2_C-term_5.7444.7444.2 File:"CBTC Nov 2013_P50_CHAPS_KCC2_C-term_5.raw", NativeID:"controllerType=0 controllerNumber=1 scan=7444"	ATP synthase subunit alpha, mitochondrial (ATPA_MOUSE)
TTGIVETHFTFK	:::::::::::::	100	P18872	CBTC Nov 2013_P50_CHAPS_KCC2_C-term_5.7453.7453.2 File:"CBTC Nov 2013_P50_CHAPS_KCC2_C-term_5.raw", NativeID:"controllerType=0 controllerNumber=1 scan=7453"	Guanine nucleotide-binding protein G(o) subunit alpha (GNAO_MOUSE)
TTGIVETHFTFK	:::::::::::::	100	P18872-2	CBTC Nov 2013_P50_CHAPS_KCC2_C-term_5.7453.7453.2 File:"CBTC Nov 2013_P50_CHAPS_KCC2_C-term_5.raw", NativeID:"controllerType=0 controllerNumber=1 scan=7453"	Isoform Alpha-2 of Guanine nucleotide-binding protein G(o) subunit alpha (GNAO_MOUSE)
TKQELEDLTADIK	::::::::::::::	100	P61264	CBTC Nov 2013_P50_CHAPS_KCC2_C-term_5.7454.7454.3 File:"CBTC Nov 2013_P50_CHAPS_KCC2_C-term_5.raw", NativeID:"controllerType=0 controllerNumber=1 scan=7454"	Syntaxin-1B (STX1B_MOUSE)
TTGIVETHFTFK	:::::::::::::	100	P18872	CBTC Nov 2013_P50_CHAPS_KCC2_C-term_5.7478.7478.2 File:"CBTC Nov 2013_P50_CHAPS_KCC2_C-term_5.raw", NativeID:"controllerType=0 controllerNumber=1 scan=7478"	Guanine nucleotide-binding protein G(o) subunit alpha (GNAO_MOUSE)
TTGIVETHFTFK	:::::::::::::	100	P18872-2	CBTC Nov 2013_P50_CHAPS_KCC2_C-term_5.7478.7478.2 File:"CBTC Nov 2013_P50_CHAPS_KCC2_C-term_5.raw", NativeID:"controllerType=0 controllerNumber=1 scan=7478"	Isoform Alpha-2 of Guanine nucleotide-binding protein G(o) subunit alpha (GNAO_MOUSE)
ILGADTSVDLEETGR	::::::::::::::::	100	Q03265	CBTC Nov 2013_P50_CHAPS_KCC2_C-term_5.7487.7487.2 File:"CBTC Nov 2013_P50_CHAPS_KCC2_C-term_5.raw", NativeID:"controllerType=0 controllerNumber=1 scan=7487"	ATP synthase subunit alpha, mitochondrial (ATPA_MOUSE)
TVSLNNLSADEVTR	:::::::::::::::	100	Q9CQ75	CBTC Nov 2013_P50_CHAPS_KCC2_C-term_5.7503.7503.2 File:"CBTC Nov 2013_P50_CHAPS_KCC2_C-term_5.raw", NativeID:"controllerType=0 controllerNumber=1 scan=7503"	NADH dehydrogenase [ubiquinone] 1 alpha subcomplex subunit 2 (NDUA2_MOUSE)
GIRPAINVGLSVSR	:::::::::::::::	100	Q03265	CBTC Nov 2013_P50_CHAPS_KCC2_C-term_5.7510.7510.3 File:"CBTC Nov 2013_P50_CHAPS_KCC2_C-term_5.raw", NativeID:"controllerType=0 controllerNumber=1 scan=7510"	ATP synthase subunit alpha, mitochondrial (ATPA_MOUSE)
ILGADTSVDLEETGR	::::::::::::::::	100	Q03265	CBTC Nov 2013_P50_CHAPS_KCC2_C-term_5.7515.7515.2 File:"CBTC Nov 2013_P50_CHAPS_KCC2_C-term_5.raw", NativeID:"controllerType=0 controllerNumber=1 scan=7515"	ATP synthase subunit alpha, mitochondrial (ATPA_MOUSE)
GIRPAINVGLSVSR	:::::::::::::::	100	Q03265	CBTC Nov 2013_P50_CHAPS_KCC2_C-term_5.7534.7534.3 File:"CBTC Nov 2013_P50_CHAPS_KCC2_C-term_5.raw", NativeID:"controllerType=0 controllerNumber=1 scan=7534"	ATP synthase subunit alpha, mitochondrial (ATPA_MOUSE)
TVSLNNLSADEVTR	:::::::::::::::	100	Q9CQ75	CBTC Nov 2013_P50_CHAPS_KCC2_C-term_5.7538.7538.2 File:"CBTC Nov 2013_P50_CHAPS_KCC2_C-term_5.raw", NativeID:"controllerType=0 controllerNumber=1 scan=7538"	NADH dehydrogenase [ubiquinone] 1 alpha subcomplex subunit 2 (NDUA2_MOUSE)
AAYFGIYDTAK	::::::::::::	100	P51881	CBTC Nov 2013_P50_CHAPS_KCC2_C-term_5.7547.7547.2 File:"CBTC Nov 2013_P50_CHAPS_KCC2_C-term_5.raw", NativeID:"controllerType=0 controllerNumber=1 scan=7547"	ADP/ATP translocase 2 (ADT2_MOUSE)
GIRPAINVGLSVSR	:::::::::::::::	100	Q03265	CBTC Nov 2013_P50_CHAPS_KCC2_C-term_5.7552.7552.3 File:"CBTC Nov 2013_P50_CHAPS_KCC2_C-term_5.raw", NativeID:"controllerType=0 controllerNumber=1 scan=7552"	ATP synthase subunit alpha, mitochondrial (ATPA_MOUSE)
ILGADTSVDLEETGR	::::::::::::::::	100	Q03265	CBTC Nov 2013_P50_CHAPS_KCC2_C-term_5.7560.7560.2 File:"CBTC Nov 2013_P50_CHAPS_KCC2_C-term_5.raw", NativeID:"controllerType=0 controllerNumber=1 scan=7560"	ATP synthase subunit alpha, mitochondrial (ATPA_MOUSE)
ILGADTSVDLEETGR	::::::::::::::::	100	Q03265	CBTC Nov 2013_P50_CHAPS_KCC2_C-term_5.7580.7580.2 File:"CBTC Nov 2013_P50_CHAPS_KCC2_C-term_5.raw", NativeID:"controllerType=0 controllerNumber=1 scan=7580"	ATP synthase subunit alpha, mitochondrial (ATPA_MOUSE)
AGAESDGQFQFTGIK	::::::::::::::::	100	Q78IK2	CBTC Nov 2013_P50_CHAPS_KCC2_C-term_5.7634.7634.2 File:"CBTC Nov 2013_P50_CHAPS_KCC2_C-term_5.raw", NativeID:"controllerType=0 controllerNumber=1 scan=7634"	Up-regulated during skeletal muscle growth protein 5 (USMG5_MOUSE)
AGAESDGQFQFTGIK	::::::::::::::::	100	Q78IK2	CBTC Nov 2013_P50_CHAPS_KCC2_C-term_5.7647.7647.2 File:"CBTC Nov 2013_P50_CHAPS_KCC2_C-term_5.raw", NativeID:"controllerType=0 controllerNumber=1 scan=7647"	Up-regulated during skeletal muscle growth protein 5 (USMG5_MOUSE)
SLPVSLGDQASISCR	::::::::::::::::	100	P01631	CBTC Nov 2013_P50_CHAPS_KCC2_C-term_5.7677.7677.2 File:"CBTC Nov 2013_P50_CHAPS_KCC2_C-term_5.raw", NativeID:"controllerType=0 controllerNumber=1 scan=7677"	Ig kappa chain V-II region 26-10 (KV2A7_MOUSE)
AGAESDGQFQFTGIK	::::::::::::::::	100	Q78IK2	CBTC Nov 2013_P50_CHAPS_KCC2_C-term_5.7680.7680.2 File:"CBTC Nov 2013_P50_CHAPS_KCC2_C-term_5.raw", NativeID:"controllerType=0 controllerNumber=1 scan=7680"	Up-regulated during skeletal muscle growth protein 5 (USMG5_MOUSE)
SLPVSLGDQASISCR	::::::::::::::::	100	P01631	CBTC Nov 2013_P50_CHAPS_KCC2_C-term_5.7685.7685.2 File:"CBTC Nov 2013_P50_CHAPS_KCC2_C-term_5.raw", NativeID:"controllerType=0 controllerNumber=1 scan=7685"	Ig kappa chain V-II region 26-10 (KV2A7_MOUSE)
SLPVSLGDQASISCR	::::::::::::::::	100	P01631	CBTC Nov 2013_P50_CHAPS_KCC2_C-term_5.7728.7728.2 File:"CBTC Nov 2013_P50_CHAPS_KCC2_C-term_5.raw", NativeID:"controllerType=0 controllerNumber=1 scan=7728"	Ig kappa chain V-II region 26-10 (KV2A7_MOUSE)
SLPVSLGDQASISCR	::::::::::::::::	100	P01631	CBTC Nov 2013_P50_CHAPS_KCC2_C-term_5.7736.7736.2 File:"CBTC Nov 2013_P50_CHAPS_KCC2_C-term_5.raw", NativeID:"controllerType=0 controllerNumber=1 scan=7736"	Ig kappa chain V-II region 26-10 (KV2A7_MOUSE)
DSTYSMSSTLTLTK	:::::::::::::::	100	P01837	CBTC Nov 2013_P50_CHAPS_KCC2_C-term_5.7773.7773.2 File:"CBTC Nov 2013_P50_CHAPS_KCC2_C-term_5.raw", NativeID:"controllerType=0 controllerNumber=1 scan=7773"	Ig kappa chain C region (IGKC_MOUSE)
SLPVSLGDQASISCR	::::::::::::::::	100	P01631	CBTC Nov 2013_P50_CHAPS_KCC2_C-term_5.7781.7781.2 File:"CBTC Nov 2013_P50_CHAPS_KCC2_C-term_5.raw", NativeID:"controllerType=0 controllerNumber=1 scan=7781"	Ig kappa chain V-II region 26-10 (KV2A7_MOUSE)
PVSLGDQASISCR	::::::::::::::	100	P01631	CBTC Nov 2013_P50_CHAPS_KCC2_C-term_5.7784.7784.2 File:"CBTC Nov 2013_P50_CHAPS_KCC2_C-term_5.raw", NativeID:"controllerType=0 controllerNumber=1 scan=7784"	Ig kappa chain V-II region 26-10 (KV2A7_MOUSE)
SLPVSLGDQASISCR	::::::::::::::::	100	P01631	CBTC Nov 2013_P50_CHAPS_KCC2_C-term_5.7790.7790.2 File:"CBTC Nov 2013_P50_CHAPS_KCC2_C-term_5.raw", NativeID:"controllerType=0 controllerNumber=1 scan=7790"	Ig kappa chain V-II region 26-10 (KV2A7_MOUSE)
QNGVLNSWTDQDSK	:Pyrolidone from Q::::::::::::::	100	P01837	CBTC Nov 2013_P50_CHAPS_KCC2_C-term_5.7791.7791.2 File:"CBTC Nov 2013_P50_CHAPS_KCC2_C-term_5.raw", NativeID:"controllerType=0 controllerNumber=1 scan=7791"	Ig kappa chain C region (IGKC_MOUSE)
PVSLGDQASISCR	::::::::::::::	100	P01631	CBTC Nov 2013_P50_CHAPS_KCC2_C-term_5.7797.7797.2 File:"CBTC Nov 2013_P50_CHAPS_KCC2_C-term_5.raw", NativeID:"controllerType=0 controllerNumber=1 scan=7797"	Ig kappa chain V-II region 26-10 (KV2A7_MOUSE)
DSTYSMSSTLTLTK	:::::::::::::::	100	P01837	CBTC Nov 2013_P50_CHAPS_KCC2_C-term_5.7818.7818.2 File:"CBTC Nov 2013_P50_CHAPS_KCC2_C-term_5.raw", NativeID:"controllerType=0 controllerNumber=1 scan=7818"	Ig kappa chain C region (IGKC_MOUSE)
SLPVSLGDQASISCR	::::::::::::::::	100	P01631	CBTC Nov 2013_P50_CHAPS_KCC2_C-term_5.7835.7835.2 File:"CBTC Nov 2013_P50_CHAPS_KCC2_C-term_5.raw", NativeID:"controllerType=0 controllerNumber=1 scan=7835"	Ig kappa chain V-II region 26-10 (KV2A7_MOUSE)
QNGVLNSWTDQDSK	:Pyrolidone from Q::::::::::::::	100	P01837	CBTC Nov 2013_P50_CHAPS_KCC2_C-term_5.7836.7836.2 File:"CBTC Nov 2013_P50_CHAPS_KCC2_C-term_5.raw", NativeID:"controllerType=0 controllerNumber=1 scan=7836"	Ig kappa chain C region (IGKC_MOUSE)
PVSLGDQASISCR	::::::::::::::	100	P01631	CBTC Nov 2013_P50_CHAPS_KCC2_C-term_5.7839.7839.2 File:"CBTC Nov 2013_P50_CHAPS_KCC2_C-term_5.raw", NativeID:"controllerType=0 controllerNumber=1 scan=7839"	Ig kappa chain V-II region 26-10 (KV2A7_MOUSE)
PVSLGDQASISCR	::::::::::::::	100	P01631	CBTC Nov 2013_P50_CHAPS_KCC2_C-term_5.7858.7858.2 File:"CBTC Nov 2013_P50_CHAPS_KCC2_C-term_5.raw", NativeID:"controllerType=0 controllerNumber=1 scan=7858"	Ig kappa chain V-II region 26-10 (KV2A7_MOUSE)
DSTYSMSSTLTLTK	:::::::::::::::	100	P01837	CBTC Nov 2013_P50_CHAPS_KCC2_C-term_5.7863.7863.2 File:"CBTC Nov 2013_P50_CHAPS_KCC2_C-term_5.raw", NativeID:"controllerType=0 controllerNumber=1 scan=7863"	Ig kappa chain C region (IGKC_MOUSE)
SLPVSLGDQASISCR	::::::::::::::::	100	P01631	CBTC Nov 2013_P50_CHAPS_KCC2_C-term_5.7880.7880.2 File:"CBTC Nov 2013_P50_CHAPS_KCC2_C-term_5.raw", NativeID:"controllerType=0 controllerNumber=1 scan=7880"	Ig kappa chain V-II region 26-10 (KV2A7_MOUSE)
QNGVLNSWTDQDSK	:Pyrolidone from Q::::::::::::::	100	P01837	CBTC Nov 2013_P50_CHAPS_KCC2_C-term_5.7881.7881.2 File:"CBTC Nov 2013_P50_CHAPS_KCC2_C-term_5.raw", NativeID:"controllerType=0 controllerNumber=1 scan=7881"	Ig kappa chain C region (IGKC_MOUSE)
SLPVSLGDQASISCR	::::::::::::::::	100	P01631	CBTC Nov 2013_P50_CHAPS_KCC2_C-term_5.7898.7898.2 File:"CBTC Nov 2013_P50_CHAPS_KCC2_C-term_5.raw", NativeID:"controllerType=0 controllerNumber=1 scan=7898"	Ig kappa chain V-II region 26-10 (KV2A7_MOUSE)
DSTYSMSSTLTLTK	:::::::::::::::	100	P01837	CBTC Nov 2013_P50_CHAPS_KCC2_C-term_5.7899.7899.2 File:"CBTC Nov 2013_P50_CHAPS_KCC2_C-term_5.raw", NativeID:"controllerType=0 controllerNumber=1 scan=7899"	Ig kappa chain C region (IGKC_MOUSE)
QNGVLNSWTDQDSK	:Pyrolidone from Q::::::::::::::	100	P01837	CBTC Nov 2013_P50_CHAPS_KCC2_C-term_5.7908.7908.2 File:"CBTC Nov 2013_P50_CHAPS_KCC2_C-term_5.raw", NativeID:"controllerType=0 controllerNumber=1 scan=7908"	Ig kappa chain C region (IGKC_MOUSE)
IGAGDYQPTEQDILR	::::::::::::::::	100	P18872	CBTC Nov 2013_P50_CHAPS_KCC2_C-term_5.7918.7918.2 File:"CBTC Nov 2013_P50_CHAPS_KCC2_C-term_5.raw", NativeID:"controllerType=0 controllerNumber=1 scan=7918"	Guanine nucleotide-binding protein G(o) subunit alpha (GNAO_MOUSE)
IGAGDYQPTEQDILR	::::::::::::::::	100	P18872-2	CBTC Nov 2013_P50_CHAPS_KCC2_C-term_5.7918.7918.2 File:"CBTC Nov 2013_P50_CHAPS_KCC2_C-term_5.raw", NativeID:"controllerType=0 controllerNumber=1 scan=7918"	Isoform Alpha-2 of Guanine nucleotide-binding protein G(o) subunit alpha (GNAO_MOUSE)
GLYDGPVCEVSVTPK	::::::::::::::::	100	O08553	CBTC Nov 2013_P50_CHAPS_KCC2_C-term_5.7930.7930.2 File:"CBTC Nov 2013_P50_CHAPS_KCC2_C-term_5.raw", NativeID:"controllerType=0 controllerNumber=1 scan=7930"	Dihydropyrimidinase-related protein 2 (DPYL2_MOUSE)
QNGVLNSWTDQDSK	:Pyrolidone from Q::::::::::::::	100	P01837	CBTC Nov 2013_P50_CHAPS_KCC2_C-term_5.7952.7952.2 File:"CBTC Nov 2013_P50_CHAPS_KCC2_C-term_5.raw", NativeID:"controllerType=0 controllerNumber=1 scan=7952"	Ig kappa chain C region (IGKC_MOUSE)
IGAGDYQPTEQDILR	::::::::::::::::	100	P18872	CBTC Nov 2013_P50_CHAPS_KCC2_C-term_5.7954.7954.2 File:"CBTC Nov 2013_P50_CHAPS_KCC2_C-term_5.raw", NativeID:"controllerType=0 controllerNumber=1 scan=7954"	Guanine nucleotide-binding protein G(o) subunit alpha (GNAO_MOUSE)
IGAGDYQPTEQDILR	::::::::::::::::	100	P18872-2	CBTC Nov 2013_P50_CHAPS_KCC2_C-term_5.7954.7954.2 File:"CBTC Nov 2013_P50_CHAPS_KCC2_C-term_5.raw", NativeID:"controllerType=0 controllerNumber=1 scan=7954"	Isoform Alpha-2 of Guanine nucleotide-binding protein G(o) subunit alpha (GNAO_MOUSE)
EAYPGDVFYLHSR	::::::::::::::	100	Q03265	CBTC Nov 2013_P50_CHAPS_KCC2_C-term_5.7989.7989.2 File:"CBTC Nov 2013_P50_CHAPS_KCC2_C-term_5.raw", NativeID:"controllerType=0 controllerNumber=1 scan=7989"	ATP synthase subunit alpha, mitochondrial (ATPA_MOUSE)
EAYPGDVFYLHSR	::::::::::::::	100	Q03265	CBTC Nov 2013_P50_CHAPS_KCC2_C-term_5.7995.7995.2 File:"CBTC Nov 2013_P50_CHAPS_KCC2_C-term_5.raw", NativeID:"controllerType=0 controllerNumber=1 scan=7995"	ATP synthase subunit alpha, mitochondrial (ATPA_MOUSE)
QNGVLNSWTDQDSK	:Pyrolidone from Q::::::::::::::	100	P01837	CBTC Nov 2013_P50_CHAPS_KCC2_C-term_5.7999.7999.2 File:"CBTC Nov 2013_P50_CHAPS_KCC2_C-term_5.raw", NativeID:"controllerType=0 controllerNumber=1 scan=7999"	Ig kappa chain C region (IGKC_MOUSE)
EAYPGDVFYLHSR	::::::::::::::	100	Q03265	CBTC Nov 2013_P50_CHAPS_KCC2_C-term_5.8008.8008.2 File:"CBTC Nov 2013_P50_CHAPS_KCC2_C-term_5.raw", NativeID:"controllerType=0 controllerNumber=1 scan=8008"	ATP synthase subunit alpha, mitochondrial (ATPA_MOUSE)
GFCQVVISSNLR	:::::::::::::	100	Q91V14	CBTC Nov 2013_P50_CHAPS_KCC2_C-term_5.8114.8114.2 File:"CBTC Nov 2013_P50_CHAPS_KCC2_C-term_5.raw", NativeID:"controllerType=0 controllerNumber=1 scan=8114"	Solute carrier family 12 member 5 (S12A5_MOUSE)
GFCQVVISSNLR	:::::::::::::	100	Q91V14-2	CBTC Nov 2013_P50_CHAPS_KCC2_C-term_5.8114.8114.2 File:"CBTC Nov 2013_P50_CHAPS_KCC2_C-term_5.raw", NativeID:"controllerType=0 controllerNumber=1 scan=8114"	Isoform 2 of Solute carrier family 12 member 5 (S12A5_MOUSE)
GFCQVVISSNLR	:::::::::::::	100	Q91V14	CBTC Nov 2013_P50_CHAPS_KCC2_C-term_5.8157.8157.2 File:"CBTC Nov 2013_P50_CHAPS_KCC2_C-term_5.raw", NativeID:"controllerType=0 controllerNumber=1 scan=8157"	Solute carrier family 12 member 5 (S12A5_MOUSE)
GFCQVVISSNLR	:::::::::::::	100	Q91V14-2	CBTC Nov 2013_P50_CHAPS_KCC2_C-term_5.8157.8157.2 File:"CBTC Nov 2013_P50_CHAPS_KCC2_C-term_5.raw", NativeID:"controllerType=0 controllerNumber=1 scan=8157"	Isoform 2 of Solute carrier family 12 member 5 (S12A5_MOUSE)
GFCQVVISSNLR	:::::::::::::	100	Q91V14	CBTC Nov 2013_P50_CHAPS_KCC2_C-term_5.8165.8165.2 File:"CBTC Nov 2013_P50_CHAPS_KCC2_C-term_5.raw", NativeID:"controllerType=0 controllerNumber=1 scan=8165"	Solute carrier family 12 member 5 (S12A5_MOUSE)
GFCQVVISSNLR	:::::::::::::	100	Q91V14-2	CBTC Nov 2013_P50_CHAPS_KCC2_C-term_5.8165.8165.2 File:"CBTC Nov 2013_P50_CHAPS_KCC2_C-term_5.raw", NativeID:"controllerType=0 controllerNumber=1 scan=8165"	Isoform 2 of Solute carrier family 12 member 5 (S12A5_MOUSE)
TQDENPVVHFFK	:::::::::::::	100	P04370-10	CBTC Nov 2013_P50_CHAPS_KCC2_C-term_5.8174.8174.3 File:"CBTC Nov 2013_P50_CHAPS_KCC2_C-term_5.raw", NativeID:"controllerType=0 controllerNumber=1 scan=8174"	Isoform 10 of Myelin basic protein (MBP_MOUSE)
TQDENPVVHFFK	:::::::::::::	100	P04370-4	CBTC Nov 2013_P50_CHAPS_KCC2_C-term_5.8174.8174.3 File:"CBTC Nov 2013_P50_CHAPS_KCC2_C-term_5.raw", NativeID:"controllerType=0 controllerNumber=1 scan=8174"	Isoform 4 of Myelin basic protein (MBP_MOUSE)
TQDENPVVHFFK	:::::::::::::	100	P04370-5	CBTC Nov 2013_P50_CHAPS_KCC2_C-term_5.8174.8174.3 File:"CBTC Nov 2013_P50_CHAPS_KCC2_C-term_5.raw", NativeID:"controllerType=0 controllerNumber=1 scan=8174"	Isoform 5 of Myelin basic protein (MBP_MOUSE)
TQDENPVVHFFK	:::::::::::::	100	P04370-10	CBTC Nov 2013_P50_CHAPS_KCC2_C-term_5.8217.8217.3 File:"CBTC Nov 2013_P50_CHAPS_KCC2_C-term_5.raw", NativeID:"controllerType=0 controllerNumber=1 scan=8217"	Isoform 10 of Myelin basic protein (MBP_MOUSE)
TQDENPVVHFFK	:::::::::::::	100	P04370-4	CBTC Nov 2013_P50_CHAPS_KCC2_C-term_5.8217.8217.3 File:"CBTC Nov 2013_P50_CHAPS_KCC2_C-term_5.raw", NativeID:"controllerType=0 controllerNumber=1 scan=8217"	Isoform 4 of Myelin basic protein (MBP_MOUSE)
TQDENPVVHFFK	:::::::::::::	100	P04370-5	CBTC Nov 2013_P50_CHAPS_KCC2_C-term_5.8217.8217.3 File:"CBTC Nov 2013_P50_CHAPS_KCC2_C-term_5.raw", NativeID:"controllerType=0 controllerNumber=1 scan=8217"	Isoform 5 of Myelin basic protein (MBP_MOUSE)
TQDENPVVHFFK	:::::::::::::	100	P04370-10	CBTC Nov 2013_P50_CHAPS_KCC2_C-term_5.8257.8257.3 File:"CBTC Nov 2013_P50_CHAPS_KCC2_C-term_5.raw", NativeID:"controllerType=0 controllerNumber=1 scan=8257"	Isoform 10 of Myelin basic protein (MBP_MOUSE)
TQDENPVVHFFK	:::::::::::::	100	P04370-4	CBTC Nov 2013_P50_CHAPS_KCC2_C-term_5.8257.8257.3 File:"CBTC Nov 2013_P50_CHAPS_KCC2_C-term_5.raw", NativeID:"controllerType=0 controllerNumber=1 scan=8257"	Isoform 4 of Myelin basic protein (MBP_MOUSE)
TQDENPVVHFFK	:::::::::::::	100	P04370-5	CBTC Nov 2013_P50_CHAPS_KCC2_C-term_5.8257.8257.3 File:"CBTC Nov 2013_P50_CHAPS_KCC2_C-term_5.raw", NativeID:"controllerType=0 controllerNumber=1 scan=8257"	Isoform 5 of Myelin basic protein (MBP_MOUSE)
QNGVLNSWTDQDSK	:Pyrolidone from Q, Deamidation of Q::::::::::::::	100	P01837	CBTC Nov 2013_P50_CHAPS_KCC2_C-term_5.8264.8264.2 File:"CBTC Nov 2013_P50_CHAPS_KCC2_C-term_5.raw", NativeID:"controllerType=0 controllerNumber=1 scan=8264"	Ig kappa chain C region (IGKC_MOUSE)
QNGVLNSWTDQDSK	:Pyrolidone from Q, Deamidation of Q::::::::::::::	100	P01837	CBTC Nov 2013_P50_CHAPS_KCC2_C-term_5.8269.8269.2 File:"CBTC Nov 2013_P50_CHAPS_KCC2_C-term_5.raw", NativeID:"controllerType=0 controllerNumber=1 scan=8269"	Ig kappa chain C region (IGKC_MOUSE)
QNGVLNSWTDQDSK	:Pyrolidone from Q, Deamidation of Q::::::::::::::	100	P01837	CBTC Nov 2013_P50_CHAPS_KCC2_C-term_5.8274.8274.2 File:"CBTC Nov 2013_P50_CHAPS_KCC2_C-term_5.raw", NativeID:"controllerType=0 controllerNumber=1 scan=8274"	Ig kappa chain C region (IGKC_MOUSE)
QNGVLNSWTDQDSK	:Pyrolidone from Q, Deamidation of Q::::::::::::::	100	P01837	CBTC Nov 2013_P50_CHAPS_KCC2_C-term_5.8282.8282.2 File:"CBTC Nov 2013_P50_CHAPS_KCC2_C-term_5.raw", NativeID:"controllerType=0 controllerNumber=1 scan=8282"	Ig kappa chain C region (IGKC_MOUSE)
TQDENPVVHFFK	:::::::::::::	100	P04370-10	CBTC Nov 2013_P50_CHAPS_KCC2_C-term_5.8300.8300.3 File:"CBTC Nov 2013_P50_CHAPS_KCC2_C-term_5.raw", NativeID:"controllerType=0 controllerNumber=1 scan=8300"	Isoform 10 of Myelin basic protein (MBP_MOUSE)
TQDENPVVHFFK	:::::::::::::	100	P04370-4	CBTC Nov 2013_P50_CHAPS_KCC2_C-term_5.8300.8300.3 File:"CBTC Nov 2013_P50_CHAPS_KCC2_C-term_5.raw", NativeID:"controllerType=0 controllerNumber=1 scan=8300"	Isoform 4 of Myelin basic protein (MBP_MOUSE)
TQDENPVVHFFK	:::::::::::::	100	P04370-5	CBTC Nov 2013_P50_CHAPS_KCC2_C-term_5.8300.8300.3 File:"CBTC Nov 2013_P50_CHAPS_KCC2_C-term_5.raw", NativeID:"controllerType=0 controllerNumber=1 scan=8300"	Isoform 5 of Myelin basic protein (MBP_MOUSE)
QNGVLNSWTDQDSK	:Pyrolidone from Q, Deamidation of Q::::::::::::::	100	P01837	CBTC Nov 2013_P50_CHAPS_KCC2_C-term_5.8304.8304.2 File:"CBTC Nov 2013_P50_CHAPS_KCC2_C-term_5.raw", NativeID:"controllerType=0 controllerNumber=1 scan=8304"	Ig kappa chain C region (IGKC_MOUSE)
TQDENPVVHFFK	:::::::::::::	100	P04370-10	CBTC Nov 2013_P50_CHAPS_KCC2_C-term_5.8315.8315.3 File:"CBTC Nov 2013_P50_CHAPS_KCC2_C-term_5.raw", NativeID:"controllerType=0 controllerNumber=1 scan=8315"	Isoform 10 of Myelin basic protein (MBP_MOUSE)
TQDENPVVHFFK	:::::::::::::	100	P04370-4	CBTC Nov 2013_P50_CHAPS_KCC2_C-term_5.8315.8315.3 File:"CBTC Nov 2013_P50_CHAPS_KCC2_C-term_5.raw", NativeID:"controllerType=0 controllerNumber=1 scan=8315"	Isoform 4 of Myelin basic protein (MBP_MOUSE)
TQDENPVVHFFK	:::::::::::::	100	P04370-5	CBTC Nov 2013_P50_CHAPS_KCC2_C-term_5.8315.8315.3 File:"CBTC Nov 2013_P50_CHAPS_KCC2_C-term_5.raw", NativeID:"controllerType=0 controllerNumber=1 scan=8315"	Isoform 5 of Myelin basic protein (MBP_MOUSE)
QNGVLNSWTDQDSK	:Pyrolidone from Q, Deamidation of Q::::::::::::::	100	P01837	CBTC Nov 2013_P50_CHAPS_KCC2_C-term_5.8316.8316.2 File:"CBTC Nov 2013_P50_CHAPS_KCC2_C-term_5.raw", NativeID:"controllerType=0 controllerNumber=1 scan=8316"	Ig kappa chain C region (IGKC_MOUSE)
TQDENPVVHFFK	:::::::::::::	100	P04370-10	CBTC Nov 2013_P50_CHAPS_KCC2_C-term_5.8358.8358.3 File:"CBTC Nov 2013_P50_CHAPS_KCC2_C-term_5.raw", NativeID:"controllerType=0 controllerNumber=1 scan=8358"	Isoform 10 of Myelin basic protein (MBP_MOUSE)
TQDENPVVHFFK	:::::::::::::	100	P04370-4	CBTC Nov 2013_P50_CHAPS_KCC2_C-term_5.8358.8358.3 File:"CBTC Nov 2013_P50_CHAPS_KCC2_C-term_5.raw", NativeID:"controllerType=0 controllerNumber=1 scan=8358"	Isoform 4 of Myelin basic protein (MBP_MOUSE)
TQDENPVVHFFK	:::::::::::::	100	P04370-5	CBTC Nov 2013_P50_CHAPS_KCC2_C-term_5.8358.8358.3 File:"CBTC Nov 2013_P50_CHAPS_KCC2_C-term_5.raw", NativeID:"controllerType=0 controllerNumber=1 scan=8358"	Isoform 5 of Myelin basic protein (MBP_MOUSE)
QNGVLNSWTDQDSK	:Pyrolidone from Q, Deamidation of Q::::::::::::::	100	P01837	CBTC Nov 2013_P50_CHAPS_KCC2_C-term_5.8359.8359.2 File:"CBTC Nov 2013_P50_CHAPS_KCC2_C-term_5.raw", NativeID:"controllerType=0 controllerNumber=1 scan=8359"	Ig kappa chain C region (IGKC_MOUSE)
QNGVLNSWTDQDSK	:Pyrolidone from Q, Deamidation of Q::::::::::::::	100	P01837	CBTC Nov 2013_P50_CHAPS_KCC2_C-term_5.8393.8393.2 File:"CBTC Nov 2013_P50_CHAPS_KCC2_C-term_5.raw", NativeID:"controllerType=0 controllerNumber=1 scan=8393"	Ig kappa chain C region (IGKC_MOUSE)
TQDENPVVHFFK	:::::::::::::	100	P04370-10	CBTC Nov 2013_P50_CHAPS_KCC2_C-term_5.8403.8403.3 File:"CBTC Nov 2013_P50_CHAPS_KCC2_C-term_5.raw", NativeID:"controllerType=0 controllerNumber=1 scan=8403"	Isoform 10 of Myelin basic protein (MBP_MOUSE)
TQDENPVVHFFK	:::::::::::::	100	P04370-4	CBTC Nov 2013_P50_CHAPS_KCC2_C-term_5.8403.8403.3 File:"CBTC Nov 2013_P50_CHAPS_KCC2_C-term_5.raw", NativeID:"controllerType=0 controllerNumber=1 scan=8403"	Isoform 4 of Myelin basic protein (MBP_MOUSE)
TQDENPVVHFFK	:::::::::::::	100	P04370-5	CBTC Nov 2013_P50_CHAPS_KCC2_C-term_5.8403.8403.3 File:"CBTC Nov 2013_P50_CHAPS_KCC2_C-term_5.raw", NativeID:"controllerType=0 controllerNumber=1 scan=8403"	Isoform 5 of Myelin basic protein (MBP_MOUSE)
TQDENPVVHFFK	:::::::::::::	100	P04370-10	CBTC Nov 2013_P50_CHAPS_KCC2_C-term_5.8429.8429.3 File:"CBTC Nov 2013_P50_CHAPS_KCC2_C-term_5.raw", NativeID:"controllerType=0 controllerNumber=1 scan=8429"	Isoform 10 of Myelin basic protein (MBP_MOUSE)
TQDENPVVHFFK	:::::::::::::	100	P04370-4	CBTC Nov 2013_P50_CHAPS_KCC2_C-term_5.8429.8429.3 File:"CBTC Nov 2013_P50_CHAPS_KCC2_C-term_5.raw", NativeID:"controllerType=0 controllerNumber=1 scan=8429"	Isoform 4 of Myelin basic protein (MBP_MOUSE)
TQDENPVVHFFK	:::::::::::::	100	P04370-5	CBTC Nov 2013_P50_CHAPS_KCC2_C-term_5.8429.8429.3 File:"CBTC Nov 2013_P50_CHAPS_KCC2_C-term_5.raw", NativeID:"controllerType=0 controllerNumber=1 scan=8429"	Isoform 5 of Myelin basic protein (MBP_MOUSE)
AGAAFDPVSFAR	:::::::::::::	100	Q8R191	CBTC Nov 2013_P50_CHAPS_KCC2_C-term_5.8434.8434.2 File:"CBTC Nov 2013_P50_CHAPS_KCC2_C-term_5.raw", NativeID:"controllerType=0 controllerNumber=1 scan=8434"	Synaptogyrin-3 (SNG3_MOUSE)
AGAAFDPVSFAR	:::::::::::::	100	Q8R191	CBTC Nov 2013_P50_CHAPS_KCC2_C-term_5.8442.8442.2 File:"CBTC Nov 2013_P50_CHAPS_KCC2_C-term_5.raw", NativeID:"controllerType=0 controllerNumber=1 scan=8442"	Synaptogyrin-3 (SNG3_MOUSE)
AGAAFDPVSFAR	:::::::::::::	100	Q8R191	CBTC Nov 2013_P50_CHAPS_KCC2_C-term_5.8449.8449.2 File:"CBTC Nov 2013_P50_CHAPS_KCC2_C-term_5.raw", NativeID:"controllerType=0 controllerNumber=1 scan=8449"	Synaptogyrin-3 (SNG3_MOUSE)
AGAAFDPVSFAR	:::::::::::::	100	Q8R191	CBTC Nov 2013_P50_CHAPS_KCC2_C-term_5.8459.8459.2 File:"CBTC Nov 2013_P50_CHAPS_KCC2_C-term_5.raw", NativeID:"controllerType=0 controllerNumber=1 scan=8459"	Synaptogyrin-3 (SNG3_MOUSE)
AGAAFDPVSFAR	:::::::::::::	100	Q8R191	CBTC Nov 2013_P50_CHAPS_KCC2_C-term_5.8509.8509.2 File:"CBTC Nov 2013_P50_CHAPS_KCC2_C-term_5.raw", NativeID:"controllerType=0 controllerNumber=1 scan=8509"	Synaptogyrin-3 (SNG3_MOUSE)
AGAAFDPVSFAR	:::::::::::::	100	Q8R191	CBTC Nov 2013_P50_CHAPS_KCC2_C-term_5.8510.8510.2 File:"CBTC Nov 2013_P50_CHAPS_KCC2_C-term_5.raw", NativeID:"controllerType=0 controllerNumber=1 scan=8510"	Synaptogyrin-3 (SNG3_MOUSE)
TPYTDVNIVTIR	:::::::::::::	100	Q9D6R2	CBTC Nov 2013_P50_CHAPS_KCC2_C-term_5.8588.8588.2 File:"CBTC Nov 2013_P50_CHAPS_KCC2_C-term_5.raw", NativeID:"controllerType=0 controllerNumber=1 scan=8588"	Isocitrate dehydrogenase [NAD] subunit alpha, mitochondrial (IDH3A_MOUSE)
TPYTDVNIVTIR	:::::::::::::	100	Q9D6R2	CBTC Nov 2013_P50_CHAPS_KCC2_C-term_5.8598.8598.2 File:"CBTC Nov 2013_P50_CHAPS_KCC2_C-term_5.raw", NativeID:"controllerType=0 controllerNumber=1 scan=8598"	Isocitrate dehydrogenase [NAD] subunit alpha, mitochondrial (IDH3A_MOUSE)
TPYTDVNIVTIR	:::::::::::::	100	Q9D6R2	CBTC Nov 2013_P50_CHAPS_KCC2_C-term_5.8619.8619.2 File:"CBTC Nov 2013_P50_CHAPS_KCC2_C-term_5.raw", NativeID:"controllerType=0 controllerNumber=1 scan=8619"	Isocitrate dehydrogenase [NAD] subunit alpha, mitochondrial (IDH3A_MOUSE)
DVLTITLTPK	:::::::::::	100	P01868	CBTC Nov 2013_P50_CHAPS_KCC2_C-term_5.8625.8625.2 File:"CBTC Nov 2013_P50_CHAPS_KCC2_C-term_5.raw", NativeID:"controllerType=0 controllerNumber=1 scan=8625"	Ig gamma-1 chain C region secreted form (IGHG1_MOUSE)
DVLTITLTPK	:::::::::::	100	P01869	CBTC Nov 2013_P50_CHAPS_KCC2_C-term_5.8625.8625.2 File:"CBTC Nov 2013_P50_CHAPS_KCC2_C-term_5.raw", NativeID:"controllerType=0 controllerNumber=1 scan=8625"	Ig gamma-1 chain C region, membrane-bound form (IGH1M_MOUSE)
TPYTDVNIVTIR	:::::::::::::	100	Q9D6R2	CBTC Nov 2013_P50_CHAPS_KCC2_C-term_5.8636.8636.2 File:"CBTC Nov 2013_P50_CHAPS_KCC2_C-term_5.raw", NativeID:"controllerType=0 controllerNumber=1 scan=8636"	Isocitrate dehydrogenase [NAD] subunit alpha, mitochondrial (IDH3A_MOUSE)
TPYTDVNIVTIR	:::::::::::::	100	Q9D6R2	CBTC Nov 2013_P50_CHAPS_KCC2_C-term_5.8650.8650.2 File:"CBTC Nov 2013_P50_CHAPS_KCC2_C-term_5.raw", NativeID:"controllerType=0 controllerNumber=1 scan=8650"	Isocitrate dehydrogenase [NAD] subunit alpha, mitochondrial (IDH3A_MOUSE)
TPYTDVNIVTIR	:::::::::::::	100	Q9D6R2	CBTC Nov 2013_P50_CHAPS_KCC2_C-term_5.8661.8661.2 File:"CBTC Nov 2013_P50_CHAPS_KCC2_C-term_5.raw", NativeID:"controllerType=0 controllerNumber=1 scan=8661"	Isocitrate dehydrogenase [NAD] subunit alpha, mitochondrial (IDH3A_MOUSE)
DVLTITLTPK	:::::::::::	100	P01868	CBTC Nov 2013_P50_CHAPS_KCC2_C-term_5.8667.8667.2 File:"CBTC Nov 2013_P50_CHAPS_KCC2_C-term_5.raw", NativeID:"controllerType=0 controllerNumber=1 scan=8667"	Ig gamma-1 chain C region secreted form (IGHG1_MOUSE)
DVLTITLTPK	:::::::::::	100	P01869	CBTC Nov 2013_P50_CHAPS_KCC2_C-term_5.8667.8667.2 File:"CBTC Nov 2013_P50_CHAPS_KCC2_C-term_5.raw", NativeID:"controllerType=0 controllerNumber=1 scan=8667"	Ig gamma-1 chain C region, membrane-bound form (IGH1M_MOUSE)
TSIAIDTIINQK	:::::::::::::	100	Q03265	CBTC Nov 2013_P50_CHAPS_KCC2_C-term_5.8671.8671.2 File:"CBTC Nov 2013_P50_CHAPS_KCC2_C-term_5.raw", NativeID:"controllerType=0 controllerNumber=1 scan=8671"	ATP synthase subunit alpha, mitochondrial (ATPA_MOUSE)
TPYTDVNIVTIR	:::::::::::::	100	Q9D6R2	CBTC Nov 2013_P50_CHAPS_KCC2_C-term_5.8672.8672.2 File:"CBTC Nov 2013_P50_CHAPS_KCC2_C-term_5.raw", NativeID:"controllerType=0 controllerNumber=1 scan=8672"	Isocitrate dehydrogenase [NAD] subunit alpha, mitochondrial (IDH3A_MOUSE)
DVLTITLTPK	:::::::::::	100	P01868	CBTC Nov 2013_P50_CHAPS_KCC2_C-term_5.8676.8676.2 File:"CBTC Nov 2013_P50_CHAPS_KCC2_C-term_5.raw", NativeID:"controllerType=0 controllerNumber=1 scan=8676"	Ig gamma-1 chain C region secreted form (IGHG1_MOUSE)
DVLTITLTPK	:::::::::::	100	P01869	CBTC Nov 2013_P50_CHAPS_KCC2_C-term_5.8676.8676.2 File:"CBTC Nov 2013_P50_CHAPS_KCC2_C-term_5.raw", NativeID:"controllerType=0 controllerNumber=1 scan=8676"	Ig gamma-1 chain C region, membrane-bound form (IGH1M_MOUSE)
TSIAIDTIINQK	:::::::::::::	100	Q03265	CBTC Nov 2013_P50_CHAPS_KCC2_C-term_5.8677.8677.2 File:"CBTC Nov 2013_P50_CHAPS_KCC2_C-term_5.raw", NativeID:"controllerType=0 controllerNumber=1 scan=8677"	ATP synthase subunit alpha, mitochondrial (ATPA_MOUSE)
VTSLTACLVNQNLR	:::::::::::::::	100	P01831	CBTC Nov 2013_P50_CHAPS_KCC2_C-term_5.8682.8682.2 File:"CBTC Nov 2013_P50_CHAPS_KCC2_C-term_5.raw", NativeID:"controllerType=0 controllerNumber=1 scan=8682"	Thy-1 membrane glycoprotein (THY1_MOUSE)
TPYTDVNIVTIR	:::::::::::::	100	Q9D6R2	CBTC Nov 2013_P50_CHAPS_KCC2_C-term_5.8683.8683.2 File:"CBTC Nov 2013_P50_CHAPS_KCC2_C-term_5.raw", NativeID:"controllerType=0 controllerNumber=1 scan=8683"	Isocitrate dehydrogenase [NAD] subunit alpha, mitochondrial (IDH3A_MOUSE)
TPYTDVNIVTIR	:::::::::::::	100	Q9D6R2	CBTC Nov 2013_P50_CHAPS_KCC2_C-term_5.8706.8706.2 File:"CBTC Nov 2013_P50_CHAPS_KCC2_C-term_5.raw", NativeID:"controllerType=0 controllerNumber=1 scan=8706"	Isocitrate dehydrogenase [NAD] subunit alpha, mitochondrial (IDH3A_MOUSE)
TSIAIDTIINQK	:::::::::::::	100	Q03265	CBTC Nov 2013_P50_CHAPS_KCC2_C-term_5.8713.8713.2 File:"CBTC Nov 2013_P50_CHAPS_KCC2_C-term_5.raw", NativeID:"controllerType=0 controllerNumber=1 scan=8713"	ATP synthase subunit alpha, mitochondrial (ATPA_MOUSE)
DVLTITLTPK	:::::::::::	100	P01868	CBTC Nov 2013_P50_CHAPS_KCC2_C-term_5.8721.8721.2 File:"CBTC Nov 2013_P50_CHAPS_KCC2_C-term_5.raw", NativeID:"controllerType=0 controllerNumber=1 scan=8721"	Ig gamma-1 chain C region secreted form (IGHG1_MOUSE)
DVLTITLTPK	:::::::::::	100	P01869	CBTC Nov 2013_P50_CHAPS_KCC2_C-term_5.8721.8721.2 File:"CBTC Nov 2013_P50_CHAPS_KCC2_C-term_5.raw", NativeID:"controllerType=0 controllerNumber=1 scan=8721"	Ig gamma-1 chain C region, membrane-bound form (IGH1M_MOUSE)
DVLTITLTPK	:::::::::::	100	P01868	CBTC Nov 2013_P50_CHAPS_KCC2_C-term_5.8730.8730.2 File:"CBTC Nov 2013_P50_CHAPS_KCC2_C-term_5.raw", NativeID:"controllerType=0 controllerNumber=1 scan=8730"	Ig gamma-1 chain C region secreted form (IGHG1_MOUSE)
DVLTITLTPK	:::::::::::	100	P01869	CBTC Nov 2013_P50_CHAPS_KCC2_C-term_5.8730.8730.2 File:"CBTC Nov 2013_P50_CHAPS_KCC2_C-term_5.raw", NativeID:"controllerType=0 controllerNumber=1 scan=8730"	Ig gamma-1 chain C region, membrane-bound form (IGH1M_MOUSE)
TSIAIDTIINQK	:::::::::::::	100	Q03265	CBTC Nov 2013_P50_CHAPS_KCC2_C-term_5.8759.8759.2 File:"CBTC Nov 2013_P50_CHAPS_KCC2_C-term_5.raw", NativeID:"controllerType=0 controllerNumber=1 scan=8759"	ATP synthase subunit alpha, mitochondrial (ATPA_MOUSE)
TSIAIDTIINQK	:::::::::::::	100	Q03265	CBTC Nov 2013_P50_CHAPS_KCC2_C-term_5.8767.8767.2 File:"CBTC Nov 2013_P50_CHAPS_KCC2_C-term_5.raw", NativeID:"controllerType=0 controllerNumber=1 scan=8767"	ATP synthase subunit alpha, mitochondrial (ATPA_MOUSE)
DVLTITLTPK	:::::::::::	100	P01868	CBTC Nov 2013_P50_CHAPS_KCC2_C-term_5.8776.8776.2 File:"CBTC Nov 2013_P50_CHAPS_KCC2_C-term_5.raw", NativeID:"controllerType=0 controllerNumber=1 scan=8776"	Ig gamma-1 chain C region secreted form (IGHG1_MOUSE)
DVLTITLTPK	:::::::::::	100	P01869	CBTC Nov 2013_P50_CHAPS_KCC2_C-term_5.8776.8776.2 File:"CBTC Nov 2013_P50_CHAPS_KCC2_C-term_5.raw", NativeID:"controllerType=0 controllerNumber=1 scan=8776"	Ig gamma-1 chain C region, membrane-bound form (IGH1M_MOUSE)
DVLTITLTPK	:::::::::::	100	P01868	CBTC Nov 2013_P50_CHAPS_KCC2_C-term_5.8784.8784.2 File:"CBTC Nov 2013_P50_CHAPS_KCC2_C-term_5.raw", NativeID:"controllerType=0 controllerNumber=1 scan=8784"	Ig gamma-1 chain C region secreted form (IGHG1_MOUSE)
DVLTITLTPK	:::::::::::	100	P01869	CBTC Nov 2013_P50_CHAPS_KCC2_C-term_5.8784.8784.2 File:"CBTC Nov 2013_P50_CHAPS_KCC2_C-term_5.raw", NativeID:"controllerType=0 controllerNumber=1 scan=8784"	Ig gamma-1 chain C region, membrane-bound form (IGH1M_MOUSE)
TSIAIDTIINQK	:::::::::::::	100	Q03265	CBTC Nov 2013_P50_CHAPS_KCC2_C-term_5.8812.8812.2 File:"CBTC Nov 2013_P50_CHAPS_KCC2_C-term_5.raw", NativeID:"controllerType=0 controllerNumber=1 scan=8812"	ATP synthase subunit alpha, mitochondrial (ATPA_MOUSE)
NNLAGAEELFAR	:::::::::::::	100	Q68FD5	CBTC Nov 2013_P50_CHAPS_KCC2_C-term_5.8833.8833.2 File:"CBTC Nov 2013_P50_CHAPS_KCC2_C-term_5.raw", NativeID:"controllerType=0 controllerNumber=1 scan=8833"	Clathrin heavy chain 1 (CLH1_MOUSE)
NNLAGAEELFAR	:::::::::::::	100	Q68FD5	CBTC Nov 2013_P50_CHAPS_KCC2_C-term_5.8840.8840.2 File:"CBTC Nov 2013_P50_CHAPS_KCC2_C-term_5.raw", NativeID:"controllerType=0 controllerNumber=1 scan=8840"	Clathrin heavy chain 1 (CLH1_MOUSE)
TSIAIDTIINQK	:::::::::::::	100	Q03265	CBTC Nov 2013_P50_CHAPS_KCC2_C-term_5.8842.8842.2 File:"CBTC Nov 2013_P50_CHAPS_KCC2_C-term_5.raw", NativeID:"controllerType=0 controllerNumber=1 scan=8842"	ATP synthase subunit alpha, mitochondrial (ATPA_MOUSE)
NNLAGAEELFAR	:::::::::::::	100	Q68FD5	CBTC Nov 2013_P50_CHAPS_KCC2_C-term_5.8848.8848.2 File:"CBTC Nov 2013_P50_CHAPS_KCC2_C-term_5.raw", NativeID:"controllerType=0 controllerNumber=1 scan=8848"	Clathrin heavy chain 1 (CLH1_MOUSE)
TSIAIDTIINQK	:::::::::::::	100	Q03265	CBTC Nov 2013_P50_CHAPS_KCC2_C-term_5.8858.8858.2 File:"CBTC Nov 2013_P50_CHAPS_KCC2_C-term_5.raw", NativeID:"controllerType=0 controllerNumber=1 scan=8858"	ATP synthase subunit alpha, mitochondrial (ATPA_MOUSE)
NNLAGAEELFAR	:::::::::::::	100	Q68FD5	CBTC Nov 2013_P50_CHAPS_KCC2_C-term_5.8893.8893.2 File:"CBTC Nov 2013_P50_CHAPS_KCC2_C-term_5.raw", NativeID:"controllerType=0 controllerNumber=1 scan=8893"	Clathrin heavy chain 1 (CLH1_MOUSE)
NNLAGAEELFAR	:::::::::::::	100	Q68FD5	CBTC Nov 2013_P50_CHAPS_KCC2_C-term_5.8908.8908.2 File:"CBTC Nov 2013_P50_CHAPS_KCC2_C-term_5.raw", NativeID:"controllerType=0 controllerNumber=1 scan=8908"	Clathrin heavy chain 1 (CLH1_MOUSE)
NNLAGAEELFAR	:::::::::::::	100	Q68FD5	CBTC Nov 2013_P50_CHAPS_KCC2_C-term_5.8926.8926.2 File:"CBTC Nov 2013_P50_CHAPS_KCC2_C-term_5.raw", NativeID:"controllerType=0 controllerNumber=1 scan=8926"	Clathrin heavy chain 1 (CLH1_MOUSE)
LYPEGLAQLAR	::::::::::::	100	P51863	CBTC Nov 2013_P50_CHAPS_KCC2_C-term_5.8928.8928.2 File:"CBTC Nov 2013_P50_CHAPS_KCC2_C-term_5.raw", NativeID:"controllerType=0 controllerNumber=1 scan=8928"	V-type proton ATPase subunit d 1 (VA0D1_MOUSE)
LIIWDSYTTNK	::::::::::::	100	P62874	CBTC Nov 2013_P50_CHAPS_KCC2_C-term_5.8931.8931.2 File:"CBTC Nov 2013_P50_CHAPS_KCC2_C-term_5.raw", NativeID:"controllerType=0 controllerNumber=1 scan=8931"	Guanine nucleotide-binding protein G(I)/G(S)/G(T) subunit beta-1 (GBB1_MOUSE)
LIIWDSYTTNK	::::::::::::	100	P62880	CBTC Nov 2013_P50_CHAPS_KCC2_C-term_5.8931.8931.2 File:"CBTC Nov 2013_P50_CHAPS_KCC2_C-term_5.raw", NativeID:"controllerType=0 controllerNumber=1 scan=8931"	Guanine nucleotide-binding protein G(I)/G(S)/G(T) subunit beta-2 (GBB2_MOUSE)
LIIWDSYTTNK	::::::::::::	100	P62874	CBTC Nov 2013_P50_CHAPS_KCC2_C-term_5.8939.8939.2 File:"CBTC Nov 2013_P50_CHAPS_KCC2_C-term_5.raw", NativeID:"controllerType=0 controllerNumber=1 scan=8939"	Guanine nucleotide-binding protein G(I)/G(S)/G(T) subunit beta-1 (GBB1_MOUSE)
LIIWDSYTTNK	::::::::::::	100	P62880	CBTC Nov 2013_P50_CHAPS_KCC2_C-term_5.8939.8939.2 File:"CBTC Nov 2013_P50_CHAPS_KCC2_C-term_5.raw", NativeID:"controllerType=0 controllerNumber=1 scan=8939"	Guanine nucleotide-binding protein G(I)/G(S)/G(T) subunit beta-2 (GBB2_MOUSE)
SALPIQHQDWMSGK	:::::::::::::::	100	P01863	CBTC Nov 2013_P50_CHAPS_KCC2_C-term_5.8957.8957.2 File:"CBTC Nov 2013_P50_CHAPS_KCC2_C-term_5.raw", NativeID:"controllerType=0 controllerNumber=1 scan=8957"	Ig gamma-2A chain C region, A allele (GCAA_MOUSE)
SALPIQHQDWMSGK	:::::::::::::::	100	P01865	CBTC Nov 2013_P50_CHAPS_KCC2_C-term_5.8957.8957.2 File:"CBTC Nov 2013_P50_CHAPS_KCC2_C-term_5.raw", NativeID:"controllerType=0 controllerNumber=1 scan=8957"	Ig gamma-2A chain C region, membrane-bound form (GCAM_MOUSE)
SALPIQHQDWMSGK	:::::::::::::::	100	P01864	CBTC Nov 2013_P50_CHAPS_KCC2_C-term_5.8957.8957.2 File:"CBTC Nov 2013_P50_CHAPS_KCC2_C-term_5.raw", NativeID:"controllerType=0 controllerNumber=1 scan=8957"	Ig gamma-2A chain C region secreted form (GCAB_MOUSE)
NNLAGAEELFAR	:::::::::::::	100	Q68FD5	CBTC Nov 2013_P50_CHAPS_KCC2_C-term_5.8964.8964.2 File:"CBTC Nov 2013_P50_CHAPS_KCC2_C-term_5.raw", NativeID:"controllerType=0 controllerNumber=1 scan=8964"	Clathrin heavy chain 1 (CLH1_MOUSE)
LIIWDSYTTNK	::::::::::::	100	P62874	CBTC Nov 2013_P50_CHAPS_KCC2_C-term_5.8965.8965.2 File:"CBTC Nov 2013_P50_CHAPS_KCC2_C-term_5.raw", NativeID:"controllerType=0 controllerNumber=1 scan=8965"	Guanine nucleotide-binding protein G(I)/G(S)/G(T) subunit beta-1 (GBB1_MOUSE)
LIIWDSYTTNK	::::::::::::	100	P62880	CBTC Nov 2013_P50_CHAPS_KCC2_C-term_5.8965.8965.2 File:"CBTC Nov 2013_P50_CHAPS_KCC2_C-term_5.raw", NativeID:"controllerType=0 controllerNumber=1 scan=8965"	Guanine nucleotide-binding protein G(I)/G(S)/G(T) subunit beta-2 (GBB2_MOUSE)
NNLAGAEELFAR	:::::::::::::	100	Q68FD5	CBTC Nov 2013_P50_CHAPS_KCC2_C-term_5.8974.8974.2 File:"CBTC Nov 2013_P50_CHAPS_KCC2_C-term_5.raw", NativeID:"controllerType=0 controllerNumber=1 scan=8974"	Clathrin heavy chain 1 (CLH1_MOUSE)
LWGDSGIQECFNR	::::::::::::::	100	P18872	CBTC Nov 2013_P50_CHAPS_KCC2_C-term_5.8976.8976.2 File:"CBTC Nov 2013_P50_CHAPS_KCC2_C-term_5.raw", NativeID:"controllerType=0 controllerNumber=1 scan=8976"	Guanine nucleotide-binding protein G(o) subunit alpha (GNAO_MOUSE)
LWGDSGIQECFNR	::::::::::::::	100	P18872-2	CBTC Nov 2013_P50_CHAPS_KCC2_C-term_5.8976.8976.2 File:"CBTC Nov 2013_P50_CHAPS_KCC2_C-term_5.raw", NativeID:"controllerType=0 controllerNumber=1 scan=8976"	Isoform Alpha-2 of Guanine nucleotide-binding protein G(o) subunit alpha (GNAO_MOUSE)
LIIWDSYTTNK	::::::::::::	100	P62874	CBTC Nov 2013_P50_CHAPS_KCC2_C-term_5.9008.9008.2 File:"CBTC Nov 2013_P50_CHAPS_KCC2_C-term_5.raw", NativeID:"controllerType=0 controllerNumber=1 scan=9008"	Guanine nucleotide-binding protein G(I)/G(S)/G(T) subunit beta-1 (GBB1_MOUSE)
LIIWDSYTTNK	::::::::::::	100	P62880	CBTC Nov 2013_P50_CHAPS_KCC2_C-term_5.9008.9008.2 File:"CBTC Nov 2013_P50_CHAPS_KCC2_C-term_5.raw", NativeID:"controllerType=0 controllerNumber=1 scan=9008"	Guanine nucleotide-binding protein G(I)/G(S)/G(T) subunit beta-2 (GBB2_MOUSE)
IAEFAFEYAR	:::::::::::	100	Q9D6R2	CBTC Nov 2013_P50_CHAPS_KCC2_C-term_5.9015.9015.2 File:"CBTC Nov 2013_P50_CHAPS_KCC2_C-term_5.raw", NativeID:"controllerType=0 controllerNumber=1 scan=9015"	Isocitrate dehydrogenase [NAD] subunit alpha, mitochondrial (IDH3A_MOUSE)
LIIWDSYTTNK	::::::::::::	100	P62874	CBTC Nov 2013_P50_CHAPS_KCC2_C-term_5.9027.9027.2 File:"CBTC Nov 2013_P50_CHAPS_KCC2_C-term_5.raw", NativeID:"controllerType=0 controllerNumber=1 scan=9027"	Guanine nucleotide-binding protein G(I)/G(S)/G(T) subunit beta-1 (GBB1_MOUSE)
LIIWDSYTTNK	::::::::::::	100	P62880	CBTC Nov 2013_P50_CHAPS_KCC2_C-term_5.9027.9027.2 File:"CBTC Nov 2013_P50_CHAPS_KCC2_C-term_5.raw", NativeID:"controllerType=0 controllerNumber=1 scan=9027"	Guanine nucleotide-binding protein G(I)/G(S)/G(T) subunit beta-2 (GBB2_MOUSE)
LWGDSGIQECFNR	::::::::::::::	100	P18872	CBTC Nov 2013_P50_CHAPS_KCC2_C-term_5.9029.9029.2 File:"CBTC Nov 2013_P50_CHAPS_KCC2_C-term_5.raw", NativeID:"controllerType=0 controllerNumber=1 scan=9029"	Guanine nucleotide-binding protein G(o) subunit alpha (GNAO_MOUSE)
LWGDSGIQECFNR	::::::::::::::	100	P18872-2	CBTC Nov 2013_P50_CHAPS_KCC2_C-term_5.9029.9029.2 File:"CBTC Nov 2013_P50_CHAPS_KCC2_C-term_5.raw", NativeID:"controllerType=0 controllerNumber=1 scan=9029"	Isoform Alpha-2 of Guanine nucleotide-binding protein G(o) subunit alpha (GNAO_MOUSE)
IAEFAFEYAR	:::::::::::	100	Q9D6R2	CBTC Nov 2013_P50_CHAPS_KCC2_C-term_5.9037.9037.2 File:"CBTC Nov 2013_P50_CHAPS_KCC2_C-term_5.raw", NativeID:"controllerType=0 controllerNumber=1 scan=9037"	Isocitrate dehydrogenase [NAD] subunit alpha, mitochondrial (IDH3A_MOUSE)
LWGDSGIQECFNR	::::::::::::::	100	P18872	CBTC Nov 2013_P50_CHAPS_KCC2_C-term_5.9048.9048.2 File:"CBTC Nov 2013_P50_CHAPS_KCC2_C-term_5.raw", NativeID:"controllerType=0 controllerNumber=1 scan=9048"	Guanine nucleotide-binding protein G(o) subunit alpha (GNAO_MOUSE)
LWGDSGIQECFNR	::::::::::::::	100	P18872-2	CBTC Nov 2013_P50_CHAPS_KCC2_C-term_5.9048.9048.2 File:"CBTC Nov 2013_P50_CHAPS_KCC2_C-term_5.raw", NativeID:"controllerType=0 controllerNumber=1 scan=9048"	Isoform Alpha-2 of Guanine nucleotide-binding protein G(o) subunit alpha (GNAO_MOUSE)
LIIWDSYTTNK	::::::::::::	100	P62874	CBTC Nov 2013_P50_CHAPS_KCC2_C-term_5.9055.9055.2 File:"CBTC Nov 2013_P50_CHAPS_KCC2_C-term_5.raw", NativeID:"controllerType=0 controllerNumber=1 scan=9055"	Guanine nucleotide-binding protein G(I)/G(S)/G(T) subunit beta-1 (GBB1_MOUSE)
LIIWDSYTTNK	::::::::::::	100	P62880	CBTC Nov 2013_P50_CHAPS_KCC2_C-term_5.9055.9055.2 File:"CBTC Nov 2013_P50_CHAPS_KCC2_C-term_5.raw", NativeID:"controllerType=0 controllerNumber=1 scan=9055"	Guanine nucleotide-binding protein G(I)/G(S)/G(T) subunit beta-2 (GBB2_MOUSE)
IAEFAFEYAR	:::::::::::	100	Q9D6R2	CBTC Nov 2013_P50_CHAPS_KCC2_C-term_5.9086.9086.2 File:"CBTC Nov 2013_P50_CHAPS_KCC2_C-term_5.raw", NativeID:"controllerType=0 controllerNumber=1 scan=9086"	Isocitrate dehydrogenase [NAD] subunit alpha, mitochondrial (IDH3A_MOUSE)
LWGDSGIQECFNR	::::::::::::::	100	P18872	CBTC Nov 2013_P50_CHAPS_KCC2_C-term_5.9095.9095.2 File:"CBTC Nov 2013_P50_CHAPS_KCC2_C-term_5.raw", NativeID:"controllerType=0 controllerNumber=1 scan=9095"	Guanine nucleotide-binding protein G(o) subunit alpha (GNAO_MOUSE)
LWGDSGIQECFNR	::::::::::::::	100	P18872-2	CBTC Nov 2013_P50_CHAPS_KCC2_C-term_5.9095.9095.2 File:"CBTC Nov 2013_P50_CHAPS_KCC2_C-term_5.raw", NativeID:"controllerType=0 controllerNumber=1 scan=9095"	Isoform Alpha-2 of Guanine nucleotide-binding protein G(o) subunit alpha (GNAO_MOUSE)
LIIWDSYTTNK	::::::::::::	100	P62874	CBTC Nov 2013_P50_CHAPS_KCC2_C-term_5.9101.9101.2 File:"CBTC Nov 2013_P50_CHAPS_KCC2_C-term_5.raw", NativeID:"controllerType=0 controllerNumber=1 scan=9101"	Guanine nucleotide-binding protein G(I)/G(S)/G(T) subunit beta-1 (GBB1_MOUSE)
LIIWDSYTTNK	::::::::::::	100	P62880	CBTC Nov 2013_P50_CHAPS_KCC2_C-term_5.9101.9101.2 File:"CBTC Nov 2013_P50_CHAPS_KCC2_C-term_5.raw", NativeID:"controllerType=0 controllerNumber=1 scan=9101"	Guanine nucleotide-binding protein G(I)/G(S)/G(T) subunit beta-2 (GBB2_MOUSE)
IAEFAFEYAR	:::::::::::	100	Q9D6R2	CBTC Nov 2013_P50_CHAPS_KCC2_C-term_5.9102.9102.2 File:"CBTC Nov 2013_P50_CHAPS_KCC2_C-term_5.raw", NativeID:"controllerType=0 controllerNumber=1 scan=9102"	Isocitrate dehydrogenase [NAD] subunit alpha, mitochondrial (IDH3A_MOUSE)
LIIWDSYTTNK	::::::::::::	100	P62874	CBTC Nov 2013_P50_CHAPS_KCC2_C-term_5.9117.9117.2 File:"CBTC Nov 2013_P50_CHAPS_KCC2_C-term_5.raw", NativeID:"controllerType=0 controllerNumber=1 scan=9117"	Guanine nucleotide-binding protein G(I)/G(S)/G(T) subunit beta-1 (GBB1_MOUSE)
LIIWDSYTTNK	::::::::::::	100	P62880	CBTC Nov 2013_P50_CHAPS_KCC2_C-term_5.9117.9117.2 File:"CBTC Nov 2013_P50_CHAPS_KCC2_C-term_5.raw", NativeID:"controllerType=0 controllerNumber=1 scan=9117"	Guanine nucleotide-binding protein G(I)/G(S)/G(T) subunit beta-2 (GBB2_MOUSE)
LVECLETVLNK	::::::::::::	100	P17426	CBTC Nov 2013_P50_CHAPS_KCC2_C-term_5.9126.9126.2 File:"CBTC Nov 2013_P50_CHAPS_KCC2_C-term_5.raw", NativeID:"controllerType=0 controllerNumber=1 scan=9126"	AP-2 complex subunit alpha-1 (AP2A1_MOUSE)
LVECLETVLNK	::::::::::::	100	P17426-2	CBTC Nov 2013_P50_CHAPS_KCC2_C-term_5.9126.9126.2 File:"CBTC Nov 2013_P50_CHAPS_KCC2_C-term_5.raw", NativeID:"controllerType=0 controllerNumber=1 scan=9126"	Isoform B of AP-2 complex subunit alpha-1 (AP2A1_MOUSE)
IAEFAFEYAR	:::::::::::	100	Q9D6R2	CBTC Nov 2013_P50_CHAPS_KCC2_C-term_5.9132.9132.2 File:"CBTC Nov 2013_P50_CHAPS_KCC2_C-term_5.raw", NativeID:"controllerType=0 controllerNumber=1 scan=9132"	Isocitrate dehydrogenase [NAD] subunit alpha, mitochondrial (IDH3A_MOUSE)
LIIWDSYTTNK	::::::::::::	100	P62874	CBTC Nov 2013_P50_CHAPS_KCC2_C-term_5.9152.9152.2 File:"CBTC Nov 2013_P50_CHAPS_KCC2_C-term_5.raw", NativeID:"controllerType=0 controllerNumber=1 scan=9152"	Guanine nucleotide-binding protein G(I)/G(S)/G(T) subunit beta-1 (GBB1_MOUSE)
LIIWDSYTTNK	::::::::::::	100	P62880	CBTC Nov 2013_P50_CHAPS_KCC2_C-term_5.9152.9152.2 File:"CBTC Nov 2013_P50_CHAPS_KCC2_C-term_5.raw", NativeID:"controllerType=0 controllerNumber=1 scan=9152"	Guanine nucleotide-binding protein G(I)/G(S)/G(T) subunit beta-2 (GBB2_MOUSE)
SQLSCVVVDDIER	::::::::::::::	100	P46460	CBTC Nov 2013_P50_CHAPS_KCC2_C-term_5.9155.9155.2 File:"CBTC Nov 2013_P50_CHAPS_KCC2_C-term_5.raw", NativeID:"controllerType=0 controllerNumber=1 scan=9155"	Vesicle-fusing ATPase (NSF_MOUSE)
LIIWDSYTTNK	::::::::::::	100	P62874	CBTC Nov 2013_P50_CHAPS_KCC2_C-term_5.9161.9161.2 File:"CBTC Nov 2013_P50_CHAPS_KCC2_C-term_5.raw", NativeID:"controllerType=0 controllerNumber=1 scan=9161"	Guanine nucleotide-binding protein G(I)/G(S)/G(T) subunit beta-1 (GBB1_MOUSE)
LIIWDSYTTNK	::::::::::::	100	P62880	CBTC Nov 2013_P50_CHAPS_KCC2_C-term_5.9161.9161.2 File:"CBTC Nov 2013_P50_CHAPS_KCC2_C-term_5.raw", NativeID:"controllerType=0 controllerNumber=1 scan=9161"	Guanine nucleotide-binding protein G(I)/G(S)/G(T) subunit beta-2 (GBB2_MOUSE)
VPTPNVSVVDLTCR	:::::::::::::::	100	P16858	CBTC Nov 2013_P50_CHAPS_KCC2_C-term_5.9174.9174.2 File:"CBTC Nov 2013_P50_CHAPS_KCC2_C-term_5.raw", NativeID:"controllerType=0 controllerNumber=1 scan=9174"	Glyceraldehyde-3-phosphate dehydrogenase (G3P_MOUSE)
SQLSCVVVDDIER	::::::::::::::	100	P46460	CBTC Nov 2013_P50_CHAPS_KCC2_C-term_5.9175.9175.2 File:"CBTC Nov 2013_P50_CHAPS_KCC2_C-term_5.raw", NativeID:"controllerType=0 controllerNumber=1 scan=9175"	Vesicle-fusing ATPase (NSF_MOUSE)
LGDICFSLR	::::::::::	100	P46096	CBTC Nov 2013_P50_CHAPS_KCC2_C-term_5.9179.9179.2 File:"CBTC Nov 2013_P50_CHAPS_KCC2_C-term_5.raw", NativeID:"controllerType=0 controllerNumber=1 scan=9179"	Synaptotagmin-1 (SYT1_MOUSE)
VPTPNVSVVDLTCR	:::::::::::::::	100	P16858	CBTC Nov 2013_P50_CHAPS_KCC2_C-term_5.9184.9184.2 File:"CBTC Nov 2013_P50_CHAPS_KCC2_C-term_5.raw", NativeID:"controllerType=0 controllerNumber=1 scan=9184"	Glyceraldehyde-3-phosphate dehydrogenase (G3P_MOUSE)
IAEFAFEYAR	:::::::::::	100	Q9D6R2	CBTC Nov 2013_P50_CHAPS_KCC2_C-term_5.9190.9190.2 File:"CBTC Nov 2013_P50_CHAPS_KCC2_C-term_5.raw", NativeID:"controllerType=0 controllerNumber=1 scan=9190"	Isocitrate dehydrogenase [NAD] subunit alpha, mitochondrial (IDH3A_MOUSE)
SQLSCVVVDDIER	::::::::::::::	100	P46460	CBTC Nov 2013_P50_CHAPS_KCC2_C-term_5.9192.9192.2 File:"CBTC Nov 2013_P50_CHAPS_KCC2_C-term_5.raw", NativeID:"controllerType=0 controllerNumber=1 scan=9192"	Vesicle-fusing ATPase (NSF_MOUSE)
SQLSCVVVDDIER	::::::::::::::	100	P46460	CBTC Nov 2013_P50_CHAPS_KCC2_C-term_5.9203.9203.2 File:"CBTC Nov 2013_P50_CHAPS_KCC2_C-term_5.raw", NativeID:"controllerType=0 controllerNumber=1 scan=9203"	Vesicle-fusing ATPase (NSF_MOUSE)
SQLSCVVVDDIER	::::::::::::::	100	P46460	CBTC Nov 2013_P50_CHAPS_KCC2_C-term_5.9217.9217.2 File:"CBTC Nov 2013_P50_CHAPS_KCC2_C-term_5.raw", NativeID:"controllerType=0 controllerNumber=1 scan=9217"	Vesicle-fusing ATPase (NSF_MOUSE)
LGDICFSLR	::::::::::	100	P46096	CBTC Nov 2013_P50_CHAPS_KCC2_C-term_5.9225.9225.2 File:"CBTC Nov 2013_P50_CHAPS_KCC2_C-term_5.raw", NativeID:"controllerType=0 controllerNumber=1 scan=9225"	Synaptotagmin-1 (SYT1_MOUSE)
SQLSCVVVDDIER	::::::::::::::	100	P46460	CBTC Nov 2013_P50_CHAPS_KCC2_C-term_5.9235.9235.2 File:"CBTC Nov 2013_P50_CHAPS_KCC2_C-term_5.raw", NativeID:"controllerType=0 controllerNumber=1 scan=9235"	Vesicle-fusing ATPase (NSF_MOUSE)
LVLEVAQHLGESTVR	::::::::::::::::	100	P56480	CBTC Nov 2013_P50_CHAPS_KCC2_C-term_5.9251.9251.2 File:"CBTC Nov 2013_P50_CHAPS_KCC2_C-term_5.raw", NativeID:"controllerType=0 controllerNumber=1 scan=9251"	ATP synthase subunit beta, mitochondrial (ATPB_MOUSE)
VPTPNVSVVDLTCR	:::::::::::::::	100	P16858	CBTC Nov 2013_P50_CHAPS_KCC2_C-term_5.9256.9256.2 File:"CBTC Nov 2013_P50_CHAPS_KCC2_C-term_5.raw", NativeID:"controllerType=0 controllerNumber=1 scan=9256"	Glyceraldehyde-3-phosphate dehydrogenase (G3P_MOUSE)
LVLEVAQHLGESTVR	::::::::::::::::	100	P56480	CBTC Nov 2013_P50_CHAPS_KCC2_C-term_5.9263.9263.2 File:"CBTC Nov 2013_P50_CHAPS_KCC2_C-term_5.raw", NativeID:"controllerType=0 controllerNumber=1 scan=9263"	ATP synthase subunit beta, mitochondrial (ATPB_MOUSE)
LGDICFSLR	::::::::::	100	P46096	CBTC Nov 2013_P50_CHAPS_KCC2_C-term_5.9266.9266.2 File:"CBTC Nov 2013_P50_CHAPS_KCC2_C-term_5.raw", NativeID:"controllerType=0 controllerNumber=1 scan=9266"	Synaptotagmin-1 (SYT1_MOUSE)
SQLSCVVVDDIER	::::::::::::::	100	P46460	CBTC Nov 2013_P50_CHAPS_KCC2_C-term_5.9267.9267.2 File:"CBTC Nov 2013_P50_CHAPS_KCC2_C-term_5.raw", NativeID:"controllerType=0 controllerNumber=1 scan=9267"	Vesicle-fusing ATPase (NSF_MOUSE)
TLAILQIESEK	::::::::::::	100	Q9CQH3	CBTC Nov 2013_P50_CHAPS_KCC2_C-term_5.9268.9268.2 File:"CBTC Nov 2013_P50_CHAPS_KCC2_C-term_5.raw", NativeID:"controllerType=0 controllerNumber=1 scan=9268"	NADH dehydrogenase [ubiquinone] 1 beta subcomplex subunit 5, mitochondrial (NDUB5_MOUSE)
LGDICFSLR	::::::::::	100	P46096	CBTC Nov 2013_P50_CHAPS_KCC2_C-term_5.9274.9274.2 File:"CBTC Nov 2013_P50_CHAPS_KCC2_C-term_5.raw", NativeID:"controllerType=0 controllerNumber=1 scan=9274"	Synaptotagmin-1 (SYT1_MOUSE)
LVLEVAQHLGESTVR	::::::::::::::::	100	P56480	CBTC Nov 2013_P50_CHAPS_KCC2_C-term_5.9275.9275.3 File:"CBTC Nov 2013_P50_CHAPS_KCC2_C-term_5.raw", NativeID:"controllerType=0 controllerNumber=1 scan=9275"	ATP synthase subunit beta, mitochondrial (ATPB_MOUSE)
LVLEVAQHLGESTVR	::::::::::::::::	100	P56480	CBTC Nov 2013_P50_CHAPS_KCC2_C-term_5.9292.9292.3 File:"CBTC Nov 2013_P50_CHAPS_KCC2_C-term_5.raw", NativeID:"controllerType=0 controllerNumber=1 scan=9292"	ATP synthase subunit beta, mitochondrial (ATPB_MOUSE)
TLAILQIESEK	::::::::::::	100	Q9CQH3	CBTC Nov 2013_P50_CHAPS_KCC2_C-term_5.9294.9294.2 File:"CBTC Nov 2013_P50_CHAPS_KCC2_C-term_5.raw", NativeID:"controllerType=0 controllerNumber=1 scan=9294"	NADH dehydrogenase [ubiquinone] 1 beta subcomplex subunit 5, mitochondrial (NDUB5_MOUSE)
VPTPNVSVVDLTCR	:::::::::::::::	100	P16858	CBTC Nov 2013_P50_CHAPS_KCC2_C-term_5.9302.9302.2 File:"CBTC Nov 2013_P50_CHAPS_KCC2_C-term_5.raw", NativeID:"controllerType=0 controllerNumber=1 scan=9302"	Glyceraldehyde-3-phosphate dehydrogenase (G3P_MOUSE)
LGDICFSLR	::::::::::	100	P46096	CBTC Nov 2013_P50_CHAPS_KCC2_C-term_5.9312.9312.2 File:"CBTC Nov 2013_P50_CHAPS_KCC2_C-term_5.raw", NativeID:"controllerType=0 controllerNumber=1 scan=9312"	Synaptotagmin-1 (SYT1_MOUSE)
LVLEVAQHLGESTVR	::::::::::::::::	100	P56480	CBTC Nov 2013_P50_CHAPS_KCC2_C-term_5.9319.9319.3 File:"CBTC Nov 2013_P50_CHAPS_KCC2_C-term_5.raw", NativeID:"controllerType=0 controllerNumber=1 scan=9319"	ATP synthase subunit beta, mitochondrial (ATPB_MOUSE)
LGDICFSLR	::::::::::	100	P46096	CBTC Nov 2013_P50_CHAPS_KCC2_C-term_5.9322.9322.2 File:"CBTC Nov 2013_P50_CHAPS_KCC2_C-term_5.raw", NativeID:"controllerType=0 controllerNumber=1 scan=9322"	Synaptotagmin-1 (SYT1_MOUSE)
LVLEVAQHLGESTVR	::::::::::::::::	100	P56480	CBTC Nov 2013_P50_CHAPS_KCC2_C-term_5.9327.9327.2 File:"CBTC Nov 2013_P50_CHAPS_KCC2_C-term_5.raw", NativeID:"controllerType=0 controllerNumber=1 scan=9327"	ATP synthase subunit beta, mitochondrial (ATPB_MOUSE)
LVLEVAQHLGESTVR	::::::::::::::::	100	P56480	CBTC Nov 2013_P50_CHAPS_KCC2_C-term_5.9340.9340.3 File:"CBTC Nov 2013_P50_CHAPS_KCC2_C-term_5.raw", NativeID:"controllerType=0 controllerNumber=1 scan=9340"	ATP synthase subunit beta, mitochondrial (ATPB_MOUSE)
VPTPNVSVVDLTCR	:::::::::::::::	100	P16858	CBTC Nov 2013_P50_CHAPS_KCC2_C-term_5.9348.9348.2 File:"CBTC Nov 2013_P50_CHAPS_KCC2_C-term_5.raw", NativeID:"controllerType=0 controllerNumber=1 scan=9348"	Glyceraldehyde-3-phosphate dehydrogenase (G3P_MOUSE)
DSQFSYAVFGPR	:::::::::::::	100	Q8R366	CBTC Nov 2013_P50_CHAPS_KCC2_C-term_5.9351.9351.2 File:"CBTC Nov 2013_P50_CHAPS_KCC2_C-term_5.raw", NativeID:"controllerType=0 controllerNumber=1 scan=9351"	Immunoglobulin superfamily member 8 (IGSF8_MOUSE)
LVLEVAQHLGESTVR	::::::::::::::::	100	P56480	CBTC Nov 2013_P50_CHAPS_KCC2_C-term_5.9370.9370.3 File:"CBTC Nov 2013_P50_CHAPS_KCC2_C-term_5.raw", NativeID:"controllerType=0 controllerNumber=1 scan=9370"	ATP synthase subunit beta, mitochondrial (ATPB_MOUSE)
NIAFFSTNCVEGTAR	::::::::::::::::	100	Q8VDN2	CBTC Nov 2013_P50_CHAPS_KCC2_C-term_5.9386.9386.2 File:"CBTC Nov 2013_P50_CHAPS_KCC2_C-term_5.raw", NativeID:"controllerType=0 controllerNumber=1 scan=9386"	Sodium/potassium-transporting ATPase subunit alpha-1 (AT1A1_MOUSE)
DSQFSYAVFGPR	:::::::::::::	100	Q8R366	CBTC Nov 2013_P50_CHAPS_KCC2_C-term_5.9391.9391.2 File:"CBTC Nov 2013_P50_CHAPS_KCC2_C-term_5.raw", NativeID:"controllerType=0 controllerNumber=1 scan=9391"	Immunoglobulin superfamily member 8 (IGSF8_MOUSE)
NIAFFSTNCVEGTAR	::::::::::::::::	100	Q8VDN2	CBTC Nov 2013_P50_CHAPS_KCC2_C-term_5.9392.9392.2 File:"CBTC Nov 2013_P50_CHAPS_KCC2_C-term_5.raw", NativeID:"controllerType=0 controllerNumber=1 scan=9392"	Sodium/potassium-transporting ATPase subunit alpha-1 (AT1A1_MOUSE)
NIAFFSTNCVEGTAR	::::::::::::::::	100	Q8VDN2	CBTC Nov 2013_P50_CHAPS_KCC2_C-term_5.9405.9405.2 File:"CBTC Nov 2013_P50_CHAPS_KCC2_C-term_5.raw", NativeID:"controllerType=0 controllerNumber=1 scan=9405"	Sodium/potassium-transporting ATPase subunit alpha-1 (AT1A1_MOUSE)
DSQFSYAVFGPR	:::::::::::::	100	Q8R366	CBTC Nov 2013_P50_CHAPS_KCC2_C-term_5.9414.9414.2 File:"CBTC Nov 2013_P50_CHAPS_KCC2_C-term_5.raw", NativeID:"controllerType=0 controllerNumber=1 scan=9414"	Immunoglobulin superfamily member 8 (IGSF8_MOUSE)
NIAFFSTNCVEGTAR	::::::::::::::::	100	Q8VDN2	CBTC Nov 2013_P50_CHAPS_KCC2_C-term_5.9439.9439.2 File:"CBTC Nov 2013_P50_CHAPS_KCC2_C-term_5.raw", NativeID:"controllerType=0 controllerNumber=1 scan=9439"	Sodium/potassium-transporting ATPase subunit alpha-1 (AT1A1_MOUSE)
NIAFFSTNCVEGTAR	::::::::::::::::	100	Q8VDN2	CBTC Nov 2013_P50_CHAPS_KCC2_C-term_5.9449.9449.2 File:"CBTC Nov 2013_P50_CHAPS_KCC2_C-term_5.raw", NativeID:"controllerType=0 controllerNumber=1 scan=9449"	Sodium/potassium-transporting ATPase subunit alpha-1 (AT1A1_MOUSE)
NTEPVLDSDGSYF	::::::::::::::	100	P01863	CBTC Nov 2013_P50_CHAPS_KCC2_C-term_5.9459.9459.2 File:"CBTC Nov 2013_P50_CHAPS_KCC2_C-term_5.raw", NativeID:"controllerType=0 controllerNumber=1 scan=9459"	Ig gamma-2A chain C region, A allele (GCAA_MOUSE)
NTEPVLDSDGSYF	::::::::::::::	100	P01865	CBTC Nov 2013_P50_CHAPS_KCC2_C-term_5.9459.9459.2 File:"CBTC Nov 2013_P50_CHAPS_KCC2_C-term_5.raw", NativeID:"controllerType=0 controllerNumber=1 scan=9459"	Ig gamma-2A chain C region, membrane-bound form (GCAM_MOUSE)
NIAFFSTNCVEGTAR	::::::::::::::::	100	Q8VDN2	CBTC Nov 2013_P50_CHAPS_KCC2_C-term_5.9463.9463.2 File:"CBTC Nov 2013_P50_CHAPS_KCC2_C-term_5.raw", NativeID:"controllerType=0 controllerNumber=1 scan=9463"	Sodium/potassium-transporting ATPase subunit alpha-1 (AT1A1_MOUSE)
NIAFFSTNCVEGTAR	::::::::::::::::	100	Q8VDN2	CBTC Nov 2013_P50_CHAPS_KCC2_C-term_5.9472.9472.2 File:"CBTC Nov 2013_P50_CHAPS_KCC2_C-term_5.raw", NativeID:"controllerType=0 controllerNumber=1 scan=9472"	Sodium/potassium-transporting ATPase subunit alpha-1 (AT1A1_MOUSE)
NIAFFSTNCVEGTAR	::::::::::::::::	100	Q8VDN2	CBTC Nov 2013_P50_CHAPS_KCC2_C-term_5.9484.9484.2 File:"CBTC Nov 2013_P50_CHAPS_KCC2_C-term_5.raw", NativeID:"controllerType=0 controllerNumber=1 scan=9484"	Sodium/potassium-transporting ATPase subunit alpha-1 (AT1A1_MOUSE)
VGEATETALTCLVEK	::::::::::::::::	100	O55143	CBTC Nov 2013_P50_CHAPS_KCC2_C-term_5.9491.9491.2 File:"CBTC Nov 2013_P50_CHAPS_KCC2_C-term_5.raw", NativeID:"controllerType=0 controllerNumber=1 scan=9491"	Sarcoplasmic/endoplasmic reticulum calcium ATPase 2 (AT2A2_MOUSE)
NIAFFSTNCVEGTAR	::::::::::::::::	100	Q8VDN2	CBTC Nov 2013_P50_CHAPS_KCC2_C-term_5.9499.9499.2 File:"CBTC Nov 2013_P50_CHAPS_KCC2_C-term_5.raw", NativeID:"controllerType=0 controllerNumber=1 scan=9499"	Sodium/potassium-transporting ATPase subunit alpha-1 (AT1A1_MOUSE)
WELLQQVNTSTR	::::::::Deamidation of N:::::	100	Q6IFZ6	CBTC Nov 2013_P50_CHAPS_KCC2_C-term_5.9501.9501.2 File:"CBTC Nov 2013_P50_CHAPS_KCC2_C-term_5.raw", NativeID:"controllerType=0 controllerNumber=1 scan=9501"	Keratin, type II cytoskeletal 1b (K2C1B_MOUSE)
WELLQQVNTSTR	:::::Deamidation of Q::::::::	100	Q6IFZ6	CBTC Nov 2013_P50_CHAPS_KCC2_C-term_5.9506.9506.2 File:"CBTC Nov 2013_P50_CHAPS_KCC2_C-term_5.raw", NativeID:"controllerType=0 controllerNumber=1 scan=9506"	Keratin, type II cytoskeletal 1b (K2C1B_MOUSE)
VGEATETALTCLVEK	::::::::::::::::	100	O55143	CBTC Nov 2013_P50_CHAPS_KCC2_C-term_5.9508.9508.2 File:"CBTC Nov 2013_P50_CHAPS_KCC2_C-term_5.raw", NativeID:"controllerType=0 controllerNumber=1 scan=9508"	Sarcoplasmic/endoplasmic reticulum calcium ATPase 2 (AT2A2_MOUSE)
VGEATETALTCLVEK	::::::::::::::::	100	O55143	CBTC Nov 2013_P50_CHAPS_KCC2_C-term_5.9515.9515.2 File:"CBTC Nov 2013_P50_CHAPS_KCC2_C-term_5.raw", NativeID:"controllerType=0 controllerNumber=1 scan=9515"	Sarcoplasmic/endoplasmic reticulum calcium ATPase 2 (AT2A2_MOUSE)
WELLQQVNTSTR	::::::::Deamidation of N:::::	100	Q6IFZ6	CBTC Nov 2013_P50_CHAPS_KCC2_C-term_5.9517.9517.2 File:"CBTC Nov 2013_P50_CHAPS_KCC2_C-term_5.raw", NativeID:"controllerType=0 controllerNumber=1 scan=9517"	Keratin, type II cytoskeletal 1b (K2C1B_MOUSE)
LYCIYVAIGQK	::::::::::::	100	Q03265	CBTC Nov 2013_P50_CHAPS_KCC2_C-term_5.9519.9519.2 File:"CBTC Nov 2013_P50_CHAPS_KCC2_C-term_5.raw", NativeID:"controllerType=0 controllerNumber=1 scan=9519"	ATP synthase subunit alpha, mitochondrial (ATPA_MOUSE)
VGEATETALTCLVEK	::::::::::::::::	100	O55143	CBTC Nov 2013_P50_CHAPS_KCC2_C-term_5.9541.9541.2 File:"CBTC Nov 2013_P50_CHAPS_KCC2_C-term_5.raw", NativeID:"controllerType=0 controllerNumber=1 scan=9541"	Sarcoplasmic/endoplasmic reticulum calcium ATPase 2 (AT2A2_MOUSE)
WELLQQVNTSTR	::::::::Deamidation of N:::::	100	Q6IFZ6	CBTC Nov 2013_P50_CHAPS_KCC2_C-term_5.9549.9549.2 File:"CBTC Nov 2013_P50_CHAPS_KCC2_C-term_5.raw", NativeID:"controllerType=0 controllerNumber=1 scan=9549"	Keratin, type II cytoskeletal 1b (K2C1B_MOUSE)
VGEATETALTCLVEK	::::::::::::::::	100	O55143	CBTC Nov 2013_P50_CHAPS_KCC2_C-term_5.9568.9568.2 File:"CBTC Nov 2013_P50_CHAPS_KCC2_C-term_5.raw", NativeID:"controllerType=0 controllerNumber=1 scan=9568"	Sarcoplasmic/endoplasmic reticulum calcium ATPase 2 (AT2A2_MOUSE)
WELLQQVNTSTR	::::::::Deamidation of N:::::	100	Q6IFZ6	CBTC Nov 2013_P50_CHAPS_KCC2_C-term_5.9581.9581.2 File:"CBTC Nov 2013_P50_CHAPS_KCC2_C-term_5.raw", NativeID:"controllerType=0 controllerNumber=1 scan=9581"	Keratin, type II cytoskeletal 1b (K2C1B_MOUSE)
WELLQQVNTSTR	::::::::Deamidation of N:::::	100	Q6IFZ6	CBTC Nov 2013_P50_CHAPS_KCC2_C-term_5.9603.9603.2 File:"CBTC Nov 2013_P50_CHAPS_KCC2_C-term_5.raw", NativeID:"controllerType=0 controllerNumber=1 scan=9603"	Keratin, type II cytoskeletal 1b (K2C1B_MOUSE)
LQIWDTAGQESFR	::::::::::::::	100	P53994	CBTC Nov 2013_P50_CHAPS_KCC2_C-term_5.9609.9609.2 File:"CBTC Nov 2013_P50_CHAPS_KCC2_C-term_5.raw", NativeID:"controllerType=0 controllerNumber=1 scan=9609"	Ras-related protein Rab-2A (RAB2A_MOUSE)
LQIWDTAGQESFR	::::::::::::::	100	P59279	CBTC Nov 2013_P50_CHAPS_KCC2_C-term_5.9609.9609.2 File:"CBTC Nov 2013_P50_CHAPS_KCC2_C-term_5.raw", NativeID:"controllerType=0 controllerNumber=1 scan=9609"	Ras-related protein Rab-2B (RAB2B_MOUSE)
WELLQQVNTSTR	::::::::Deamidation of N:::::	100	Q6IFZ6	CBTC Nov 2013_P50_CHAPS_KCC2_C-term_5.9628.9628.2 File:"CBTC Nov 2013_P50_CHAPS_KCC2_C-term_5.raw", NativeID:"controllerType=0 controllerNumber=1 scan=9628"	Keratin, type II cytoskeletal 1b (K2C1B_MOUSE)
WELLQQVNTSTR	::::::::Deamidation of N:::::	100	Q6IFZ6	CBTC Nov 2013_P50_CHAPS_KCC2_C-term_5.9648.9648.2 File:"CBTC Nov 2013_P50_CHAPS_KCC2_C-term_5.raw", NativeID:"controllerType=0 controllerNumber=1 scan=9648"	Keratin, type II cytoskeletal 1b (K2C1B_MOUSE)
WELLQQVNTSTR	:::::Deamidation of Q::::::::	100	Q6IFZ6	CBTC Nov 2013_P50_CHAPS_KCC2_C-term_5.9669.9669.2 File:"CBTC Nov 2013_P50_CHAPS_KCC2_C-term_5.raw", NativeID:"controllerType=0 controllerNumber=1 scan=9669"	Keratin, type II cytoskeletal 1b (K2C1B_MOUSE)
WELLQQVNTSTR	:::::Deamidation of Q::::::::	100	Q6IFZ6	CBTC Nov 2013_P50_CHAPS_KCC2_C-term_5.9687.9687.2 File:"CBTC Nov 2013_P50_CHAPS_KCC2_C-term_5.raw", NativeID:"controllerType=0 controllerNumber=1 scan=9687"	Keratin, type II cytoskeletal 1b (K2C1B_MOUSE)
WELLQQVNTSTR	:::::Deamidation of Q::::::::	100	Q6IFZ6	CBTC Nov 2013_P50_CHAPS_KCC2_C-term_5.9714.9714.2 File:"CBTC Nov 2013_P50_CHAPS_KCC2_C-term_5.raw", NativeID:"controllerType=0 controllerNumber=1 scan=9714"	Keratin, type II cytoskeletal 1b (K2C1B_MOUSE)
LAGQFLEELR	:::::::::::	100	Q61885	CBTC Nov 2013_P50_CHAPS_KCC2_C-term_5.9724.9724.2 File:"CBTC Nov 2013_P50_CHAPS_KCC2_C-term_5.raw", NativeID:"controllerType=0 controllerNumber=1 scan=9724"	Myelin-oligodendrocyte glycoprotein (MOG_MOUSE)
YLTVAAVFR	::::::::::	100	P68372	CBTC Nov 2013_P50_CHAPS_KCC2_C-term_5.9731.9731.2 File:"CBTC Nov 2013_P50_CHAPS_KCC2_C-term_5.raw", NativeID:"controllerType=0 controllerNumber=1 scan=9731"	Tubulin beta-4B chain (TBB4B_MOUSE)
YLTVAAVFR	::::::::::	100	P99024	CBTC Nov 2013_P50_CHAPS_KCC2_C-term_5.9731.9731.2 File:"CBTC Nov 2013_P50_CHAPS_KCC2_C-term_5.raw", NativeID:"controllerType=0 controllerNumber=1 scan=9731"	Tubulin beta-5 chain (TBB5_MOUSE)
YLTVAAVFR	::::::::::	100	Q9D6F9	CBTC Nov 2013_P50_CHAPS_KCC2_C-term_5.9731.9731.2 File:"CBTC Nov 2013_P50_CHAPS_KCC2_C-term_5.raw", NativeID:"controllerType=0 controllerNumber=1 scan=9731"	Tubulin beta-4A chain (TBB4A_MOUSE)
WELLQQVNTSTR	:::::Deamidation of Q::::::::	100	Q6IFZ6	CBTC Nov 2013_P50_CHAPS_KCC2_C-term_5.9733.9733.2 File:"CBTC Nov 2013_P50_CHAPS_KCC2_C-term_5.raw", NativeID:"controllerType=0 controllerNumber=1 scan=9733"	Keratin, type II cytoskeletal 1b (K2C1B_MOUSE)
YLTVAAVFR	::::::::::	100	P68372	CBTC Nov 2013_P50_CHAPS_KCC2_C-term_5.9740.9740.2 File:"CBTC Nov 2013_P50_CHAPS_KCC2_C-term_5.raw", NativeID:"controllerType=0 controllerNumber=1 scan=9740"	Tubulin beta-4B chain (TBB4B_MOUSE)
YLTVAAVFR	::::::::::	100	P99024	CBTC Nov 2013_P50_CHAPS_KCC2_C-term_5.9740.9740.2 File:"CBTC Nov 2013_P50_CHAPS_KCC2_C-term_5.raw", NativeID:"controllerType=0 controllerNumber=1 scan=9740"	Tubulin beta-5 chain (TBB5_MOUSE)
YLTVAAVFR	::::::::::	100	Q9D6F9	CBTC Nov 2013_P50_CHAPS_KCC2_C-term_5.9740.9740.2 File:"CBTC Nov 2013_P50_CHAPS_KCC2_C-term_5.raw", NativeID:"controllerType=0 controllerNumber=1 scan=9740"	Tubulin beta-4A chain (TBB4A_MOUSE)
SCAAAGTECLISGWGN	:::::::::::::::::	100	P00761	CBTC Nov 2013_P50_CHAPS_KCC2_C-term_5.9742.9742.2 File:"CBTC Nov 2013_P50_CHAPS_KCC2_C-term_5.raw", NativeID:"controllerType=0 controllerNumber=1 scan=9742"	Trypsin (TRYP_PIG)
WELLQQVNTSTR	::::::::Deamidation of N:::::	100	Q6IFZ6	CBTC Nov 2013_P50_CHAPS_KCC2_C-term_5.9746.9746.2 File:"CBTC Nov 2013_P50_CHAPS_KCC2_C-term_5.raw", NativeID:"controllerType=0 controllerNumber=1 scan=9746"	Keratin, type II cytoskeletal 1b (K2C1B_MOUSE)
YLTVAAVFR	::::::::::	100	P68372	CBTC Nov 2013_P50_CHAPS_KCC2_C-term_5.9756.9756.2 File:"CBTC Nov 2013_P50_CHAPS_KCC2_C-term_5.raw", NativeID:"controllerType=0 controllerNumber=1 scan=9756"	Tubulin beta-4B chain (TBB4B_MOUSE)
YLTVAAVFR	::::::::::	100	P99024	CBTC Nov 2013_P50_CHAPS_KCC2_C-term_5.9756.9756.2 File:"CBTC Nov 2013_P50_CHAPS_KCC2_C-term_5.raw", NativeID:"controllerType=0 controllerNumber=1 scan=9756"	Tubulin beta-5 chain (TBB5_MOUSE)
YLTVAAVFR	::::::::::	100	Q9D6F9	CBTC Nov 2013_P50_CHAPS_KCC2_C-term_5.9756.9756.2 File:"CBTC Nov 2013_P50_CHAPS_KCC2_C-term_5.raw", NativeID:"controllerType=0 controllerNumber=1 scan=9756"	Tubulin beta-4A chain (TBB4A_MOUSE)
VPGLYYFTYHASSR	:::::::::::::::	100	P14106	CBTC Nov 2013_P50_CHAPS_KCC2_C-term_5.9761.9761.3 File:"CBTC Nov 2013_P50_CHAPS_KCC2_C-term_5.raw", NativeID:"controllerType=0 controllerNumber=1 scan=9761"	Complement C1q subcomponent subunit B (C1QB_MOUSE)
SCAAAGTECLISGWGN	:::::::::::::::::	100	P00761	CBTC Nov 2013_P50_CHAPS_KCC2_C-term_5.9762.9762.2 File:"CBTC Nov 2013_P50_CHAPS_KCC2_C-term_5.raw", NativeID:"controllerType=0 controllerNumber=1 scan=9762"	Trypsin (TRYP_PIG)
ENLWSSYLTK	:::::::::::	100	Q91V14	CBTC Nov 2013_P50_CHAPS_KCC2_C-term_5.9766.9766.2 File:"CBTC Nov 2013_P50_CHAPS_KCC2_C-term_5.raw", NativeID:"controllerType=0 controllerNumber=1 scan=9766"	Solute carrier family 12 member 5 (S12A5_MOUSE)
ENLWSSYLTK	:::::::::::	100	Q91V14-2	CBTC Nov 2013_P50_CHAPS_KCC2_C-term_5.9766.9766.2 File:"CBTC Nov 2013_P50_CHAPS_KCC2_C-term_5.raw", NativeID:"controllerType=0 controllerNumber=1 scan=9766"	Isoform 2 of Solute carrier family 12 member 5 (S12A5_MOUSE)
LAGQFLEELR	:::::::::::	100	Q61885	CBTC Nov 2013_P50_CHAPS_KCC2_C-term_5.9775.9775.2 File:"CBTC Nov 2013_P50_CHAPS_KCC2_C-term_5.raw", NativeID:"controllerType=0 controllerNumber=1 scan=9775"	Myelin-oligodendrocyte glycoprotein (MOG_MOUSE)
ENLWSSYLTK	:::::::::::	100	Q91V14	CBTC Nov 2013_P50_CHAPS_KCC2_C-term_5.9788.9788.2 File:"CBTC Nov 2013_P50_CHAPS_KCC2_C-term_5.raw", NativeID:"controllerType=0 controllerNumber=1 scan=9788"	Solute carrier family 12 member 5 (S12A5_MOUSE)
ENLWSSYLTK	:::::::::::	100	Q91V14-2	CBTC Nov 2013_P50_CHAPS_KCC2_C-term_5.9788.9788.2 File:"CBTC Nov 2013_P50_CHAPS_KCC2_C-term_5.raw", NativeID:"controllerType=0 controllerNumber=1 scan=9788"	Isoform 2 of Solute carrier family 12 member 5 (S12A5_MOUSE)
LVLLNMPGPPR	::::::::::::	100	Q91V14	CBTC Nov 2013_P50_CHAPS_KCC2_C-term_5.9790.9790.2 File:"CBTC Nov 2013_P50_CHAPS_KCC2_C-term_5.raw", NativeID:"controllerType=0 controllerNumber=1 scan=9790"	Solute carrier family 12 member 5 (S12A5_MOUSE)
LVLLNMPGPPR	::::::::::::	100	Q91V14-2	CBTC Nov 2013_P50_CHAPS_KCC2_C-term_5.9790.9790.2 File:"CBTC Nov 2013_P50_CHAPS_KCC2_C-term_5.raw", NativeID:"controllerType=0 controllerNumber=1 scan=9790"	Isoform 2 of Solute carrier family 12 member 5 (S12A5_MOUSE)
AGVATPGLTEDQLWR	::::::::::::::::	100	Q91V61	CBTC Nov 2013_P50_CHAPS_KCC2_C-term_5.9791.9791.2 File:"CBTC Nov 2013_P50_CHAPS_KCC2_C-term_5.raw", NativeID:"controllerType=0 controllerNumber=1 scan=9791"	Sideroflexin-3 (SFXN3_MOUSE)
LELVSYFGK	::::::::::	100	P16330	CBTC Nov 2013_P50_CHAPS_KCC2_C-term_5.9803.9803.2 File:"CBTC Nov 2013_P50_CHAPS_KCC2_C-term_5.raw", NativeID:"controllerType=0 controllerNumber=1 scan=9803"	2',3'-cyclic-nucleotide 3'-phosphodiesterase (CN37_MOUSE)
DFLAGGVAAAISK	::::::::::::::	100	P51881	CBTC Nov 2013_P50_CHAPS_KCC2_C-term_5.9805.9805.2 File:"CBTC Nov 2013_P50_CHAPS_KCC2_C-term_5.raw", NativeID:"controllerType=0 controllerNumber=1 scan=9805"	ADP/ATP translocase 2 (ADT2_MOUSE)
LAGQFLEELR	:::::::::::	100	Q61885	CBTC Nov 2013_P50_CHAPS_KCC2_C-term_5.9806.9806.2 File:"CBTC Nov 2013_P50_CHAPS_KCC2_C-term_5.raw", NativeID:"controllerType=0 controllerNumber=1 scan=9806"	Myelin-oligodendrocyte glycoprotein (MOG_MOUSE)
DFLAGGVAAAISK	::::::::::::::	100	P51881	CBTC Nov 2013_P50_CHAPS_KCC2_C-term_5.9819.9819.2 File:"CBTC Nov 2013_P50_CHAPS_KCC2_C-term_5.raw", NativeID:"controllerType=0 controllerNumber=1 scan=9819"	ADP/ATP translocase 2 (ADT2_MOUSE)
VPGLYYFTYHASSR	:::::::::::::::	100	P14106	CBTC Nov 2013_P50_CHAPS_KCC2_C-term_5.9821.9821.3 File:"CBTC Nov 2013_P50_CHAPS_KCC2_C-term_5.raw", NativeID:"controllerType=0 controllerNumber=1 scan=9821"	Complement C1q subcomponent subunit B (C1QB_MOUSE)
LVLLNMPGPPR	::::::::::::	100	Q91V14	CBTC Nov 2013_P50_CHAPS_KCC2_C-term_5.9824.9824.2 File:"CBTC Nov 2013_P50_CHAPS_KCC2_C-term_5.raw", NativeID:"controllerType=0 controllerNumber=1 scan=9824"	Solute carrier family 12 member 5 (S12A5_MOUSE)
LVLLNMPGPPR	::::::::::::	100	Q91V14-2	CBTC Nov 2013_P50_CHAPS_KCC2_C-term_5.9824.9824.2 File:"CBTC Nov 2013_P50_CHAPS_KCC2_C-term_5.raw", NativeID:"controllerType=0 controllerNumber=1 scan=9824"	Isoform 2 of Solute carrier family 12 member 5 (S12A5_MOUSE)
SCAAAGTECLISGWGN	:::::::::::::::::	100	P00761	CBTC Nov 2013_P50_CHAPS_KCC2_C-term_5.9825.9825.2 File:"CBTC Nov 2013_P50_CHAPS_KCC2_C-term_5.raw", NativeID:"controllerType=0 controllerNumber=1 scan=9825"	Trypsin (TRYP_PIG)
ENLWSSYLTK	:::::::::::	100	Q91V14	CBTC Nov 2013_P50_CHAPS_KCC2_C-term_5.9831.9831.2 File:"CBTC Nov 2013_P50_CHAPS_KCC2_C-term_5.raw", NativeID:"controllerType=0 controllerNumber=1 scan=9831"	Solute carrier family 12 member 5 (S12A5_MOUSE)
ENLWSSYLTK	:::::::::::	100	Q91V14-2	CBTC Nov 2013_P50_CHAPS_KCC2_C-term_5.9831.9831.2 File:"CBTC Nov 2013_P50_CHAPS_KCC2_C-term_5.raw", NativeID:"controllerType=0 controllerNumber=1 scan=9831"	Isoform 2 of Solute carrier family 12 member 5 (S12A5_MOUSE)
LVLLNMPGPPR	::::::::::::	100	Q91V14	CBTC Nov 2013_P50_CHAPS_KCC2_C-term_5.9833.9833.2 File:"CBTC Nov 2013_P50_CHAPS_KCC2_C-term_5.raw", NativeID:"controllerType=0 controllerNumber=1 scan=9833"	Solute carrier family 12 member 5 (S12A5_MOUSE)
LVLLNMPGPPR	::::::::::::	100	Q91V14-2	CBTC Nov 2013_P50_CHAPS_KCC2_C-term_5.9833.9833.2 File:"CBTC Nov 2013_P50_CHAPS_KCC2_C-term_5.raw", NativeID:"controllerType=0 controllerNumber=1 scan=9833"	Isoform 2 of Solute carrier family 12 member 5 (S12A5_MOUSE)
DAVLLVFANK	:::::::::::	100	P61205	CBTC Nov 2013_P50_CHAPS_KCC2_C-term_5.9841.9841.2 File:"CBTC Nov 2013_P50_CHAPS_KCC2_C-term_5.raw", NativeID:"controllerType=0 controllerNumber=1 scan=9841"	ADP-ribosylation factor 3 (ARF3_MOUSE)
DAVLLVFANK	:::::::::::	100	P84078	CBTC Nov 2013_P50_CHAPS_KCC2_C-term_5.9841.9841.2 File:"CBTC Nov 2013_P50_CHAPS_KCC2_C-term_5.raw", NativeID:"controllerType=0 controllerNumber=1 scan=9841"	ADP-ribosylation factor 1 (ARF1_MOUSE)
DAVLLVFANK	:::::::::::	100	P84084	CBTC Nov 2013_P50_CHAPS_KCC2_C-term_5.9841.9841.2 File:"CBTC Nov 2013_P50_CHAPS_KCC2_C-term_5.raw", NativeID:"controllerType=0 controllerNumber=1 scan=9841"	ADP-ribosylation factor 5 (ARF5_MOUSE)
SCAAAGTECLISGWGN	:::::::::::::::::	100	P00761	CBTC Nov 2013_P50_CHAPS_KCC2_C-term_5.9842.9842.2 File:"CBTC Nov 2013_P50_CHAPS_KCC2_C-term_5.raw", NativeID:"controllerType=0 controllerNumber=1 scan=9842"	Trypsin (TRYP_PIG)
DFLAGGIAAAVSK	::::::::::::::	100	P48962	CBTC Nov 2013_P50_CHAPS_KCC2_C-term_5.9847.9847.2 File:"CBTC Nov 2013_P50_CHAPS_KCC2_C-term_5.raw", NativeID:"controllerType=0 controllerNumber=1 scan=9847"	ADP/ATP translocase 1 (ADT1_MOUSE)
LELVSYFGK	::::::::::	100	P16330	CBTC Nov 2013_P50_CHAPS_KCC2_C-term_5.9848.9848.2 File:"CBTC Nov 2013_P50_CHAPS_KCC2_C-term_5.raw", NativeID:"controllerType=0 controllerNumber=1 scan=9848"	2',3'-cyclic-nucleotide 3'-phosphodiesterase (CN37_MOUSE)
SCAAAGTECLISGWGN	:::::::::::::::::	100	P00761	CBTC Nov 2013_P50_CHAPS_KCC2_C-term_5.9858.9858.2 File:"CBTC Nov 2013_P50_CHAPS_KCC2_C-term_5.raw", NativeID:"controllerType=0 controllerNumber=1 scan=9858"	Trypsin (TRYP_PIG)
DFLAGGVAAAISK	::::::::::::::	100	P51881	CBTC Nov 2013_P50_CHAPS_KCC2_C-term_5.9864.9864.2 File:"CBTC Nov 2013_P50_CHAPS_KCC2_C-term_5.raw", NativeID:"controllerType=0 controllerNumber=1 scan=9864"	ADP/ATP translocase 2 (ADT2_MOUSE)
ENLWSSYLTK	:::::::::::	100	Q91V14	CBTC Nov 2013_P50_CHAPS_KCC2_C-term_5.9871.9871.2 File:"CBTC Nov 2013_P50_CHAPS_KCC2_C-term_5.raw", NativeID:"controllerType=0 controllerNumber=1 scan=9871"	Solute carrier family 12 member 5 (S12A5_MOUSE)
ENLWSSYLTK	:::::::::::	100	Q91V14-2	CBTC Nov 2013_P50_CHAPS_KCC2_C-term_5.9871.9871.2 File:"CBTC Nov 2013_P50_CHAPS_KCC2_C-term_5.raw", NativeID:"controllerType=0 controllerNumber=1 scan=9871"	Isoform 2 of Solute carrier family 12 member 5 (S12A5_MOUSE)
LVLLNMPGPPR	::::::::::::	100	Q91V14	CBTC Nov 2013_P50_CHAPS_KCC2_C-term_5.9872.9872.2 File:"CBTC Nov 2013_P50_CHAPS_KCC2_C-term_5.raw", NativeID:"controllerType=0 controllerNumber=1 scan=9872"	Solute carrier family 12 member 5 (S12A5_MOUSE)
LVLLNMPGPPR	::::::::::::	100	Q91V14-2	CBTC Nov 2013_P50_CHAPS_KCC2_C-term_5.9872.9872.2 File:"CBTC Nov 2013_P50_CHAPS_KCC2_C-term_5.raw", NativeID:"controllerType=0 controllerNumber=1 scan=9872"	Isoform 2 of Solute carrier family 12 member 5 (S12A5_MOUSE)
KDLTTFLYHLR	::::::::::::	100	Q91V14	CBTC Nov 2013_P50_CHAPS_KCC2_C-term_5.9873.9873.3 File:"CBTC Nov 2013_P50_CHAPS_KCC2_C-term_5.raw", NativeID:"controllerType=0 controllerNumber=1 scan=9873"	Solute carrier family 12 member 5 (S12A5_MOUSE)
KDLTTFLYHLR	::::::::::::	100	Q91V14-2	CBTC Nov 2013_P50_CHAPS_KCC2_C-term_5.9873.9873.3 File:"CBTC Nov 2013_P50_CHAPS_KCC2_C-term_5.raw", NativeID:"controllerType=0 controllerNumber=1 scan=9873"	Isoform 2 of Solute carrier family 12 member 5 (S12A5_MOUSE)
LVLLNMPGPPR	::::::::::::	100	Q91V14	CBTC Nov 2013_P50_CHAPS_KCC2_C-term_5.9883.9883.2 File:"CBTC Nov 2013_P50_CHAPS_KCC2_C-term_5.raw", NativeID:"controllerType=0 controllerNumber=1 scan=9883"	Solute carrier family 12 member 5 (S12A5_MOUSE)
LVLLNMPGPPR	::::::::::::	100	Q91V14-2	CBTC Nov 2013_P50_CHAPS_KCC2_C-term_5.9883.9883.2 File:"CBTC Nov 2013_P50_CHAPS_KCC2_C-term_5.raw", NativeID:"controllerType=0 controllerNumber=1 scan=9883"	Isoform 2 of Solute carrier family 12 member 5 (S12A5_MOUSE)
KDLTTFLYHLR	::::::::::::	100	Q91V14	CBTC Nov 2013_P50_CHAPS_KCC2_C-term_5.9895.9895.3 File:"CBTC Nov 2013_P50_CHAPS_KCC2_C-term_5.raw", NativeID:"controllerType=0 controllerNumber=1 scan=9895"	Solute carrier family 12 member 5 (S12A5_MOUSE)
KDLTTFLYHLR	::::::::::::	100	Q91V14-2	CBTC Nov 2013_P50_CHAPS_KCC2_C-term_5.9895.9895.3 File:"CBTC Nov 2013_P50_CHAPS_KCC2_C-term_5.raw", NativeID:"controllerType=0 controllerNumber=1 scan=9895"	Isoform 2 of Solute carrier family 12 member 5 (S12A5_MOUSE)
DFLAGGVAAAISK	::::::::::::::	100	P51881	CBTC Nov 2013_P50_CHAPS_KCC2_C-term_5.9901.9901.2 File:"CBTC Nov 2013_P50_CHAPS_KCC2_C-term_5.raw", NativeID:"controllerType=0 controllerNumber=1 scan=9901"	ADP/ATP translocase 2 (ADT2_MOUSE)
ENLWSSYLTK	:::::::::::	100	Q91V14	CBTC Nov 2013_P50_CHAPS_KCC2_C-term_5.9908.9908.2 File:"CBTC Nov 2013_P50_CHAPS_KCC2_C-term_5.raw", NativeID:"controllerType=0 controllerNumber=1 scan=9908"	Solute carrier family 12 member 5 (S12A5_MOUSE)
ENLWSSYLTK	:::::::::::	100	Q91V14-2	CBTC Nov 2013_P50_CHAPS_KCC2_C-term_5.9908.9908.2 File:"CBTC Nov 2013_P50_CHAPS_KCC2_C-term_5.raw", NativeID:"controllerType=0 controllerNumber=1 scan=9908"	Isoform 2 of Solute carrier family 12 member 5 (S12A5_MOUSE)
LVLLNMPGPPR	::::::::::::	100	Q91V14	CBTC Nov 2013_P50_CHAPS_KCC2_C-term_5.9909.9909.2 File:"CBTC Nov 2013_P50_CHAPS_KCC2_C-term_5.raw", NativeID:"controllerType=0 controllerNumber=1 scan=9909"	Solute carrier family 12 member 5 (S12A5_MOUSE)
LVLLNMPGPPR	::::::::::::	100	Q91V14-2	CBTC Nov 2013_P50_CHAPS_KCC2_C-term_5.9909.9909.2 File:"CBTC Nov 2013_P50_CHAPS_KCC2_C-term_5.raw", NativeID:"controllerType=0 controllerNumber=1 scan=9909"	Isoform 2 of Solute carrier family 12 member 5 (S12A5_MOUSE)
KDLTTFLYHLR	::::::::::::	100	Q91V14	CBTC Nov 2013_P50_CHAPS_KCC2_C-term_5.9920.9920.3 File:"CBTC Nov 2013_P50_CHAPS_KCC2_C-term_5.raw", NativeID:"controllerType=0 controllerNumber=1 scan=9920"	Solute carrier family 12 member 5 (S12A5_MOUSE)
KDLTTFLYHLR	::::::::::::	100	Q91V14-2	CBTC Nov 2013_P50_CHAPS_KCC2_C-term_5.9920.9920.3 File:"CBTC Nov 2013_P50_CHAPS_KCC2_C-term_5.raw", NativeID:"controllerType=0 controllerNumber=1 scan=9920"	Isoform 2 of Solute carrier family 12 member 5 (S12A5_MOUSE)
GLEWVAEIR	::::::::::	100	P01801	CBTC Nov 2013_P50_CHAPS_KCC2_C-term_5.9928.9928.2 File:"CBTC Nov 2013_P50_CHAPS_KCC2_C-term_5.raw", NativeID:"controllerType=0 controllerNumber=1 scan=9928"	Ig heavy chain V-III region J606 (HVM32_MOUSE)
KDLTTFLYHLR	::::::::::::	100	Q91V14	CBTC Nov 2013_P50_CHAPS_KCC2_C-term_5.9941.9941.3 File:"CBTC Nov 2013_P50_CHAPS_KCC2_C-term_5.raw", NativeID:"controllerType=0 controllerNumber=1 scan=9941"	Solute carrier family 12 member 5 (S12A5_MOUSE)
KDLTTFLYHLR	::::::::::::	100	Q91V14-2	CBTC Nov 2013_P50_CHAPS_KCC2_C-term_5.9941.9941.3 File:"CBTC Nov 2013_P50_CHAPS_KCC2_C-term_5.raw", NativeID:"controllerType=0 controllerNumber=1 scan=9941"	Isoform 2 of Solute carrier family 12 member 5 (S12A5_MOUSE)
DFLAGGVAAAISK	::::::::::::::	100	P51881	CBTC Nov 2013_P50_CHAPS_KCC2_C-term_5.9942.9942.2 File:"CBTC Nov 2013_P50_CHAPS_KCC2_C-term_5.raw", NativeID:"controllerType=0 controllerNumber=1 scan=9942"	ADP/ATP translocase 2 (ADT2_MOUSE)
FTDEYQLYEDIGK	::::::::::::::	100	P28652	CBTC Nov 2013_P50_CHAPS_KCC2_C-term_5.9946.9946.2 File:"CBTC Nov 2013_P50_CHAPS_KCC2_C-term_5.raw", NativeID:"controllerType=0 controllerNumber=1 scan=9946"	Calcium/calmodulin-dependent protein kinase type II subunit beta (KCC2B_MOUSE)
ENLWSSYLTK	:::::::::::	100	Q91V14	CBTC Nov 2013_P50_CHAPS_KCC2_C-term_5.9949.9949.2 File:"CBTC Nov 2013_P50_CHAPS_KCC2_C-term_5.raw", NativeID:"controllerType=0 controllerNumber=1 scan=9949"	Solute carrier family 12 member 5 (S12A5_MOUSE)
ENLWSSYLTK	:::::::::::	100	Q91V14-2	CBTC Nov 2013_P50_CHAPS_KCC2_C-term_5.9949.9949.2 File:"CBTC Nov 2013_P50_CHAPS_KCC2_C-term_5.raw", NativeID:"controllerType=0 controllerNumber=1 scan=9949"	Isoform 2 of Solute carrier family 12 member 5 (S12A5_MOUSE)
LVLLNMPGPPR	::::::::::::	100	Q91V14	CBTC Nov 2013_P50_CHAPS_KCC2_C-term_5.9950.9950.2 File:"CBTC Nov 2013_P50_CHAPS_KCC2_C-term_5.raw", NativeID:"controllerType=0 controllerNumber=1 scan=9950"	Solute carrier family 12 member 5 (S12A5_MOUSE)
LVLLNMPGPPR	::::::::::::	100	Q91V14-2	CBTC Nov 2013_P50_CHAPS_KCC2_C-term_5.9950.9950.2 File:"CBTC Nov 2013_P50_CHAPS_KCC2_C-term_5.raw", NativeID:"controllerType=0 controllerNumber=1 scan=9950"	Isoform 2 of Solute carrier family 12 member 5 (S12A5_MOUSE)
DFLAGGIAAAVSK	::::::::::::::	100	P48962	CBTC Nov 2013_P50_CHAPS_KCC2_C-term_5.9951.9951.2 File:"CBTC Nov 2013_P50_CHAPS_KCC2_C-term_5.raw", NativeID:"controllerType=0 controllerNumber=1 scan=9951"	ADP/ATP translocase 1 (ADT1_MOUSE)
AVFQANQENLPILK	:::::::::::::::	100	Q8VDN2	CBTC Nov 2013_P50_CHAPS_KCC2_C-term_5.9954.9954.2 File:"CBTC Nov 2013_P50_CHAPS_KCC2_C-term_5.raw", NativeID:"controllerType=0 controllerNumber=1 scan=9954"	Sodium/potassium-transporting ATPase subunit alpha-1 (AT1A1_MOUSE)
GLEWVAEIR	::::::::::	100	P01801	CBTC Nov 2013_P50_CHAPS_KCC2_C-term_5.9958.9958.2 File:"CBTC Nov 2013_P50_CHAPS_KCC2_C-term_5.raw", NativeID:"controllerType=0 controllerNumber=1 scan=9958"	Ig heavy chain V-III region J606 (HVM32_MOUSE)
NFSGAELEGLVR	:::::::::::::	100	P46460	CBTC Nov 2013_P50_CHAPS_KCC2_C-term_5.9961.9961.2 File:"CBTC Nov 2013_P50_CHAPS_KCC2_C-term_5.raw", NativeID:"controllerType=0 controllerNumber=1 scan=9961"	Vesicle-fusing ATPase (NSF_MOUSE)
AVFQANQENLPILK	:::::::::::::::	100	Q8VDN2	CBTC Nov 2013_P50_CHAPS_KCC2_C-term_5.9963.9963.2 File:"CBTC Nov 2013_P50_CHAPS_KCC2_C-term_5.raw", NativeID:"controllerType=0 controllerNumber=1 scan=9963"	Sodium/potassium-transporting ATPase subunit alpha-1 (AT1A1_MOUSE)
AVFQANQENLPILK	:::::::::::::::	100	Q8VDN2	CBTC Nov 2013_P50_CHAPS_KCC2_C-term_5.9969.9969.2 File:"CBTC Nov 2013_P50_CHAPS_KCC2_C-term_5.raw", NativeID:"controllerType=0 controllerNumber=1 scan=9969"	Sodium/potassium-transporting ATPase subunit alpha-1 (AT1A1_MOUSE)
FTDEYQLYEDIGK	::::::::::::::	100	P28652	CBTC Nov 2013_P50_CHAPS_KCC2_C-term_5.9972.9972.2 File:"CBTC Nov 2013_P50_CHAPS_KCC2_C-term_5.raw", NativeID:"controllerType=0 controllerNumber=1 scan=9972"	Calcium/calmodulin-dependent protein kinase type II subunit beta (KCC2B_MOUSE)
KDLTTFLYHLR	::::::::::::	100	Q91V14	CBTC Nov 2013_P50_CHAPS_KCC2_C-term_5.9974.9974.3 File:"CBTC Nov 2013_P50_CHAPS_KCC2_C-term_5.raw", NativeID:"controllerType=0 controllerNumber=1 scan=9974"	Solute carrier family 12 member 5 (S12A5_MOUSE)
KDLTTFLYHLR	::::::::::::	100	Q91V14-2	CBTC Nov 2013_P50_CHAPS_KCC2_C-term_5.9974.9974.3 File:"CBTC Nov 2013_P50_CHAPS_KCC2_C-term_5.raw", NativeID:"controllerType=0 controllerNumber=1 scan=9974"	Isoform 2 of Solute carrier family 12 member 5 (S12A5_MOUSE)
GLEWVAEIR	::::::::::	100	P01801	CBTC Nov 2013_P50_CHAPS_KCC2_C-term_5.9976.9976.2 File:"CBTC Nov 2013_P50_CHAPS_KCC2_C-term_5.raw", NativeID:"controllerType=0 controllerNumber=1 scan=9976"	Ig heavy chain V-III region J606 (HVM32_MOUSE)
NFSGAELEGLVR	:::::::::::::	100	P46460	CBTC Nov 2013_P50_CHAPS_KCC2_C-term_5.9977.9977.2 File:"CBTC Nov 2013_P50_CHAPS_KCC2_C-term_5.raw", NativeID:"controllerType=0 controllerNumber=1 scan=9977"	Vesicle-fusing ATPase (NSF_MOUSE)
LAEQIATLCATLK	::::::::::::::	100	O08599	CBTC Nov 2013_P50_CHAPS_KCC2_C-term_5.9978.9978.2 File:"CBTC Nov 2013_P50_CHAPS_KCC2_C-term_5.raw", NativeID:"controllerType=0 controllerNumber=1 scan=9978"	Syntaxin-binding protein 1 (STXB1_MOUSE)
LAEQIATLCATLK	::::::::::::::	100	O08599-2	CBTC Nov 2013_P50_CHAPS_KCC2_C-term_5.9978.9978.2 File:"CBTC Nov 2013_P50_CHAPS_KCC2_C-term_5.raw", NativeID:"controllerType=0 controllerNumber=1 scan=9978"	Isoform 2 of Syntaxin-binding protein 1 (STXB1_MOUSE)
FTDEYQLYEDIGK	::::::::::::::	100	P28652	CBTC Nov 2013_P50_CHAPS_KCC2_C-term_5.9986.9986.2 File:"CBTC Nov 2013_P50_CHAPS_KCC2_C-term_5.raw", NativeID:"controllerType=0 controllerNumber=1 scan=9986"	Calcium/calmodulin-dependent protein kinase type II subunit beta (KCC2B_MOUSE)
ENLWSSYLTK	:::::::::::	100	Q91V14	CBTC Nov 2013_P50_CHAPS_KCC2_C-term_5.9991.9991.2 File:"CBTC Nov 2013_P50_CHAPS_KCC2_C-term_5.raw", NativeID:"controllerType=0 controllerNumber=1 scan=9991"	Solute carrier family 12 member 5 (S12A5_MOUSE)
ENLWSSYLTK	:::::::::::	100	Q91V14-2	CBTC Nov 2013_P50_CHAPS_KCC2_C-term_5.9991.9991.2 File:"CBTC Nov 2013_P50_CHAPS_KCC2_C-term_5.raw", NativeID:"controllerType=0 controllerNumber=1 scan=9991"	Isoform 2 of Solute carrier family 12 member 5 (S12A5_MOUSE)
ENLWSSYLTK	:::::::::::	100	Q91V14	CBTC Nov 2013_P50_CHAPS_KCC2_C-term_5.10000.10000.2 File:"CBTC Nov 2013_P50_CHAPS_KCC2_C-term_5.raw", NativeID:"controllerType=0 controllerNumber=1 scan=10000"	Solute carrier family 12 member 5 (S12A5_MOUSE)
ENLWSSYLTK	:::::::::::	100	Q91V14-2	CBTC Nov 2013_P50_CHAPS_KCC2_C-term_5.10000.10000.2 File:"CBTC Nov 2013_P50_CHAPS_KCC2_C-term_5.raw", NativeID:"controllerType=0 controllerNumber=1 scan=10000"	Isoform 2 of Solute carrier family 12 member 5 (S12A5_MOUSE)
GLEWVAEIR	::::::::::	100	P01801	CBTC Nov 2013_P50_CHAPS_KCC2_C-term_5.10002.10002.2 File:"CBTC Nov 2013_P50_CHAPS_KCC2_C-term_5.raw", NativeID:"controllerType=0 controllerNumber=1 scan=10002"	Ig heavy chain V-III region J606 (HVM32_MOUSE)
KDLTTFLYHLR	::::::::::::	100	Q91V14	CBTC Nov 2013_P50_CHAPS_KCC2_C-term_5.10003.10003.3 File:"CBTC Nov 2013_P50_CHAPS_KCC2_C-term_5.raw", NativeID:"controllerType=0 controllerNumber=1 scan=10003"	Solute carrier family 12 member 5 (S12A5_MOUSE)
KDLTTFLYHLR	::::::::::::	100	Q91V14-2	CBTC Nov 2013_P50_CHAPS_KCC2_C-term_5.10003.10003.3 File:"CBTC Nov 2013_P50_CHAPS_KCC2_C-term_5.raw", NativeID:"controllerType=0 controllerNumber=1 scan=10003"	Isoform 2 of Solute carrier family 12 member 5 (S12A5_MOUSE)
AVFQANQENLPILK	:::::::::::::::	100	Q8VDN2	CBTC Nov 2013_P50_CHAPS_KCC2_C-term_5.10005.10005.2 File:"CBTC Nov 2013_P50_CHAPS_KCC2_C-term_5.raw", NativeID:"controllerType=0 controllerNumber=1 scan=10005"	Sodium/potassium-transporting ATPase subunit alpha-1 (AT1A1_MOUSE)
DFLAGGIAAAVSK	::::::::::::::	100	P48962	CBTC Nov 2013_P50_CHAPS_KCC2_C-term_5.10006.10006.2 File:"CBTC Nov 2013_P50_CHAPS_KCC2_C-term_5.raw", NativeID:"controllerType=0 controllerNumber=1 scan=10006"	ADP/ATP translocase 1 (ADT1_MOUSE)
FTDEYQLYEDIGK	::::::::::::::	100	P28652	CBTC Nov 2013_P50_CHAPS_KCC2_C-term_5.10007.10007.2 File:"CBTC Nov 2013_P50_CHAPS_KCC2_C-term_5.raw", NativeID:"controllerType=0 controllerNumber=1 scan=10007"	Calcium/calmodulin-dependent protein kinase type II subunit beta (KCC2B_MOUSE)
DFLAGGIAAAVSK	::::::::::::::	100	P48962	CBTC Nov 2013_P50_CHAPS_KCC2_C-term_5.10009.10009.2 File:"CBTC Nov 2013_P50_CHAPS_KCC2_C-term_5.raw", NativeID:"controllerType=0 controllerNumber=1 scan=10009"	ADP/ATP translocase 1 (ADT1_MOUSE)
FTDEYQLYEDIGK	::::::::::::::	100	P28652	CBTC Nov 2013_P50_CHAPS_KCC2_C-term_5.10010.10010.2 File:"CBTC Nov 2013_P50_CHAPS_KCC2_C-term_5.raw", NativeID:"controllerType=0 controllerNumber=1 scan=10010"	Calcium/calmodulin-dependent protein kinase type II subunit beta (KCC2B_MOUSE)
NFSGAELEGLVR	:::::::::::::	100	P46460	CBTC Nov 2013_P50_CHAPS_KCC2_C-term_5.10017.10017.2 File:"CBTC Nov 2013_P50_CHAPS_KCC2_C-term_5.raw", NativeID:"controllerType=0 controllerNumber=1 scan=10017"	Vesicle-fusing ATPase (NSF_MOUSE)
KDLTTFLYHLR	::::::::::::	100	Q91V14	CBTC Nov 2013_P50_CHAPS_KCC2_C-term_5.10019.10019.3 File:"CBTC Nov 2013_P50_CHAPS_KCC2_C-term_5.raw", NativeID:"controllerType=0 controllerNumber=1 scan=10019"	Solute carrier family 12 member 5 (S12A5_MOUSE)
KDLTTFLYHLR	::::::::::::	100	Q91V14-2	CBTC Nov 2013_P50_CHAPS_KCC2_C-term_5.10019.10019.3 File:"CBTC Nov 2013_P50_CHAPS_KCC2_C-term_5.raw", NativeID:"controllerType=0 controllerNumber=1 scan=10019"	Isoform 2 of Solute carrier family 12 member 5 (S12A5_MOUSE)
LLDSWFTSTQEK	:::::::::::::	100	Q5XKN4	CBTC Nov 2013_P50_CHAPS_KCC2_C-term_5.10021.10021.2 File:"CBTC Nov 2013_P50_CHAPS_KCC2_C-term_5.raw", NativeID:"controllerType=0 controllerNumber=1 scan=10021"	Protein jagunal homolog 1 (JAGN1_MOUSE)
NCWQNYLDFHR	::::::::::::	100	P56391	CBTC Nov 2013_P50_CHAPS_KCC2_C-term_5.10026.10026.3 File:"CBTC Nov 2013_P50_CHAPS_KCC2_C-term_5.raw", NativeID:"controllerType=0 controllerNumber=1 scan=10026"	Cytochrome c oxidase subunit 6B1 (CX6B1_MOUSE)
LLDSWFTSTQEK	:::::::::::::	100	Q5XKN4	CBTC Nov 2013_P50_CHAPS_KCC2_C-term_5.10029.10029.2 File:"CBTC Nov 2013_P50_CHAPS_KCC2_C-term_5.raw", NativeID:"controllerType=0 controllerNumber=1 scan=10029"	Protein jagunal homolog 1 (JAGN1_MOUSE)
GLEWVAEIR	::::::::::	100	P01801	CBTC Nov 2013_P50_CHAPS_KCC2_C-term_5.10042.10042.2 File:"CBTC Nov 2013_P50_CHAPS_KCC2_C-term_5.raw", NativeID:"controllerType=0 controllerNumber=1 scan=10042"	Ig heavy chain V-III region J606 (HVM32_MOUSE)
AVFQANQENLPILK	:::::::::::::::	100	Q8VDN2	CBTC Nov 2013_P50_CHAPS_KCC2_C-term_5.10043.10043.2 File:"CBTC Nov 2013_P50_CHAPS_KCC2_C-term_5.raw", NativeID:"controllerType=0 controllerNumber=1 scan=10043"	Sodium/potassium-transporting ATPase subunit alpha-1 (AT1A1_MOUSE)
LLDSWFTSTQEK	:::::::::::::	100	Q5XKN4	CBTC Nov 2013_P50_CHAPS_KCC2_C-term_5.10047.10047.2 File:"CBTC Nov 2013_P50_CHAPS_KCC2_C-term_5.raw", NativeID:"controllerType=0 controllerNumber=1 scan=10047"	Protein jagunal homolog 1 (JAGN1_MOUSE)
DFLAGGIAAAVSK	::::::::::::::	100	P48962	CBTC Nov 2013_P50_CHAPS_KCC2_C-term_5.10050.10050.2 File:"CBTC Nov 2013_P50_CHAPS_KCC2_C-term_5.raw", NativeID:"controllerType=0 controllerNumber=1 scan=10050"	ADP/ATP translocase 1 (ADT1_MOUSE)
NFSGAELEGLVR	:::::::::::::	100	P46460	CBTC Nov 2013_P50_CHAPS_KCC2_C-term_5.10062.10062.2 File:"CBTC Nov 2013_P50_CHAPS_KCC2_C-term_5.raw", NativeID:"controllerType=0 controllerNumber=1 scan=10062"	Vesicle-fusing ATPase (NSF_MOUSE)
NFSGAELEGLVR	:::::::::::::	100	P46460	CBTC Nov 2013_P50_CHAPS_KCC2_C-term_5.10070.10070.2 File:"CBTC Nov 2013_P50_CHAPS_KCC2_C-term_5.raw", NativeID:"controllerType=0 controllerNumber=1 scan=10070"	Vesicle-fusing ATPase (NSF_MOUSE)
DFLAGGIAAAVSK	::::::::::::::	100	P48962	CBTC Nov 2013_P50_CHAPS_KCC2_C-term_5.10073.10073.2 File:"CBTC Nov 2013_P50_CHAPS_KCC2_C-term_5.raw", NativeID:"controllerType=0 controllerNumber=1 scan=10073"	ADP/ATP translocase 1 (ADT1_MOUSE)
NCWQNYLDFHR	::::::::::::	100	P56391	CBTC Nov 2013_P50_CHAPS_KCC2_C-term_5.10089.10089.3 File:"CBTC Nov 2013_P50_CHAPS_KCC2_C-term_5.raw", NativeID:"controllerType=0 controllerNumber=1 scan=10089"	Cytochrome c oxidase subunit 6B1 (CX6B1_MOUSE)
DFLAGGIAAAVSK	::::::::::::::	100	P48962	CBTC Nov 2013_P50_CHAPS_KCC2_C-term_5.10092.10092.2 File:"CBTC Nov 2013_P50_CHAPS_KCC2_C-term_5.raw", NativeID:"controllerType=0 controllerNumber=1 scan=10092"	ADP/ATP translocase 1 (ADT1_MOUSE)
DFLAGGIAAAVSK	::::::::::::::	100	P48962	CBTC Nov 2013_P50_CHAPS_KCC2_C-term_5.10133.10133.2 File:"CBTC Nov 2013_P50_CHAPS_KCC2_C-term_5.raw", NativeID:"controllerType=0 controllerNumber=1 scan=10133"	ADP/ATP translocase 1 (ADT1_MOUSE)
DFLAGGIAAAVSK	::::::::::::::	100	P48962	CBTC Nov 2013_P50_CHAPS_KCC2_C-term_5.10140.10140.2 File:"CBTC Nov 2013_P50_CHAPS_KCC2_C-term_5.raw", NativeID:"controllerType=0 controllerNumber=1 scan=10140"	ADP/ATP translocase 1 (ADT1_MOUSE)
SLNDKFASFIDK	:::::::::::::	100	P04104	CBTC Nov 2013_P50_CHAPS_KCC2_C-term_5.10148.10148.2 File:"CBTC Nov 2013_P50_CHAPS_KCC2_C-term_5.raw", NativeID:"controllerType=0 controllerNumber=1 scan=10148"	Keratin, type II cytoskeletal 1 (K2C1_MOUSE)
DFLAGGIAAAVSK	::::::::::::::	100	P48962	CBTC Nov 2013_P50_CHAPS_KCC2_C-term_5.10185.10185.2 File:"CBTC Nov 2013_P50_CHAPS_KCC2_C-term_5.raw", NativeID:"controllerType=0 controllerNumber=1 scan=10185"	ADP/ATP translocase 1 (ADT1_MOUSE)
DFLAGGIAAAVSK	::::::::::::::	100	P48962	CBTC Nov 2013_P50_CHAPS_KCC2_C-term_5.10186.10186.2 File:"CBTC Nov 2013_P50_CHAPS_KCC2_C-term_5.raw", NativeID:"controllerType=0 controllerNumber=1 scan=10186"	ADP/ATP translocase 1 (ADT1_MOUSE)
SLNDKFASFIDK	:::::::::::::	100	P04104	CBTC Nov 2013_P50_CHAPS_KCC2_C-term_5.10188.10188.2 File:"CBTC Nov 2013_P50_CHAPS_KCC2_C-term_5.raw", NativeID:"controllerType=0 controllerNumber=1 scan=10188"	Keratin, type II cytoskeletal 1 (K2C1_MOUSE)
GQFSTDELVAEVEK	:::::::::::::::	100	Q68FD5	CBTC Nov 2013_P50_CHAPS_KCC2_C-term_5.10198.10198.2 File:"CBTC Nov 2013_P50_CHAPS_KCC2_C-term_5.raw", NativeID:"controllerType=0 controllerNumber=1 scan=10198"	Clathrin heavy chain 1 (CLH1_MOUSE)
FEELNADLFR	:::::::::::	100	P63017	CBTC Nov 2013_P50_CHAPS_KCC2_C-term_5.10199.10199.2 File:"CBTC Nov 2013_P50_CHAPS_KCC2_C-term_5.raw", NativeID:"controllerType=0 controllerNumber=1 scan=10199"	Heat shock cognate 71 kDa protein (HSP7C_MOUSE)
LWGLFCSSR	::::::::::	100	Q91V14	CBTC Nov 2013_P50_CHAPS_KCC2_C-term_5.10212.10212.2 File:"CBTC Nov 2013_P50_CHAPS_KCC2_C-term_5.raw", NativeID:"controllerType=0 controllerNumber=1 scan=10212"	Solute carrier family 12 member 5 (S12A5_MOUSE)
LWGLFCSSR	::::::::::	100	Q91V14-2	CBTC Nov 2013_P50_CHAPS_KCC2_C-term_5.10212.10212.2 File:"CBTC Nov 2013_P50_CHAPS_KCC2_C-term_5.raw", NativeID:"controllerType=0 controllerNumber=1 scan=10212"	Isoform 2 of Solute carrier family 12 member 5 (S12A5_MOUSE)
GQFSTDELVAEVEK	:::::::::::::::	100	Q68FD5	CBTC Nov 2013_P50_CHAPS_KCC2_C-term_5.10214.10214.2 File:"CBTC Nov 2013_P50_CHAPS_KCC2_C-term_5.raw", NativeID:"controllerType=0 controllerNumber=1 scan=10214"	Clathrin heavy chain 1 (CLH1_MOUSE)
FEELNADLFR	:::::::::::	100	P63017	CBTC Nov 2013_P50_CHAPS_KCC2_C-term_5.10231.10231.2 File:"CBTC Nov 2013_P50_CHAPS_KCC2_C-term_5.raw", NativeID:"controllerType=0 controllerNumber=1 scan=10231"	Heat shock cognate 71 kDa protein (HSP7C_MOUSE)
FEELNADLFR	:::::::::::	100	P63017	CBTC Nov 2013_P50_CHAPS_KCC2_C-term_5.10236.10236.2 File:"CBTC Nov 2013_P50_CHAPS_KCC2_C-term_5.raw", NativeID:"controllerType=0 controllerNumber=1 scan=10236"	Heat shock cognate 71 kDa protein (HSP7C_MOUSE)
GQFSTDELVAEVEK	:::::::::::::::	100	Q68FD5	CBTC Nov 2013_P50_CHAPS_KCC2_C-term_5.10240.10240.2 File:"CBTC Nov 2013_P50_CHAPS_KCC2_C-term_5.raw", NativeID:"controllerType=0 controllerNumber=1 scan=10240"	Clathrin heavy chain 1 (CLH1_MOUSE)
DFTPSGIAGAFR	:::::::::::::	100	P56135	CBTC Nov 2013_P50_CHAPS_KCC2_C-term_5.10243.10243.2 File:"CBTC Nov 2013_P50_CHAPS_KCC2_C-term_5.raw", NativeID:"controllerType=0 controllerNumber=1 scan=10243"	ATP synthase subunit f, mitochondrial (ATPK_MOUSE)
SLNDKFASFIDK	:::::::::::::	100	P04104	CBTC Nov 2013_P50_CHAPS_KCC2_C-term_5.10247.10247.2 File:"CBTC Nov 2013_P50_CHAPS_KCC2_C-term_5.raw", NativeID:"controllerType=0 controllerNumber=1 scan=10247"	Keratin, type II cytoskeletal 1 (K2C1_MOUSE)
LVINGKPITIFQER	:::::::::::::::	100	P16858	CBTC Nov 2013_P50_CHAPS_KCC2_C-term_5.10248.10248.3 File:"CBTC Nov 2013_P50_CHAPS_KCC2_C-term_5.raw", NativeID:"controllerType=0 controllerNumber=1 scan=10248"	Glyceraldehyde-3-phosphate dehydrogenase (G3P_MOUSE)
FEELNADLFR	:::::::::::	100	P63017	CBTC Nov 2013_P50_CHAPS_KCC2_C-term_5.10249.10249.2 File:"CBTC Nov 2013_P50_CHAPS_KCC2_C-term_5.raw", NativeID:"controllerType=0 controllerNumber=1 scan=10249"	Heat shock cognate 71 kDa protein (HSP7C_MOUSE)
GQFSTDELVAEVEK	:::::::::::::::	100	Q68FD5	CBTC Nov 2013_P50_CHAPS_KCC2_C-term_5.10250.10250.2 File:"CBTC Nov 2013_P50_CHAPS_KCC2_C-term_5.raw", NativeID:"controllerType=0 controllerNumber=1 scan=10250"	Clathrin heavy chain 1 (CLH1_MOUSE)
LWGLFCSSR	::::::::::	100	Q91V14	CBTC Nov 2013_P50_CHAPS_KCC2_C-term_5.10255.10255.2 File:"CBTC Nov 2013_P50_CHAPS_KCC2_C-term_5.raw", NativeID:"controllerType=0 controllerNumber=1 scan=10255"	Solute carrier family 12 member 5 (S12A5_MOUSE)
LWGLFCSSR	::::::::::	100	Q91V14-2	CBTC Nov 2013_P50_CHAPS_KCC2_C-term_5.10255.10255.2 File:"CBTC Nov 2013_P50_CHAPS_KCC2_C-term_5.raw", NativeID:"controllerType=0 controllerNumber=1 scan=10255"	Isoform 2 of Solute carrier family 12 member 5 (S12A5_MOUSE)
GQFSTDELVAEVEK	:::::::::::::::	100	Q68FD5	CBTC Nov 2013_P50_CHAPS_KCC2_C-term_5.10256.10256.2 File:"CBTC Nov 2013_P50_CHAPS_KCC2_C-term_5.raw", NativeID:"controllerType=0 controllerNumber=1 scan=10256"	Clathrin heavy chain 1 (CLH1_MOUSE)
LVINGKPITIFQER	::::Deamidation of N:::::::::::	100	P16858	CBTC Nov 2013_P50_CHAPS_KCC2_C-term_5.10258.10258.2 File:"CBTC Nov 2013_P50_CHAPS_KCC2_C-term_5.raw", NativeID:"controllerType=0 controllerNumber=1 scan=10258"	Glyceraldehyde-3-phosphate dehydrogenase (G3P_MOUSE)
GVNLPGAAVDLPAVSEK	::::::::::::::::::	100	P52480-2	CBTC Nov 2013_P50_CHAPS_KCC2_C-term_5.10266.10266.2 File:"CBTC Nov 2013_P50_CHAPS_KCC2_C-term_5.raw", NativeID:"controllerType=0 controllerNumber=1 scan=10266"	Isoform M1 of Pyruvate kinase PKM (KPYM_MOUSE)
LVINGKPITIFQER	:::::::::::::::	100	P16858	CBTC Nov 2013_P50_CHAPS_KCC2_C-term_5.10271.10271.3 File:"CBTC Nov 2013_P50_CHAPS_KCC2_C-term_5.raw", NativeID:"controllerType=0 controllerNumber=1 scan=10271"	Glyceraldehyde-3-phosphate dehydrogenase (G3P_MOUSE)
LVINGKPITIFQER	::::Deamidation of N:::::::::::	100	P16858	CBTC Nov 2013_P50_CHAPS_KCC2_C-term_5.10274.10274.2 File:"CBTC Nov 2013_P50_CHAPS_KCC2_C-term_5.raw", NativeID:"controllerType=0 controllerNumber=1 scan=10274"	Glyceraldehyde-3-phosphate dehydrogenase (G3P_MOUSE)
FEELNADLFR	:::::::::::	100	P63017	CBTC Nov 2013_P50_CHAPS_KCC2_C-term_5.10277.10277.2 File:"CBTC Nov 2013_P50_CHAPS_KCC2_C-term_5.raw", NativeID:"controllerType=0 controllerNumber=1 scan=10277"	Heat shock cognate 71 kDa protein (HSP7C_MOUSE)
GQFSTDELVAEVEK	:::::::::::::::	100	Q68FD5	CBTC Nov 2013_P50_CHAPS_KCC2_C-term_5.10279.10279.2 File:"CBTC Nov 2013_P50_CHAPS_KCC2_C-term_5.raw", NativeID:"controllerType=0 controllerNumber=1 scan=10279"	Clathrin heavy chain 1 (CLH1_MOUSE)
DFTPSGIAGAFR	:::::::::::::	100	P56135	CBTC Nov 2013_P50_CHAPS_KCC2_C-term_5.10281.10281.2 File:"CBTC Nov 2013_P50_CHAPS_KCC2_C-term_5.raw", NativeID:"controllerType=0 controllerNumber=1 scan=10281"	ATP synthase subunit f, mitochondrial (ATPK_MOUSE)
FEELNADLFR	:::::::::::	100	P63017	CBTC Nov 2013_P50_CHAPS_KCC2_C-term_5.10289.10289.2 File:"CBTC Nov 2013_P50_CHAPS_KCC2_C-term_5.raw", NativeID:"controllerType=0 controllerNumber=1 scan=10289"	Heat shock cognate 71 kDa protein (HSP7C_MOUSE)
LWGLFCSSR	::::::::::	100	Q91V14	CBTC Nov 2013_P50_CHAPS_KCC2_C-term_5.10294.10294.2 File:"CBTC Nov 2013_P50_CHAPS_KCC2_C-term_5.raw", NativeID:"controllerType=0 controllerNumber=1 scan=10294"	Solute carrier family 12 member 5 (S12A5_MOUSE)
LWGLFCSSR	::::::::::	100	Q91V14-2	CBTC Nov 2013_P50_CHAPS_KCC2_C-term_5.10294.10294.2 File:"CBTC Nov 2013_P50_CHAPS_KCC2_C-term_5.raw", NativeID:"controllerType=0 controllerNumber=1 scan=10294"	Isoform 2 of Solute carrier family 12 member 5 (S12A5_MOUSE)
LLDELTLEGVTR	:::::::::::::	100	Q8VDQ8	CBTC Nov 2013_P50_CHAPS_KCC2_C-term_5.10302.10302.2 File:"CBTC Nov 2013_P50_CHAPS_KCC2_C-term_5.raw", NativeID:"controllerType=0 controllerNumber=1 scan=10302"	NAD-dependent protein deacetylase sirtuin-2 (SIR2_MOUSE)
LLDELTLEGVTR	:::::::::::::	100	Q8VDQ8-2	CBTC Nov 2013_P50_CHAPS_KCC2_C-term_5.10302.10302.2 File:"CBTC Nov 2013_P50_CHAPS_KCC2_C-term_5.raw", NativeID:"controllerType=0 controllerNumber=1 scan=10302"	Isoform 2 of NAD-dependent protein deacetylase sirtuin-2 (SIR2_MOUSE)
LLDELTLEGVTR	:::::::::::::	100	Q8VDQ8-4	CBTC Nov 2013_P50_CHAPS_KCC2_C-term_5.10302.10302.2 File:"CBTC Nov 2013_P50_CHAPS_KCC2_C-term_5.raw", NativeID:"controllerType=0 controllerNumber=1 scan=10302"	Isoform 4 of NAD-dependent protein deacetylase sirtuin-2 (SIR2_MOUSE)
LLDELTLEGVTR	:::::::::::::	100	Q8VDQ8-3	CBTC Nov 2013_P50_CHAPS_KCC2_C-term_5.10302.10302.2 File:"CBTC Nov 2013_P50_CHAPS_KCC2_C-term_5.raw", NativeID:"controllerType=0 controllerNumber=1 scan=10302"	Isoform 3 of NAD-dependent protein deacetylase sirtuin-2 (SIR2_MOUSE)
DFTPSGIAGAFR	:::::::::::::	100	P56135	CBTC Nov 2013_P50_CHAPS_KCC2_C-term_5.10306.10306.2 File:"CBTC Nov 2013_P50_CHAPS_KCC2_C-term_5.raw", NativeID:"controllerType=0 controllerNumber=1 scan=10306"	ATP synthase subunit f, mitochondrial (ATPK_MOUSE)
LLDELTLEGVTR	:::::::::::::	100	Q8VDQ8	CBTC Nov 2013_P50_CHAPS_KCC2_C-term_5.10314.10314.2 File:"CBTC Nov 2013_P50_CHAPS_KCC2_C-term_5.raw", NativeID:"controllerType=0 controllerNumber=1 scan=10314"	NAD-dependent protein deacetylase sirtuin-2 (SIR2_MOUSE)
LLDELTLEGVTR	:::::::::::::	100	Q8VDQ8-2	CBTC Nov 2013_P50_CHAPS_KCC2_C-term_5.10314.10314.2 File:"CBTC Nov 2013_P50_CHAPS_KCC2_C-term_5.raw", NativeID:"controllerType=0 controllerNumber=1 scan=10314"	Isoform 2 of NAD-dependent protein deacetylase sirtuin-2 (SIR2_MOUSE)
LLDELTLEGVTR	:::::::::::::	100	Q8VDQ8-4	CBTC Nov 2013_P50_CHAPS_KCC2_C-term_5.10314.10314.2 File:"CBTC Nov 2013_P50_CHAPS_KCC2_C-term_5.raw", NativeID:"controllerType=0 controllerNumber=1 scan=10314"	Isoform 4 of NAD-dependent protein deacetylase sirtuin-2 (SIR2_MOUSE)
LLDELTLEGVTR	:::::::::::::	100	Q8VDQ8-3	CBTC Nov 2013_P50_CHAPS_KCC2_C-term_5.10314.10314.2 File:"CBTC Nov 2013_P50_CHAPS_KCC2_C-term_5.raw", NativeID:"controllerType=0 controllerNumber=1 scan=10314"	Isoform 3 of NAD-dependent protein deacetylase sirtuin-2 (SIR2_MOUSE)
DFTPSGIAGAFR	:::::::::::::	100	P56135	CBTC Nov 2013_P50_CHAPS_KCC2_C-term_5.10318.10318.2 File:"CBTC Nov 2013_P50_CHAPS_KCC2_C-term_5.raw", NativeID:"controllerType=0 controllerNumber=1 scan=10318"	ATP synthase subunit f, mitochondrial (ATPK_MOUSE)
LLDELTLEGVTR	:::::::::::::	100	Q8VDQ8	CBTC Nov 2013_P50_CHAPS_KCC2_C-term_5.10323.10323.2 File:"CBTC Nov 2013_P50_CHAPS_KCC2_C-term_5.raw", NativeID:"controllerType=0 controllerNumber=1 scan=10323"	NAD-dependent protein deacetylase sirtuin-2 (SIR2_MOUSE)
LLDELTLEGVTR	:::::::::::::	100	Q8VDQ8-2	CBTC Nov 2013_P50_CHAPS_KCC2_C-term_5.10323.10323.2 File:"CBTC Nov 2013_P50_CHAPS_KCC2_C-term_5.raw", NativeID:"controllerType=0 controllerNumber=1 scan=10323"	Isoform 2 of NAD-dependent protein deacetylase sirtuin-2 (SIR2_MOUSE)
LLDELTLEGVTR	:::::::::::::	100	Q8VDQ8-4	CBTC Nov 2013_P50_CHAPS_KCC2_C-term_5.10323.10323.2 File:"CBTC Nov 2013_P50_CHAPS_KCC2_C-term_5.raw", NativeID:"controllerType=0 controllerNumber=1 scan=10323"	Isoform 4 of NAD-dependent protein deacetylase sirtuin-2 (SIR2_MOUSE)
LLDELTLEGVTR	:::::::::::::	100	Q8VDQ8-3	CBTC Nov 2013_P50_CHAPS_KCC2_C-term_5.10323.10323.2 File:"CBTC Nov 2013_P50_CHAPS_KCC2_C-term_5.raw", NativeID:"controllerType=0 controllerNumber=1 scan=10323"	Isoform 3 of NAD-dependent protein deacetylase sirtuin-2 (SIR2_MOUSE)
LWGLFCSSR	::::::::::	100	Q91V14	CBTC Nov 2013_P50_CHAPS_KCC2_C-term_5.10333.10333.2 File:"CBTC Nov 2013_P50_CHAPS_KCC2_C-term_5.raw", NativeID:"controllerType=0 controllerNumber=1 scan=10333"	Solute carrier family 12 member 5 (S12A5_MOUSE)
LWGLFCSSR	::::::::::	100	Q91V14-2	CBTC Nov 2013_P50_CHAPS_KCC2_C-term_5.10333.10333.2 File:"CBTC Nov 2013_P50_CHAPS_KCC2_C-term_5.raw", NativeID:"controllerType=0 controllerNumber=1 scan=10333"	Isoform 2 of Solute carrier family 12 member 5 (S12A5_MOUSE)
LLDELTLEGVTR	:::::::::::::	100	Q8VDQ8	CBTC Nov 2013_P50_CHAPS_KCC2_C-term_5.10337.10337.2 File:"CBTC Nov 2013_P50_CHAPS_KCC2_C-term_5.raw", NativeID:"controllerType=0 controllerNumber=1 scan=10337"	NAD-dependent protein deacetylase sirtuin-2 (SIR2_MOUSE)
LLDELTLEGVTR	:::::::::::::	100	Q8VDQ8-2	CBTC Nov 2013_P50_CHAPS_KCC2_C-term_5.10337.10337.2 File:"CBTC Nov 2013_P50_CHAPS_KCC2_C-term_5.raw", NativeID:"controllerType=0 controllerNumber=1 scan=10337"	Isoform 2 of NAD-dependent protein deacetylase sirtuin-2 (SIR2_MOUSE)
LLDELTLEGVTR	:::::::::::::	100	Q8VDQ8-4	CBTC Nov 2013_P50_CHAPS_KCC2_C-term_5.10337.10337.2 File:"CBTC Nov 2013_P50_CHAPS_KCC2_C-term_5.raw", NativeID:"controllerType=0 controllerNumber=1 scan=10337"	Isoform 4 of NAD-dependent protein deacetylase sirtuin-2 (SIR2_MOUSE)
LLDELTLEGVTR	:::::::::::::	100	Q8VDQ8-3	CBTC Nov 2013_P50_CHAPS_KCC2_C-term_5.10337.10337.2 File:"CBTC Nov 2013_P50_CHAPS_KCC2_C-term_5.raw", NativeID:"controllerType=0 controllerNumber=1 scan=10337"	Isoform 3 of NAD-dependent protein deacetylase sirtuin-2 (SIR2_MOUSE)
DFTPSGIAGAFR	:::::::::::::	100	P56135	CBTC Nov 2013_P50_CHAPS_KCC2_C-term_5.10351.10351.2 File:"CBTC Nov 2013_P50_CHAPS_KCC2_C-term_5.raw", NativeID:"controllerType=0 controllerNumber=1 scan=10351"	ATP synthase subunit f, mitochondrial (ATPK_MOUSE)
[truncated: 31,412 more rows]
