# Supplementary material for: Native KCC2 interactome reveals PACSIN1 as a critical regulator of synaptic inhibition
Source: eLife. 2017 Oct 13;6:e28270. doi: 10.7554/eLife.28270 (PMC5640428; doi:10.7554/eLife.28270)
Supplement: Figure 3—source data 2. [file elife-28270-fig3-data2.xlsx]

## Sheet: CRAPome spurious
Figure 3 - Source data 2. Top CRAPome members that appear at 50% frequency
GENE ID	PROTEIN NAME	CRAPOME FREQUENCY
HSPA1A	heat shock 70 kDa protein 1A/1B	0.973761
HSPA1L	heat shock 70 kDa protein 1-like	0.962099
HSPA8	heat shock cognate 71 kDa protein isoform 1	0.962099
KRT1	keratin, type II cytoskeletal 1	0.947522
HSPA2	heat shock-related 70 kDa protein 2	0.938776
TUBA1B	tubulin alpha-1B chain	0.93586
TUBA1C	tubulin alpha-1C chain	0.93586
HSPA6	heat shock 70 kDa protein 6	0.927114
TUBA3C	tubulin alpha-3C/D chain	0.927114
TUBB	tubulin beta chain	0.924198
TUBA4A	tubulin alpha-4A chain	0.912536
TUBB4B	tubulin beta-2C chain	0.912536
TUBB2A	tubulin beta-2A chain	0.900875
TUBB2B	tubulin beta-2B chain	0.900875
HSPA5	78 kDa glucose-regulated protein precursor	0.892128
KRT2	keratin, type II cytoskeletal 2 epidermal	0.883382
ACTB	actin, cytoplasmic 1	0.880466
TUBB3	tubulin beta-3 chain isoform 1	0.880466
TUBB4A	tubulin beta-4 chain	0.880466
KRT10	keratin, type I cytoskeletal 10	0.877551
ACTA1	actin, alpha skeletal muscle	0.860058
ACTA2	actin, aortic smooth muscle	0.854227
EEF1A1	elongation factor 1-alpha 1	0.845481
POTEE	POTE ankyrin domain family member E	0.83965
KRT9	keratin, type I cytoskeletal 9	0.836735
EEF1A2	elongation factor 1-alpha 2	0.825073
KRT6B	keratin, type II cytoskeletal 6B	0.810496
KRT77	keratin, type II cytoskeletal 1b	0.798834
ACTBL2	beta-actin-like protein 2	0.77551
TUBB6	tubulin beta-6 chain	0.752187
KRT14	keratin, type I cytoskeletal 14	0.74344
KRT6A	keratin, type II cytoskeletal 6A	0.74344
KRT16	keratin, type I cytoskeletal 16	0.731778
HSPA9	stress-70 protein, mitochondrial precursor	0.725948
KRT5	keratin, type II cytoskeletal 5	0.71137
HIST1H1C	histone H1.2	0.699708
HIST1H1E	histone H1.4	0.696793
HIST1H1D	histone H1.3	0.696793
KRT19	keratin, type I cytoskeletal 19	0.6793
KRT27	keratin, type I cytoskeletal 27	0.673469
KRT75	keratin, type II cytoskeletal 75	0.670554
KRT17	keratin, type I cytoskeletal 17	0.664723
HIST2H2AA4	histone H2A type 2-A	0.650146
HNRNPK	heterogeneous nuclear ribonucleoprotein K isoform a	0.650146
KRT15	keratin, type I cytoskeletal 15	0.650146
HIST1H2AB	histone H2A type 1-B/E	0.650146
RPS27A	ubiquitin-40S ribosomal protein S27a precursor	0.64723
KRT79	keratin, type II cytoskeletal 79	0.644315
HNRNPU	heterogeneous nuclear ribonucleoprotein U isoform b	0.641399
HNRNPU	heterogeneous nuclear ribonucleoprotein U isoform a	0.641399
KRT8	keratin, type II cytoskeletal 8	0.635569
KRT13	keratin, type I cytoskeletal 13 isoform a	0.629738
HSP90AB1	heat shock protein HSP 90-beta	0.626822
KRT18	keratin, type I cytoskeletal 18	0.620991
UBA52	ubiquitin-60S ribosomal protein L40 precursor	0.61516
KRT76	keratin, type II cytoskeletal 2 oral	0.61516
HSP90AA1	heat shock protein HSP 90-alpha isoform 1	0.612245
VIM	vimentin	0.609329
HNRNPA1	heterogeneous nuclear ribonucleoprotein A1 isoform a	0.603499
RPS3	40S ribosomal protein S3	0.600583
HNRNPA2B1	heterogeneous nuclear ribonucleoproteins A2/B1 isoform B1	0.597668
NCL	nucleolin	0.588921
RPS14	40S ribosomal protein S14	0.586006
HNRNPH1	heterogeneous nuclear ribonucleoprotein H	0.58309
RPS18	40S ribosomal protein S18	0.580175
PRDX1	peroxiredoxin-1	0.577259
GAPDH	glyceraldehyde-3-phosphate dehydrogenase	0.577259
RPL23	60S ribosomal protein L23	0.571429
KRT4	keratin, type II cytoskeletal 4	0.562682
PKM	pyruvate kinase isozymes M1/M2 isoform a	0.556851
TUBAL3	tubulin alpha chain-like 3 isoform 2	0.55102
NPM1	nucleophosmin isoform 1	0.55102
YBX1	nuclease-sensitive element-binding protein 1	0.55102
HNRNPH2	heterogeneous nuclear ribonucleoprotein H2	0.548105
DDX5	probable ATP-dependent RNA helicase DDX5	0.548105
H2AFX	histone H2A.x	0.542274
RPS4X	40S ribosomal protein S4, X isoform X isoform	0.539359
DDX17	probable ATP-dependent RNA helicase DDX17 isoform 3	0.533528
RPL23A	60S ribosomal protein L23a	0.530612
HIST1H2BJ	histone H2B type 1-J	0.524781
HIST2H2AB	histone H2A type 2-B	0.524781
RPL13	60S ribosomal protein L13	0.521866
HIST1H1A	histone H1.1	0.521866
HIST1H1T	histone H1t	0.51895
HNRNPF	heterogeneous nuclear ribonucleoprotein F	0.516035
SLC25A5	ADP/ATP translocase 2	0.51312
HSPD1	60 kDa heat shock protein, mitochondrial	0.507289
HNRNPM	heterogeneous nuclear ribonucleoprotein M isoform a	0.507289
HIST2H4B	histone H4	0.501458
