# Supplementary material for: Native KCC2 interactome reveals PACSIN1 as a critical regulator of synaptic inhibition
Source: eLife. 2017 Oct 13;6:e28270. doi: 10.7554/eLife.28270 (PMC5640428; doi:10.7554/eLife.28270)
Supplement: Figure 3—source data 3. [file elife-28270-fig3-data3.xlsx]

## Sheet: C-term, N-term, S940
Figure 3 - Source data 3.KCC2 interactors identified in AP/MS categorized into platinum, gold, silver and bronze.
GENE SYMBOL	UNIPROT ACCESSION	MW (kDa)	SEQUENCE COVERAGE (%)	PROTEIN NAME	POOLED RATIO (KCC2+1)/(IgG+1)	MaxP score of SAINT algorithm	Excitatory	Inhibitory	P5	P50	PS940	PILOT	Replicate 1	Replicate 2	C-term, P5 RATIO (KCC2+1)/(IgG+1)	N-term, P5 (KCC2+1)/(IgG+1)	C-term, P50 (KCC2+1)/(IgG+1)	N-term, P50 (KCC2+1)/(IgG+1)	pS940, P50 (KCC2+1)/(IgG+1)		C-term, P5 RATIO LOG(KCC2+1)/(IgG+1)	N-term, P5 LOG(KCC2+1)/(IgG+1)	C-term, P50 LOG(KCC2+1)/(IgG+1)	N-term, P50 LOG(KCC2+1)/(IgG+1)	pS940, P50 LOG(KCC2+1)/(IgG+1)
KCC2B	Q91V14-2	123.507	44.2152	ISOFORM 2 OF SOLUTE CARRIER FAMILY 12 MEMBER 5	349	1	X	X	X	X	X	X	X	X	1	52	199	61	40		0	1.716	2.29885	1.78533	1.60206
KCC2A,B	Q91V14-1	126.189	43.1459	SOLUTE CARRIER FAMILY 12 MEMBER 5	203.8	1	X	X	X	X	X	X	X	X	31	1	190	1	40		1.49136	0	2.27875	0	1.60206
PACSIN1	Q61644	50.5435	73.2426	PROTEIN KINASE C AND CASEIN KINASE SUBSTRATE IN NEURONS PROTEIN 1	136	1	X	X	X	X	X		X	X	1	35	1	100	3		0	1.54407	0	2	0.477121
SLC44A1	Q6X893	73.0182	6.89127	CHOLINE TRANSPORTER-LIKE PROTEIN 1	54	1				X		X			1	1	54	1	1		0	0	1.73239	0	0
ATP2B4	Q6Q477	132.984	3.15353	PLASMA MEMBRANE CALCIUM-TRANSPORTING ATPASE 4	44	1	X			X		X			1	1	44	1	1		0	0	1.64345	0	0
KIF21B	Q9QXL1	186.064	10.4317	KINESIN-LIKE PROTEIN KIF21B	41	1			X				X		1	41	1	1	1		0	1.61278	0	0	0
VCP	Q01853	89.2657	20.2233	TRANSITIONAL ENDOPLASMIC RETICULUM ATPASE	24	1	X			X		X	X	X	1	1	2	23	1		0	0	0.30103	1.36173	0
GLS	D3Z7P3	73.9162	25.816	GLUTAMINASE KIDNEY ISOFORM, MITOCHONDRIAL	23.5	1			X	X			X	X	1	6	1	21	1		0	0.778151	0	1.32222	0
RAB11FIP5	Q8R361	69.5104	25.5814	RAB11 FAMILY-INTERACTING PROTEIN 5	22	1	X			X	X		X	X	1	1	1	1	22		0	0	0	0	1.34242
SRCIN1	Q9QWI6	134.86	18	SRC KINASE SIGNALING INHIBITOR 1	17	1	X			X	X		X	X	1	1	1	1	17		0	0	0	0	1.23045
RNF8	Q8VC56	55.4812	2.45902	E3 UBIQUITIN-PROTEIN LIGASE RNF8	16	1				X		X			1	1	16	1	1		0	0	1.20412	0	0
JAGN1	Q5XKN4	21.0881	6.55738	PROTEIN JAGUNAL HOMOLOG 1	12	1				X		X			1	1	12	1	1		0	0	1.07918	0	0
PPFIA3	P60469	133.344	12.3953	LIPRIN-ALPHA-3	11	1	X			X	X		X	X	1	1	1	1	11		0	0	0	0	1.04139
ACTN4	P57780	104.911	6.90789	ALPHA-ACTININ-4	9	1	X			X			X	X	1	1	1	9	1		0	0	0	0.954243	0
CRMP1	P97427	62.1286	19.2308	DIHYDROPYRIMIDINASE-RELATED PROTEIN 1	8	1	X		X	X	X		X	X	3	1	1	1	6		0.477121	0	0	0	0.778151
PITPNM2	Q6ZPQ6	147.942	4.11985	MEMBRANE-ASSOCIATED PHOSPHATIDYLINOSITOL TRANSFER PROTEIN 2	8	1				X	X		X	X	1	1	1	1	8		0	0	0	0	0.90309
ACO2	Q99KI0	85.41	9.74359	ACONITATE HYDRATASE, MITOCHONDRIAL	7	1	X		X	X	X	X	X	X	3	1	8	2	2		0.477121	0	0.90309	0.30103	0.30103
SLC4A10	Q5DTL9	125.736	5.18784	SODIUM-DRIVEN CHLORIDE BICARBONATE EXCHANGER	6	1	X	X		X		X			1	1	6	1	1		0	0	0.778151	0	0
USP24	B1AY13	294.006	4	UBIQUITIN CARBOXYL-TERMINAL HYDROLASE 24	6	1			X				X		1	6	1	1	1		0	0.778151	0	0	0
YWHAE	P62259	29.1554	25.098	14-3-3 PROTEIN EPSILON	10	0.99	X	X	X	X	X	X	X	X	3	1	2	5	3		0.477121	0	0.30103	0.69897	0.477121
CCT6A	P80317	57.9677	8.09793	T-COMPLEX PROTEIN 1 SUBUNIT ZETA	5	0.99	X		X				X	X	5	1	1	1	1		0.69897	0	0	0	0
CPSF6	Q6NVF9	59.1164	9.98185	CLEAVAGE AND POLYADENYLATION SPECIFICITY FACTOR SUBUNIT 6	5	0.99				X			X	X	1	1	1	5	1		0	0	0	0.69897	0
DDX5	Q61656	69.2468	12.8664	PROBABLE ATP-DEPENDENT RNA HELICASE DDX5	5	0.99	X		X				X	X	5	1	1	1	1		0.69897	0	0	0	0
SEC23A	Q01405	86.1064	6.79739	PROTEIN TRANSPORT PROTEIN SEC23A	5	0.99	X	X	X				X	X	5	1	1	1	1		0.69897	0	0	0	0
SLC8A2	Q8K596	100.647	2.71444	SODIUM/CALCIUM EXCHANGER 2	5	0.99	X			X		X			1	1	5	1	1		0	0	0.69897	0	0
SLC2A1	P17809	53.9495	1.62602	SOLUTE CARRIER FAMILY 2, FACILITATED GLUCOSE TRANSPORTER MEMBER 1	11	0.96				X		X			1	1	11	1	1		0	0	1.04139	0	0
COX4I1	P19783	19.5178	4.73373	CYTOCHROME C OXIDASE SUBUNIT 4 ISOFORM 1, MITOCHONDRIAL	6	0.96				X		X			1	1	6	1	1		0	0	0.778151	0	0
YWHAG	P61982	28.2849	13.7652	14-3-3 PROTEIN GAMMA	6	0.96	X	X		X	X		X	X	1	1	2	4	2		0	0	0.30103	0.60206	0.30103
C1QB	P14106	26.7006	24.5059	COMPLEMENT C1Q SUBCOMPONENT SUBUNIT B	5	0.89				X	X	X			1	1	4.85714	1	0.285714		0	0	0.686381	0	-0.544068
CANX	P35564	67.2357	10.1523	CALNEXIN	4.5	1	X	X	X	X		X	X	X	1	2	4	1	1		0	0.30103	0.60206	0	0
EWSR1	Q61545	68.4198	9.61832	RNA-BINDING PROTEIN EWS	4	1			X	X	X		X		6	2	0.5	1	1		0.778151	0.30103	-0.30103	0	0
INA	P46660	55.3493	18.3633	ALPHA-INTERNEXIN	3.6	1	X			X			X	X	1	1	1	7.5	1		0	0	0	0.875061	0
DCTN2	Q99KJ8	44.0897	18.408	DYNACTIN SUBUNIT 2	3.5	1	X		X	X			X		5	1	0.5	3	0.5		0.69897	0	-0.30103	0.477121	-0.30103
AP2B1	Q9DBG3	104.516	4.16222	AP-2 COMPLEX SUBUNIT BETA	3	1	X	X		X		X		X	1	1	5	1	1		0	0	0.69897	0	0
NDUFA2	Q9CQ75	10.9088	14.1414	NADH DEHYDROGENASE [UBIQUINONE] 1 ALPHA SUBCOMPLEX SUBUNIT 2	3	1				X		X			1	1	3	1	1		0	0	0.477121	0	0
SFPQ	Q8VIJ6	75.3943	6.29471	SPLICING FACTOR, PROLINE- AND GLUTAMINE-RICH	3	1	X		X	X			X		4	1	1	1.5	1		0.60206	0	0	0.176091	0
RTCB	Q99LF4	55.2139	20.396	TRNA-SPLICING LIGASE RTCB HOMOLOG	4	0.98			X	X			X		2.66667	2	1	4	1		0.425969	0.30103	0	0.60206	0
DDX17	Q501J6	72.354	9.38462	PROBABLE ATP-DEPENDENT RNA HELICASE DDX17	4	0.96			X				X		4	1	1	1	1		0.60206	0	0	0	0
DPYSL3	Q62188	61.8971	9.47368	DIHYDROPYRIMIDINASE-RELATED PROTEIN 3	4	0.96			X				X	X	4	1	1	1	1		0.60206	0	0	0	0
MAG	P20917	69.2158	1.91693	MYELIN-ASSOCIATED GLYCOPROTEIN	4	0.96	X	X		X			X		1	1	1	4	1		0	0	0	0.60206	0
MDH2	P08249	35.5888	6.21302	MALATE DEHYDROGENASE, MITOCHONDRIAL	4	0.96	X			X		X		X	1	1	4	1	1		0	0	0.60206	0	0
SNRPA	Q62189	31.8145	10.1045	U1 SMALL NUCLEAR RIBONUCLEOPROTEIN A	4	0.96			X				X		4	1	1	1	1		0.60206	0	0	0	0
STOML2	Q99JB2	38.3612	11.3314	STOMATIN-LIKE PROTEIN 2, MITOCHONDRIAL	4	0.96	X		X				X		4	1	1	1	1		0.60206	0	0	0	0
STRN3	Q9ERG2	87.0964	6.78392	STRIATIN-3	4	0.96				X			X	X	1	1	1	4	1		0	0	0	0.60206	0
ATP6V1F	Q9D1K2	13.362	59.6639	V-TYPE PROTON ATPASE SUBUNIT F	3.5	0.95			X	X			X		6	1	1	2.25	1		0.778151	0	0	0.352183	0
GPM6A	P35802	31.1284	10.4317	NEURONAL MEMBRANE GLYCOPROTEIN M6-A	3	0.93	X			X	X	X	X		1	1	2.5	1	1		0	0	0.39794	0	0
CD47	Q61735	33.0758	4.62046	LEUKOCYTE SURFACE ANTIGEN CD47	3.2	0.9		X		X		X			1	1	3.2	1	1		0	0	0.50515	0	0
SIRT2	Q8VDQ8	43.2284	14.91	NAD-DEPENDENT PROTEIN DEACETYLASE SIRTUIN-2	3	0.89				X	X	X	X	X	1	1	4	1	2		0	0	0.60206	0	0.30103
ATP5H	Q9DCX2	18.7376	18.0124	ATP SYNTHASE SUBUNIT D, MITOCHONDRIAL	4	0.81				X		X	X	X	1	1	3.66667	2	1		0	0	0.564271	0.30103	0
ATP2A2	O55143	114.784	2.49042	SARCOPLASMIC/ENDOPLASMIC RETICULUM CALCIUM ATPASE 2	3	0.81	X			X	X	X	X	X	1	1	2.75	1	2		0	0	0.439333	0	0.30103
DYNC1LI1	Q8R1Q8	56.5791	8.98662	CYTOPLASMIC DYNEIN 1 LIGHT INTERMEDIATE CHAIN 1	5	0.78	X		X	X			X	X	3	2	1	2	1		0.477121	0.30103	0	0.30103	0
TRIM3	Q9R1R2	80.7239	8.33333	TRIPARTITE MOTIF-CONTAINING PROTEIN 3	5	0.78	X	X	X	X			X		3	1	1	3	1		0.477121	0	0	0.477121	0
ATP6V1E1	P50518	26.1408	9.29204	V-TYPE PROTON ATPASE SUBUNIT E 1	4	0.78	X		X	X		X	X	X	2	1	3	1	1		0.30103	0	0.477121	0	0
DNAJA3	Q99M87	52.4104	11.25	DNAJ HOMOLOG SUBFAMILY A MEMBER 3, MITOCHONDRIAL	4	0.78	X			X	X		X		1	1	1	2	3		0	0	0	0.30103	0.477121
YWHAQ	P68254	27.7608	14.6939	14-3-3 PROTEIN THETA	4	0.78	X			X		X		X	1	1	4	1	1		0	0	0.60206	0	0
ACOX3	Q9EPL9	78.3537	4.14286	PEROXISOMAL ACYL-COENZYME A OXIDASE 3	3	0.78				X		X			1	1	3	1	1		0	0	0.477121	0	0
APBA1	B2RUJ5	92.909	2	AMYLOID BETA A4 PRECURSOR PROTEIN-BINDING FAMILY A MEMBER 1	3	0.78			X				X		1	3	1	1	1		0	0.477121	0	0	0
CMPK1	Q9DBP5	22.1513	11.7347	UMP-CMP KINASE	3	0.78	X		X				X		3	1	1	1	1		0.477121	0	0	0	0
CRTC1	Q68ED7	66.904	3.01587	CREB-REGULATED TRANSCRIPTION COACTIVATOR 1	3	0.78				X			X		1	1	1	3	1		0	0	0	0.477121	0
CTNNA2	Q61301	105.22	3.04302	CATENIN ALPHA-2	3	0.78	X		X				X		3	1	1	1	1		0.477121	0	0	0	0
FLII	Q9JJ28	144.712	0.708104	PROTEIN FLIGHTLESS-1 HOMOLOG	3	0.78				X	X		X		1	1	1	1	3		0	0	0	0	0.477121
FXYD7	P59648	8.48124	20	FXYD DOMAIN-CONTAINING ION TRANSPORT REGULATOR 7	3	0.78				X		X			1	1	3	1	1		0	0	0.477121	0	0
GRID2	Q61625	113.085	3	GLUTAMATE RECEPTOR IONOTROPIC, DELTA-2	3	0.78	X			X			X		1	1	1	3	1		0	0	0	0.477121	0
NARS	Q8BP47	64.238	1.43113	ASPARAGINE--TRNA LIGASE, CYTOPLASMIC	3	0.78				X		X			1	1	3	1	1		0	0	0.477121	0	0
NUDT21	Q9CQF3	26.2237	25.1101	CLEAVAGE AND POLYADENYLATION SPECIFICITY FACTOR SUBUNIT 5	3	0.78				X			X	X	1	1	1	3	1		0	0	0	0.477121	0
PPP1CA	P62137	37.541	11	SERINE/THREONINE-PROTEIN PHOSPHATASE PP1-ALPHA CATALYTIC SUBUNIT	3	0.78	X	X	X				X	X	1	3	1	1	1		0	0.477121	0	0	0
PPP2CA	P63330	35.608	9	SERINE/THREONINE-PROTEIN PHOSPHATASE 2A CATALYTIC SUBUNIT ALPHA ISOFORM	3	0.78	X		X				X		1	3	1	1	1		0	0.477121	0	0	0
PRRT2	E9PUL5	35.9019	3.75723	PROLINE-RICH TRANSMEMBRANE PROTEIN 2	3	0.78		X		X	X		X	X	1	1	1	1	3		0	0	0	0	0.477121
TCP1	P11983	60.4107	10.6115	T-COMPLEX PROTEIN 1 SUBUNIT ALPHA	3	0.78	X		X				X	X	3	1	1	1	1		0.477121	0	0	0	0
TRIO	Q0KL02	347.643	0.870406	TRIPLE FUNCTIONAL DOMAIN PROTEIN	3	0.78	X		X				X		3	1	1	1	1		0.477121	0	0	0	0
SLC1A2	P43006	61.9896	12.4126	EXCITATORY AMINO ACID TRANSPORTER 2	3	0.69	X			X	X	X	X	X	1	1	3.2	1.75	3		0	0	0.50515	0.243038	0.477121
PTN	P63089	18.8566	17.8571	PLEIOTROPHIN	2.66667	1			X				X	X	3.5	1	1	1	1		0.544068	0	0	0	0
CCT2	P80314	57.4411	8.78505	T-COMPLEX PROTEIN 1 SUBUNIT BETA	2.5	1	X		X				X		5	1	1	0.5	1		0.69897	0	0	-0.30103	0
DNM1	P39053	97.7413	5.19031	DYNAMIN-1	2.5	1	X			X			X	X	1	1	1	2.5	1		0	0	0	0.39794	0
SYNGR3	Q8R191	24.5454	11.7904	SYNAPTOGYRIN-3	2.4	1	X			X	X	X	X	X	1	1	2.2	1	1		0	0	0.342423	0	0
CAMK2G	Q923T9	59.5693	15.879	CALCIUM/CALMODULIN-DEPENDENT PROTEIN KINASE TYPE II SUBUNIT GAMMA	2.25	1	X			X			X		1	1	0.333333	4.5	0.333333		0	0	-0.477121	0.653213	-0.477121
FASN	P19096	272.257	2.79553	FATTY ACID SYNTHASE	2.25	1	X	X	X				X	X	3	0.5	1	1	1		0.477121	-0.30103	0	0	0
EDC4	Q3UJB9	152.389	0.640114	ENHANCER OF MRNA-DECAPPING PROTEIN 4	2	1				X		X			1	1	2	1	1		0	0	0.30103	0	0
NDUFS8	Q8K3J1	24.0228	17.4528	NADH DEHYDROGENASE [UBIQUINONE] IRON-SULFUR PROTEIN 8, MITOCHONDRIAL	2	1				X		X			1	1	2	1	1		0	0	0.30103	0	0
STMN2	P55821	20.892	19	STATHMIN-2	2	1			X				X		1	2	1	1	1		0	0.30103	0	0	0
TNR	Q8BYI9	149.495	1.39912	TENASCIN-R	2	1	X	X		X			X		1	1	1	2	1		0	0	0	0.30103	0
SLC25A3	Q8VEM8	39.6065	6.44258	PHOSPHATE CARRIER PROTEIN, MITOCHONDRIAL	1.66667	1	X	X		X		X		X	1	1	1.66667	1	1		0	0	0.221849	0	0
DPYSL2	O08553	62.2386	13.1119	DIHYDROPYRIMIDINASE-RELATED PROTEIN 2	2	0.97	X		X	X	X	X	X	X	2	2	1.5	1	3		0.30103	0.30103	0.176091	0	0.477121
NDUFA9	Q9DC69	42.4984	3.44828	NADH DEHYDROGENASE [UBIQUINONE] 1 ALPHA SUBCOMPLEX SUBUNIT 9, MITOCHONDRIAL	2.14286	0.96	X			X		X			1	1	2.14286	1	1		0	0	0.330993	0	0
NDUFA8	Q9DCJ5	19.9791	20.9302	NADH DEHYDROGENASE [UBIQUINONE] 1 ALPHA SUBCOMPLEX SUBUNIT 8	2	0.96	X			X		X			0.5	1	3	1	1		-0.30103	0	0.477121	0	0
DCLK1	Q9JLM8	84.101	4.7619	SERINE/THREONINE-PROTEIN KINASE DCLK1	1.66667	0.96	X	X	X				X	X	2.5	1	1	0.5	1		0.39794	0	0	-0.30103	0
FUS	P56959	52.6415	25.6757	RNA-BINDING PROTEIN FUS	2	0.94	X		X	X	X	X	X	X	3.15385	1	1.92593	0.846154	1.18182		0.498841	0	0.28464	-0.0725507	0.0725507
SLC25A11	Q9CR62	34.1329	6.05096	MITOCHONDRIAL 2-OXOGLUTARATE/MALATE CARRIER PROTEIN	2.5	0.93	X	X		X		X			1	1	2.5	1	1		0	0	0.39794	0	0
KCNAB2	P62482	40.995	29.4278	VOLTAGE-GATED POTASSIUM CHANNEL SUBUNIT BETA-2	2	0.92	X			X			X	X	1	1	1	2	1		0	0	0	0.30103	0
ATP6V0A1	Q9Z1G4	96.4042	10.7271	V-TYPE PROTON ATPASE 116 KDA SUBUNIT A ISOFORM 1	1.54545	0.92	X			X		X		X	0.333333	1	1.64516	1	0.5		-0.477121	0	0.216208	0	-0.30103
NEDD4L	Q8CFI0	115.347	16.5339	E3 UBIQUITIN-PROTEIN LIGASE NEDD4-LIKE	2.42857	0.91	X	X	X	X			X	X	13	1	1	0.714286	1		1.11394	0	0	-0.146128	0
SLC1A3	P56564	59.5837	6.44567	EXCITATORY AMINO ACID TRANSPORTER 1	1.31818	0.9		X	X	X		X		X	1.5	1	1.35294	1	0.5		0.176091	0	0.131279	0	-0.30103
DDX1	Q91VR5	82.4478	20.9459	ATP-DEPENDENT RNA HELICASE DDX1	2.42857	0.89	X		X	X			X		6	1	1	1.71429	1		0.778151	0	0	0.234083	0
COX6C	Q9CPQ1	8.46351	10.5263	CYTOCHROME C OXIDASE SUBUNIT 6C	2	0.89				X		X		X	1	1	2	1	1		0	0	0.30103	0	0
PDIA6	Q922R8	48.0703	5.68182	PROTEIN DISULFIDE-ISOMERASE A6	2	0.89	X		X				X		1.5	2	1	1	1		0.176091	0.30103	0	0	0
SLC25A22	Q9D6M3	34.6482	6.81115	MITOCHONDRIAL GLUTAMATE CARRIER 1	2	0.89	X			X		X			1	1	2	1	1		0	0	0.30103	0	0
ADGRL2	Q8JZZ7	166.471	1.74849	ADHESION G PROTEIN-COUPLED RECEPTOR L2	1.5	0.89			X				X		1.5	1	1	1	1		0.176091	0	0	0	0
GTF2I	Q9ESZ8	112.195	5.11022	GENERAL TRANSCRIPTION FACTOR II-I	1.5	0.89				X			X		1	1	1	1.5	1		0	0	0	0.176091	0
HELB	Q6NVF4	121.395	0.744879	DNA HELICASE B	1.5	0.89				X		X			1	1	1.5	1	1		0	0	0.176091	0	0
HK1	P17710	108.234	9.75359	HEXOKINASE-1	1.5	0.89	X			X		X		X	1	1	1.5	1	0.5		0	0	0.176091	0	-0.30103
HMCN2	A2AJ76	546.855	0.176471	HEMICENTIN-2	1.5	0.89				X			X		1	1	1	1.5	1		0	0	0	0.176091	0
LGI3	Q8K406	61.7786	2.73723	LEUCINE-RICH REPEAT LGI FAMILY MEMBER 3	1.5	0.89				X			X		1	1	1	1.5	1		0	0	0	0.176091	0
PC	Q05920	129.602	1.86757	PYRUVATE CARBOXYLASE, MITOCHONDRIAL	1.5	0.89				X			X	X	1	1	1	1.5	1		0	0	0	0.176091	0
RAB3IP	Q68EF0	47.1036	3.27103	RAB-3A-INTERACTING PROTEIN	1.5	0.89				X		X			1	1	1.5	1	0.5		0	0	0.176091	0	-0.30103
UQCR11	Q9CPX8	6.53442	21.4286	CYTOCHROME B-C1 COMPLEX SUBUNIT 10	1.5	0.89				X		X			1	1	1.5	1	1		0	0	0.176091	0	0
NDUFS1	Q91VD9	79.7256	3.71389	NADH-UBIQUINONE OXIDOREDUCTASE 75 KDA SUBUNIT, MITOCHONDRIAL	1.75	0.88	X	X		X		X			1	1	1.75	1	1		0	0	0.243038	0	0
WWP1	Q8BZZ3	104.628	8.49673	NEDD4-LIKE E3 UBIQUITIN-PROTEIN LIGASE WWP1	1.75	0.88				X			X	X	1	1	1	1.75	1		0	0	0	0.243038	0
CKMT1	P30275	46.9742	32.2967	CREATINE KINASE U-TYPE, MITOCHONDRIAL	1.8	0.86	X		X	X	X	X	X		2	1	2.5	1.41176	1.5		0.30103	0	0.39794	0.149762	0.176091
DBT	P53395	53.2129	12.4481	LIPOAMIDE ACYLTRANSFERASE COMPONENT OF BRANCHED-CHAIN ALPHA-KETO ACID DEHYDROGENASE COMPLEX, MITOCHONDRIAL	1.5	0.86	X		X	X			X	X	3.5	0.5	1	0.75	1		0.544068	-0.30103	0	-0.124939	0
PKM	P52480	57.9479	15.6309	ISOFORM M1 OF PYRUVATE KINASE PKM	2.16667	0.85				X		X		X	1	1	2.16667	1	1		0	0	0.335792	0	0
RAB2A	P53994	23.5327	6.13208	RAS-RELATED PROTEIN RAB-2A	2.66667	0.84	X			X		X			1	1	2.66667	1	1		0	0	0.425969	0	0
CSNK2A1	Q60737	45.1048	16.1125	CASEIN KINASE II SUBUNIT ALPHA	2	0.84	X		X	X			X		2	1	1	1.66667	1		0.30103	0	0	0.221849	0
NDUFS5	Q99LY9	12.6393	11.3208	NADH DEHYDROGENASE [UBIQUINONE] IRON-SULFUR PROTEIN 5	2.54545	0.82				X		X			1	1	2.54545	1	1		0	0	0.405765	0	0
CAMK2D	Q6PHZ2	56.3336	24.6493	CALCIUM/CALMODULIN-DEPENDENT PROTEIN KINASE TYPE II SUBUNIT DELTA	1.57143	0.82	X		X	X			X	X	2	1	1	1.42857	1		0.30103	0	0	0.154902	0
CCT5	P80316	59.5859	10.536	T-COMPLEX PROTEIN 1 SUBUNIT EPSILON	1.66667	0.81	X		X	X			X	X	4	0.5	1	1	1		0.60206	-0.30103	0	0	0
DDX3X	Q62167	73.056	22.9607	ATP-DEPENDENT RNA HELICASE DDX3X	2.26667	0.79	X		X	X	X		X		16	1	0.5	1.14286	2		1.20412	0	-0.30103	0.0579919	0.30103
NEFM	P08553	95.8586	10.967	NEUROFILAMENT MEDIUM POLYPEPTIDE	1.22222	0.78	X			X		X			1	1	1.22222	1	1		0	0	0.0871502	0	0
PPIA	P17742	17.9599	52.439	PEPTIDYL-PROLYL CIS-TRANS ISOMERASE A	1.83333	0.74			X	X		X	X	X	2	2	1.5	1	1		0.30103	0.30103	0.176091	0	0
TUBB3	Q9ERD7	50.3862	53.7778	TUBULIN BETA-3 CHAIN	1.63492	0.73			X	X	X	X	X		2.11765	0.647059	2.42857	1.48	6		0.325854	-0.189056	0.385351	0.170262	0.778151
BASP1	Q91XV3	22.0736	12.3894	BRAIN ACID SOLUBLE PROTEIN 1	2.08333	0.72	X			X	X	X	X	X	1	1	2	1	2		0	0	0.30103	0	0.30103
BSN	O88737	418.587	0.761035	PROTEIN BASSOON	1.5	0.72	X			X			X		1	1	1	1.5	1		0	0	0	0.176091	0
DLST	Q9D2G2	48.9635	24.4493	DIHYDROLIPOYLLYSINE-RESIDUE SUCCINYLTRANSFERASE COMPONENT OF 2-OXOGLUTARATE DEHYDROGENASE COMPLEX, MITOCHONDRIAL	1.16667	0.72	X		X				X		7	1	1	0.166667	1		0.845098	0	0	-0.778151	0
ATP5O	Q9DB20	23.3487	39.4366	ATP SYNTHASE SUBUNIT O, MITOCHONDRIAL	1.45455	0.71			X	X		X	X	X	2	1	1.36364	1	1		0.30103	0	0.134699	0	0
SPTBN1	Q62261	274.052	9.94499	SPECTRIN BETA CHAIN, NON-ERYTHROCYTIC 1	1.66667	0.7			X	X		X	X	X	6	0.75	0.333333	11	0.111111		0.778151	-0.124939	-0.477121	1.04139	-0.954243
ATP1A1	Q8VDN2	112.91	18.0841	SODIUM/POTASSIUM-TRANSPORTING ATPASE SUBUNIT ALPHA-1	1.46512	0.67	X	X		X	X	X	X	X	0.5	1	1.34118	3	1.57143		-0.30103	0	0.127486	0.477121	0.196295
SNAP25	P60879	23.3002	26.699	SYNAPTOSOMAL-ASSOCIATED PROTEIN 25	2.31034	0.65	X		X	X	X	X	X	X	0.5	2	2.32143	1	1		-0.30103	0.30103	0.365755	0	0
NDUFA10	Q99LC3	40.5777	3.09859	NADH DEHYDROGENASE [UBIQUINONE] 1 ALPHA SUBCOMPLEX SUBUNIT 10, MITOCHONDRIAL	1.375	0.65	X			X		X			1	1	1.375	1	1		0	0	0.138303	0	0
SYT1	P46096	47.3878	28.5036	SYNAPTOTAGMIN-1	1.31915	0.65	X			X	X	X	X	X	1	1	1.2766	1	3		0	0	0.106053	0	0.477121
CKB	Q04447	42.6863	14.9606	CREATINE KINASE B-TYPE	2	0.64	X			X		X		X	1	1	2	1	1		0	0	0.30103	0	0
TUBB4A	Q9D6F9	49.5539	65.0901	TUBULIN BETA-4A CHAIN	1.39474	0.64			X	X	X	X		X	2.53333	0.0625	1.76923	1.08571	0.833333		0.403692	-1.20412	0.247784	0.0357156	-0.0791812
ATP5C1	Q91VR2	32.8651	8.05369	ATP SYNTHASE SUBUNIT GAMMA, MITOCHONDRIAL	1.85714	0.6	X			X		X		X	1	1	1.85714	1	1		0	0	0.268845	0	0
GNB1	P62874	37.353	27.6471	GUANINE NUCLEOTIDE-BINDING PROTEIN G(I)/G(S)/G(T) SUBUNIT BETA-1	1.3913	0.58	X	X	X	X	X	X	X	X	1	0.5	1.34884	1.5	1.33333		0	-0.30103	0.12996	0.176091	0.124939
CAPRIN1	Q60865	78.1208	14.1443	CAPRIN-1	1.28571	0.56			X	X			X		4	1	1	0.857143	1		0.60206	0	0	-0.0669468	0
TUBB4B	P68372	49.799	63.3708	TUBULIN BETA-4B CHAIN	1.88462	0.55				X	X	X		X	1	1	1.67308	1	0.8		0	0	0.223516	0	-0.09691
COX5A	P12787	16.0913	17.8082	CYTOCHROME C OXIDASE SUBUNIT 5A, MITOCHONDRIAL	1.77778	0.54				X		X			1	1	1.77778	1	1		0	0	0.249877	0	0
ATP6V0D1	P51863	40.2752	14.5299	V-TYPE PROTON ATPASE SUBUNIT D 1	1.40741	0.53	X			X		X		X	1	1	1.40741	1	1		0	0	0.14842	0	0
NDUFA4	Q62425	9.32087	26.8293	CYTOCHROME C OXIDASE SUBUNIT NDUFA4	1.41667	0.51	X			X	X	X	X	X	1	1	1.29167	1	2		0	0	0.11115	0	0.30103
ATP2B2	Q9R0K7	132.503	5.09182	PLASMA MEMBRANE CALCIUM-TRANSPORTING ATPASE 2	1.4	0.47	X			X		X		X	1	1	1.4	1	1		0	0	0.146128	0	0
STX1B	P61264	33.2238	29.5139	SYNTAXIN-1B	1.2619	0.45	X	X		X	X		X	X	1	1	1.21429	1	1.5		0	0	0.0843209	0	0.176091
DLD	O08749	54.2382	11.002	DIHYDROLIPOYL DEHYDROGENASE, MITOCHONDRIAL	2.33333	0.44	X		X	X	X	X	X	X	2	1	1.5	1.5	1		0.30103	0	0.176091	0.176091	0
DHX9	O70133	149.381	3.11594	ATP-DEPENDENT RNA HELICASE A	2	0.44			X	X			X	X	1.5	2	1	1.5	1		0.176091	0.30103	0	0.176091	0
SFXN3	Q91V61	35.3835	4.6729	SIDEROFLEXIN-3	2	0.44	X			X		X			1	1	2	1	1		0	0	0.30103	0	0
CFL1	P18760	18.5477	51.2048	COFILIN-1	1.54545	0.44	X		X	X		X		X	3.5	1	3.5	0.5	1		0.544068	0	0.544068	-0.30103	0
YWHAZ	P63101	27.7537	22.449	14-3-3 PROTEIN ZETA/DELTA	1.28571	0.44	X	X	X	X	X		X	X	2	1	0.75	1.25	1		0.30103	0	-0.124939	0.09691	0
C1QC	Q02105	25.9749	20.3252	COMPLEMENT C1Q SUBCOMPONENT SUBUNIT C	1.75	0.43				X	X	X		X	1	1	1.625	1	0.25		0	0	0.210853	0	-0.60206
ACAT1	Q8QZT1	44.7873	10.8491	ACETYL-COA ACETYLTRANSFERASE, MITOCHONDRIAL	1.4	0.43	X		X	X			X	X	4	1	1	0.8	1		0.60206	0	0	-0.09691	0
RAP2B	P61226	20.4912	6.55738	RAS-RELATED PROTEIN RAP-2B	1.33333	0.42		X		X		X			1	1	1.33333	1	1		0	0	0.124939	0	0
ATP5B	P56480	56.2655	31.1909	ATP SYNTHASE SUBUNIT BETA, MITOCHONDRIAL	1.71698	0.38	X		X	X	X	X	X	X	0.5	1	1.70213	2	2		-0.30103	0	0.230992	0.30103	0.30103
C1QA	P98086	25.9582	15.9184	COMPLEMENT C1Q SUBCOMPONENT SUBUNIT A	1.375	0.36			X	X		X			1	1.33333	2	1	0.5		0	0.124939	0.30103	0	-0.30103
ATP1A2	Q6PIE5	112.145	20.9804	SODIUM/POTASSIUM-TRANSPORTING ATPASE SUBUNIT ALPHA-2	1.50495	0.04	X		X	X	X	X	X	X	2	3	1.3299	0.8	1.8		0.30103	0.477121	0.123818	-0.09691	0.255273
ATP1A3	Q6PIC6	111.62	31.6881	SODIUM/POTASSIUM-TRANSPORTING ATPASE SUBUNIT ALPHA-3	1.28289	0	X		X	X	X	X	X	X	0.2	1	1.21379	1.25	1.33333		-0.69897	0	0.0841447	0.09691	0.124939

## Sheet: platinum, gold, silver bronze
	GENE SYMBOL	#	UNIPROT ACCESSION	MW (kDa)	SEQUENCE COVERAGE (%)	PROTEIN NAME	POOLED RATIO (KCC2+1)/(IgG+1)	MaxP score of SAINT algorithm	Excitatory	Inhibitory	P5	P50	PS940	multiple replicates (2+/3)	PILOT	Replicate 1	Replicate 2
Platinum	KCC2B	1	Q91V14-2	123.507	44.2152	ISOFORM 2 OF SOLUTE CARRIER FAMILY 12 MEMBER 5	349	1	X	X	X	X	X	x	X	X	X
	KCC2A,B	2	Q91V14-1	126.189	43.1459	SOLUTE CARRIER FAMILY 12 MEMBER 5	203.8	1	X	X	X	X	X	x	X	X	X
	PACSIN1	3	Q61644	50.5435	73.2426	PROTEIN KINASE C AND CASEIN KINASE SUBSTRATE IN NEURONS PROTEIN 1	136	1	X	X	X	X	X	x		X	X
	VCP	4	Q01853	89.2657	20.2233	TRANSITIONAL ENDOPLASMIC RETICULUM ATPASE	24	1	X			X		x	X	X	X
	GLS	5	D3Z7P3	73.9162	25.816	GLUTAMINASE KIDNEY ISOFORM, MITOCHONDRIAL	23.5	1			X	X		x		X	X
	RAB11FIP5	6	Q8R361	69.5104	25.5814	RAB11 FAMILY-INTERACTING PROTEIN 5	22	1	X			X	X	x		X	X
	SRCIN1	7	Q9QWI6	134.86	18	SRC KINASE SIGNALING INHIBITOR 1	17	1	X			X	X	x		X	X
	PPFIA3	8	P60469	133.344	12.3953	LIPRIN-ALPHA-3	11	1	X			X	X	x		X	X
	ACTN4	9	P57780	104.911	6.90789	ALPHA-ACTININ-4	9	1	X			X		x		X	X
	CRMP1	10	P97427	62.1286	19.2308	DIHYDROPYRIMIDINASE-RELATED PROTEIN 1	8	1	X		X	X	X	x		X	X
	PITPNM2	11	Q6ZPQ6	147.942	4.11985	MEMBRANE-ASSOCIATED PHOSPHATIDYLINOSITOL TRANSFER PROTEIN 2	8	1				X	X	x		X	X
	ACO2	12	Q99KI0	85.41	9.74359	ACONITATE HYDRATASE, MITOCHONDRIAL	7	1	X		X	X	X	x	X	X	X
	YWHAE	13	P62259	29.1554	25.098	14-3-3 PROTEIN EPSILON	10	0.99	X	X	X	X	X	x	X	X	X
	CCT6A	14	P80317	57.9677	8.09793	T-COMPLEX PROTEIN 1 SUBUNIT ZETA	5	0.99	X		X			x		X	X
	CPSF6	15	Q6NVF9	59.1164	9.98185	CLEAVAGE AND POLYADENYLATION SPECIFICITY FACTOR SUBUNIT 6	5	0.99				X		x		X	X
	DDX5	16	Q61656	69.2468	12.8664	PROBABLE ATP-DEPENDENT RNA HELICASE DDX5	5	0.99	X		X			x		X	X
	SEC23A	17	Q01405	86.1064	6.79739	PROTEIN TRANSPORT PROTEIN SEC23A	5	0.99	X	X	X			x		X	X
	YWHAG	18	P61982	28.2849	13.7652	14-3-3 PROTEIN GAMMA	6	0.96	X	X		X	X	x		X	X
Gold	SLC44A1	1	Q6X893	73.0182	6.89127	CHOLINE TRANSPORTER-LIKE PROTEIN 1	54	1				X			X
	ATP2B4	2	Q6Q477	132.984	3.15353	PLASMA MEMBRANE CALCIUM-TRANSPORTING ATPASE 4	44	1	X			X			X
	KIF21B	3	Q9QXL1	186.064	10.4317	KINESIN-LIKE PROTEIN KIF21B	41	1			X					X
	RNF8	4	Q8VC56	55.4812	2.45902	E3 UBIQUITIN-PROTEIN LIGASE RNF8	16	1				X			X
	JAGN1	5	Q5XKN4	21.0881	6.55738	PROTEIN JAGUNAL HOMOLOG 1	12	1				X			X
	SLC4A10	6	Q5DTL9	125.736	5.18784	SODIUM-DRIVEN CHLORIDE BICARBONATE EXCHANGER	6	1	X	X		X			X
	USP24	7	B1AY13	294.006	4	UBIQUITIN CARBOXYL-TERMINAL HYDROLASE 24	6	1			X					X
	C1QB	8	P14106	26.7006	24.5059	COMPLEMENT C1Q SUBCOMPONENT SUBUNIT B	5	0.89				X	X		X
	SLC8A2	9	Q8K596	100.647	2.71444	SODIUM/CALCIUM EXCHANGER 2	5	0.99	X			X			X
	SLC2A1	10	P17809	53.9495	1.62602	SOLUTE CARRIER FAMILY 2, FACILITATED GLUCOSE TRANSPORTER MEMBER 1	11	0.96				X			X
	COX4I1	11	P19783	19.5178	4.73373	CYTOCHROME C OXIDASE SUBUNIT 4 ISOFORM 1, MITOCHONDRIAL	6	0.96				X			X
Silver	CANX	1	P35564	67.2357	10.1523	CALNEXIN	4.5	1	X	X	X	X		x	X	X	X
	EWSR1	2	Q61545	68.4198	9.61832	RNA-BINDING PROTEIN EWS	4	1			X	X	X			X
	INA	3	P46660	55.3493	18.3633	ALPHA-INTERNEXIN	3.6	1	X			X		x		X	X
	DCTN2	4	Q99KJ8	44.0897	18.408	DYNACTIN SUBUNIT 2	3.5	1	X		X	X				X
	SFPQ	5	Q8VIJ6	75.3943	6.29471	SPLICING FACTOR, PROLINE- AND GLUTAMINE-RICH	3	1	X		X	X				X
	RTCB	6	Q99LF4	55.2139	20.396	TRNA-SPLICING LIGASE RTCB HOMOLOG	4	0.98			X	X				X
	DPYSL3	7	Q62188	61.8971	9.47368	DIHYDROPYRIMIDINASE-RELATED PROTEIN 3	4	0.96			X			x		X	X
	STRN3	8	Q9ERG2	87.0964	6.78392	STRIATIN-3	4	0.96				X		x		X	X
	ATP6V1F	9	Q9D1K2	13.362	59.6639	V-TYPE PROTON ATPASE SUBUNIT F	3.5	0.95			X	X				X
	GPM6A	10	P35802	31.1284	10.4317	NEURONAL MEMBRANE GLYCOPROTEIN M6-A	3	0.93	X			X	X	x	X	X
	SIRT2	11	Q8VDQ8	43.2284	14.91	NAD-DEPENDENT PROTEIN DEACETYLASE SIRTUIN-2	3	0.89				X	X	x	X	X	X
	ATP5H	12	Q9DCX2	18.7376	18.0124	ATP SYNTHASE SUBUNIT D, MITOCHONDRIAL	4	0.81				X		x	X	X	X
	ATP2A2	13	O55143	114.784	2.49042	SARCOPLASMIC/ENDOPLASMIC RETICULUM CALCIUM ATPASE 2	3	0.81	X			X	X	x	X	X	X
	DYNC1LI1	14	Q8R1Q8	56.5791	8.98662	CYTOPLASMIC DYNEIN 1 LIGHT INTERMEDIATE CHAIN 1	5	0.78	X		X	X		x		X	X
	TRIM3	15	Q9R1R2	80.7239	8.33333	TRIPARTITE MOTIF-CONTAINING PROTEIN 3	5	0.78	X	X	X	X				X
	ATP6V1E1	16	P50518	26.1408	9.29204	V-TYPE PROTON ATPASE SUBUNIT E 1	4	0.78	X		X	X		x	X	X	X
	DNAJA3	17	Q99M87	52.4104	11.25	DNAJ HOMOLOG SUBFAMILY A MEMBER 3, MITOCHONDRIAL	4	0.78	X			X	X			X
	YWHAQ	18	P68254	27.7608	14.6939	14-3-3 PROTEIN THETA	4	0.78	X			X		x	X		X
	CTNNA2	19	Q61301	105.22	3.04302	CATENIN ALPHA-2	3	0.78	X		X					X
	FLII	20	Q9JJ28	144.712	0.708104	PROTEIN FLIGHTLESS-1 HOMOLOG	3	0.78				X	X			X
	NUDT21	21	Q9CQF3	26.2237	25.1101	CLEAVAGE AND POLYADENYLATION SPECIFICITY FACTOR SUBUNIT 5	3	0.78				X		x		X	X
	PPP1CA	22	P62137	37.541	11	SERINE/THREONINE-PROTEIN PHOSPHATASE PP1-ALPHA CATALYTIC SUBUNIT	3	0.78	X	X	X			x		X	X
	PPP2CA	23	P63330	35.608	9	SERINE/THREONINE-PROTEIN PHOSPHATASE 2A CATALYTIC SUBUNIT ALPHA ISOFORM	3	0.78	X		X					X
	PRRT2	24	E9PUL5	35.9019	3.75723	PROLINE-RICH TRANSMEMBRANE PROTEIN 2	3	0.78		X		X	X	x		X	X
	TCP1	25	P11983	60.4107	10.6115	T-COMPLEX PROTEIN 1 SUBUNIT ALPHA	3	0.78	X		X			x		X	X
	TRIO	26	Q0KL02	347.643	0.870406	TRIPLE FUNCTIONAL DOMAIN PROTEIN	3	0.78	X		X					X
	SLC1A2	27	P43006	61.9896	12.4126	EXCITATORY AMINO ACID TRANSPORTER 2	3	0.69	X			X	X	x	X	X	X
Bronze	DNM1	1	P39053	97.7413	5.19031	DYNAMIN-1	2.5	1	X			X		x		X	X
	SYNGR3	2	Q8R191	24.5454	11.7904	SYNAPTOGYRIN-3	2.4	1	X			X	X	x	X	X	X
	SNAP25	3	P60879	23.3002	26.699	SYNAPTOSOMAL-ASSOCIATED PROTEIN 25	2.31034	0.65	X		X	X	X	x	X	X	X
	DPYSL2	4	O08553	62.2386	13.1119	DIHYDROPYRIMIDINASE-RELATED PROTEIN 2	2	0.97	X		X	X	X	x	X	X
	FUS	5	P56959	52.6415	25.6757	RNA-BINDING PROTEIN FUS	2	0.94	X		X	X	X	x	X	X
	SPTBN1	6	Q62261	274.052	9.94499	SPECTRIN BETA CHAIN, NON-ERYTHROCYTIC 1	1.66667	0.7			X	X		x	X	X	X
	CFL1	7	P18760	18.5477	51.2048	COFILIN-1	1.54545	0.44	X		X	X		x	X		X
TOTAL		63
