# Supplementary material for: Native KCC2 interactome reveals PACSIN1 as a critical regulator of synaptic inhibition
Source: eLife. 2017 Oct 13;6:e28270. doi: 10.7554/eLife.28270 (PMC5640428; doi:10.7554/eLife.28270)
Supplement: Figure 3—source data 4. [file elife-28270-fig3-data4.xlsx]

## Sheet: Previously known KCC2 partners
Figure 3 - Source data 4. Previously identified KCC2 partners. KCC2 partners previously identified in various screens (physical and functional), but not identified in the present screen.
ID	UNIPROT	Protein names	Description	Pubmed reference	Pubmed reference	Pubmed reference
EPB41L1	Q9Z2H5	Band 4.1-like protein 1 (Neuronal protein 4.1) (4.1N)	IP, functional	18093524
ARHGEF7	Q9ES28	Rho guanine nucleotide exchange factor 7 (Beta-Pix) (PAK-interacting exchange factor beta) (p85SPR)	IP, functional	26056138	26631461
NETO2	Q8BNJ6	Neuropilin and tolloid-like protein 2 (Brain-specific transmembrane protein containing 2 CUB and 1 LDL-receptor class A domains protein 2)	GST/LC-MS, IP, functional	23401525	26441539	28235805
GLUK2	P39087	Glutamate receptor ionotropic, kainate 2 (GluK2) (Glutamate receptor 6) (GluR-6) (GluR6) (Glutamate receptor beta-2) (GluR beta-2)	LC-MS, IP, functional	24910435	22813734	28235805
GRM5	Q3UVX5	Metabotropic glutamate receptor 5 (mGluR5)	LC-MS, functional	15447677	18772206
GRM1	P97772	Metabotropic glutamate receptor 1 (mGluR1)	LC-MS, functional	23115168	18772206	27498071
SLC12A9	Q99MR3	Solute carrier family 12 member 9 (Cation-chloride cotransporter-interacting protein 1) (Potassium-chloride transporter 9)	IP, functional	19232517
SLC12A6	Q924N4	Solute carrier family 12 member 6 (Electroneutral potassium-chloride cotransporter 3) (K-Cl cotransporter 3)	IP, functional	23593405
WNK1	P83741	Serine/threonine-protein kinase WNK1 (EC 2.7.11.1) (Protein kinase lysine-deficient 1) (Protein kinase with no lysine 1)	IP, functional	26126716
STK39	Q9Z1W9	STE20/SPS1-related proline-alanine-rich protein kinase (Ste-20-related kinase) (EC 2.7.11.1) (Serine/threonine-protein kinase 39)	IP, functional	26126716
GRIA2	P23819	Glutamate receptor 2 (GluR-2) (AMPA-selective glutamate receptor 2) (GluR-B) (GluR-K2) (Glutamate receptor ionotropic, AMPA 2) (GluA2)	LC-MS	22813734	25337787
GPR50	O88495	Melatonin-related receptor (G protein-coupled receptor 50) (H9)	YTH	19699797
HTT	P42859	Huntingtin (Huntington disease protein homolog) (HD protein homolog)	LC-MS	22794259
CACNA1A	P97445	Voltage-dependent P/Q-type calcium channel subunit alpha-1A (Brain calcium channel I) (BI) (Calcium channel, L type, alpha-1 polypeptide isoform 4) (Voltage-gated calcium channel subunit alpha Cav2.1)	LC-MS	20668236
CACNA1E	Q61290	Voltage-dependent R-type calcium channel subunit alpha-1E (Brain calcium channel II) (BII) (Calcium channel, L type, alpha-1 polypeptide, isoform 6) (Voltage-gated calcium channel subunit alpha Cav2.3)	LC-MS	20668236
GRIA1	P23818	Glutamate receptor 1 (GluR-1) (AMPA-selective glutamate receptor 1) (GluR-A) (GluR-K1) (Glutamate receptor ionotropic, AMPA 1) (GluA1)	functional	21878564	26631461
GRIN1	P35438	Glutamate receptor ionotropic, NMDA 1 (GluN1) (Glutamate [NMDA] receptor subunit zeta-1) (N-methyl-D-aspartate receptor subunit NR1) (NMD-R1)	functional	21532577
HTR2A	P35363	5-hydroxytryptamine receptor 2A (5-HT-2) (5-HT-2A) (Serotonin receptor 2A)	functional	23248270
ADORA3	Q61618	Adenosine receptor A3 (A3AR)	functional	25878279
Oxtr	P97926	Oxytocin Receptor	functional	27052180	24503856
GPR39	Q5U431	G-protein coupled receptor 39	functional	21900570
PRKCA	P20444	Protein kinase C alpha type (PKC-A) (PKC-alpha) (EC 2.7.11.13)	functional	17693402
NLGN2	Q69ZK9	Neuroligin-2	functional	23663753
CALPAIN1	O35350	Calpain1 catalytic subunit	functional	22895718	22854961
BDNf	P21237	Brain-derived neurotrophic factor	functional	12473684
TRKb	P15209	BDNF/NT-3 growth factors receptor	functional	12473684
GABAAR1	P62812	Gamma-aminobutyric acid receptor subunit alpha-1 (GABA(A) receptor subunit alpha-1)	functional	9930699
TGFB2	P27090	Transforming growth factor beta-2	functional	27505893
GABABR	Q9WV18	Gamma-aminobutyric acid type B receptor subunit 1	LC-MS, IP, functional	28450542
IGF1	P05017	Insulin-like growth factor 1	functional	26924708
RAB11B	P46638	Ras-related protein Rab-11B	IP, functional	27505893
KCC2 partners previously identified in various screens (physical and functional), but also identified in our present screen
ID	UNIPROT	Protein names	Description	Pubmed reference	Pubmed reference	Pubmed reference
ATP1A2	Q6PIE5	Sodium/potassium-transporting ATPase subunit alpha-2 (Na(+)/K(+) ATPase alpha-2 subunit) (EC 3.6.3.9) (Na(+)/K(+) ATPase alpha(+) subunit) (Sodium pump subunit alpha-2)	IP, functional	15564586
CKB	Q04447	Creatine kinase B-type (EC 2.7.3.2) (B-CK) (Creatine kinase B chain)	YTH, IP, functional	15094054	16336223
PPP1CA	P62137	Serine/threonine-protein phosphatase PP1-alpha catalytic subunit (PP-1A) (EC 3.1.3.16)	functional	21532577
CFL1	P18760	Cofilin-1 (Cofilin, non-muscle isoform)	functional	26056138	26631461
