# Supplementary material for: Native KCC2 interactome reveals PACSIN1 as a critical regulator of synaptic inhibition
Source: eLife. 2017 Oct 13;6:e28270. doi: 10.7554/eLife.28270 (PMC5640428; doi:10.7554/eLife.28270)
Supplement: Figure 4—source data 1. [file elife-28270-fig4-data1.xlsx]

## Sheet: Excitatory synaptic proteome
Figure 4 - Source Data 1. Ingenuity Pathway Analysis. Tab 1 - Excitatory synapse-enriched proteomes; Tab 2 - Inhibitory synapse-enriched proteomes; Tabs3-7 - KCC2 interactome data for synapse mapping in Cytoscape
SYMBOL	Description	Bait	PMID
1200014J11RIK	RIKEN cDNA 1200014J11 gene	PSD fraction	16635246
1700054N08RIK	RIKEN cDNA 1700054N08 gene	PSD fraction	16635246
2010107E04RIK	RIKEN cDNA 2010107E04 gene	PSD fraction	16635246
2310035C23RIK	RIKEN cDNA 2310035C23 gene	PSD fraction	16635246
3110002H16RIK	RIKEN cDNA 3110002H16 gene	PSD fraction	16635246
4932414J04RIK	RIKEN cDNA 4932414J04 gene	PSD fraction	16635246
5730469M10RIK	RIKEN cDNA 5730469M10 gene	PSD fraction	16635246
6330407J23RIK	RIKEN cDNA 6330407J23 gene	PSD fraction	16635246
9130014G24RIK	RIKEN cDNA 9130014G24 gene	PSD fraction	16635246
AAK1	AP2 associated kinase 1	PSD fraction	16635246
ABCB1B	ATP-binding cassette, sub-family B (MDR/TAP), member 1B	PSD fraction	16635246
ABCB8	ATP-binding cassette, sub-family B (MDR/TAP), member 8	PSD fraction	16635246
ABCD3	ATP-binding cassette, sub-family D (ALD), member 3	PSD fraction	16635246
ABHD14B	abhydrolase domain containing 14b	PSD fraction	16635246
ABI1	abl-interactor 1	PSD fraction	16635246
ABLIM1	actin-binding LIM protein 1	PSD fraction	16635246
ABLIM2	actin-binding LIM protein 2	PSD fraction	16635246
ACACA	acetyl-Coenzyme A carboxylase alpha	PSD fraction	16635246
ACAN	aggrecan	PSD fraction	16635246
ACAT1	acetyl-Coenzyme A acetyltransferase 1	PSD fraction	16635246
ACLY	ATP citrate lyase	PSD fraction	16635246
ACO2	aconitase 2, mitochondrial	PSD fraction	16635246
ACSBG1	acyl-CoA synthetase bubblegum family member 1	PSD fraction	16635246
ACSL6	acyl-CoA synthetase long-chain family member 6	PSD fraction	16635246
ACTL6B	actin-like 6B	PSD fraction	16635246
ACTN1	actinin, alpha 1	PSD fraction	16635246
ACTN2	actinin alpha 2	PSD fraction	16635246
ACTN3	actinin alpha 3	PSD fraction	16635246
ACTN4	actinin alpha 4	PSD fraction	16635246
ACTR1A	ARP1 actin-related protein 1 homolog A, centractin alpha (yeast)	PSD fraction	16635246
ACTR2	ARP2 actin-related protein 2 homolog (yeast)	PSD fraction	16635246
ACTR3	ARP3 actin-related protein 3 homolog (yeast)	PSD fraction	16635246
ACTR3B	ARP3 actin-related protein 3 homolog B (yeast)	PSD fraction	16635246
ADAM10	Disintegrin and metalloproteinase domain-containing protein 10 (Fragment)	HRP-LRRTM1, HRP-LRRTM2	27565350
ADAM11	a disintegrin and metallopeptidase domain 11	PSD fraction, HRP-LRRTM1, HRP-LRRTM2	16635246, 27565350
ADAM22	a disintegrin and metallopeptidase domain 22	PSD fraction, HRP-LRRTM1, HRP-LRRTM2	16635246, 27565350
ADAM23	a disintegrin and metallopeptidase domain 23	PSD fraction	16635246
ADAP1	ArfGAP with dual PH domains 1	PSD fraction	16635246
ADAR	adenosine deaminase, RNA-specific	PSD fraction	16635246
ADD1	adducin 1 (alpha)	PSD fraction	16635246
ADD2	adducin 2 (beta)	PSD fraction	16635246
ADD3	adducin 3 (gamma)	PSD fraction	16635246
ADRBK1	adrenergic receptor kinase, beta 1	PSD fraction	16635246
AGAP1	ArfGAP with GTPase domain, ankyrin repeat and PH domain 1	PSD fraction	16635246
AGAP2	ArfGAP with GTPase domain, ankyrin repeat and PH domain 2	PSD fraction	16635246
AGAP3	ArfGAP with GTPase domain, ankyrin repeat and PH domain 3	PSD fraction	16635246
AGER	advanced glycosylation end product-specific receptor	PSD fraction	16635246
AGK	acylglycerol kinase	PSD fraction	16635246
AGPAT5	1-acylglycerol-3-phosphate O-acyltransferase 5 (lysophosphatidic acid acyltransferase, epsilon)	PSD fraction	16635246
AGRN	agrin	PSD fraction	16635246
AIFM1	apoptosis-inducing factor, mitochondrion-associated 1	PSD fraction	16635246
AK1	adenylate kinase 1	PSD fraction	16635246
AKAP2	A kinase (PRKA) anchor protein 2	PSD fraction	16635246
AKAP5	A kinase (PRKA) anchor protein 5	PSD fraction	16635246
AKAP9	A kinase (PRKA) anchor protein (yotiao) 9	PSD fraction	16635246
AKR1A4	aldo-keto reductase family 1, member A4 (aldehyde reductase)	PSD fraction	16635246
AKT1	thymoma viral proto-oncogene 1	PSD fraction	16635246
AKT2	thymoma viral proto-oncogene 2	PSD fraction	16635246
ALDH1A1	aldehyde dehydrogenase family 1, subfamily A1	PSD fraction	16635246
ALDH1L1	aldehyde dehydrogenase 1 family, member L1	PSD fraction	16635246
ALDOA	aldolase A, fructose-bisphosphate	PSD fraction	16635246
ALDOC	aldolase C, fructose-bisphosphate	PSD fraction	16635246
AMPH	amphiphysin	PSD fraction	16635246
ANK1	ankyrin 1, erythroid	PSD fraction	16635246
ANK2	ankyrin 2, brain	PSD fraction	16635246
ANK3	ankyrin 3, epithelial	PSD fraction	16635246
ANKS1B	ankyrin repeat and sterile alpha motif domain containing 1B	PSD fraction	16635246
ANXA1	annexin A1	PSD fraction	16635246
ANXA3	annexin A3	PSD fraction	16635246
AP1B1	adaptor protein complex AP-1, beta 1 subunit	PSD fraction	16635246
AP2A1	adaptor protein complex AP-2, alpha 1 subunit	PSD fraction	16635246
AP2A2	adaptor protein complex AP-2, alpha 2 subunit	PSD fraction	16635246
AP2B1	adaptor-related protein complex 2, beta 1 subunit	PSD fraction	16635246
AP2M1	adaptor protein complex AP-2, mu1	PSD fraction	16635246
AP2S1	adaptor-related protein complex 2, sigma 1 subunit	PSD fraction	16635246
AP3B2	adaptor-related protein complex 3, beta 2 subunit	PSD fraction	16635246
AP3D1	adaptor-related protein complex 3, delta 1 subunit	PSD fraction	16635246
AP3M2	adaptor-related protein complex 3, mu 2 subunit	PSD fraction	16635246
APOO	apolipoprotein O	PSD fraction	16635246
APP	amyloid beta (A4) precursor protein	PSD fraction	16635246
APPL1	adaptor protein, phosphotyrosine interaction, PH domain and leucine zipper containing 1	PSD fraction	16635246
ARC	activity regulated cytoskeletal-associated protein	PSD fraction	16635246
ARF2	ADP-ribosylation factor 2	PSD fraction	16635246
ARF3	ADP-ribosylation factor 3	PSD fraction	16635246
ARFGAP2	ADP-ribosylation factor GTPase activating protein 2	PSD fraction	16635246
ARFGAP3	ADP-ribosylation factor GTPase activating protein 3	PSD fraction	16635246
ARHGAP39	Rho GTPase activating protein 39	PSD fraction	16635246
ARHGAP44	Rho GTPase activating protein 44	PSD fraction	16635246
ARHGEF2	rho/rac guanine nucleotide exchange factor (GEF) 2	PSD fraction	16635246
ARHGEF7	Rho guanine nucleotide exchange factor (GEF7)	PSD fraction	16635246
ARHGEF9	CDC42 guanine nucleotide exchange factor (GEF) 9	PSD fraction	16635246
ARID3B	AT rich interactive domain 3B (BRIGHT-like)	PSD fraction	16635246
ARMC10	armadillo repeat containing 10	PSD fraction	16635246
ARNT	aryl hydrocarbon receptor nuclear translocator	PSD fraction	16635246
ARPC1A	actin related protein 2/3 complex, subunit 1A	PSD fraction	16635246
ARPC2	actin related protein 2/3 complex, subunit 2	PSD fraction	16635246
ARPC3	actin related protein 2/3 complex, subunit 3	PSD fraction	16635246
ARPC4	actin related protein 2/3 complex, subunit 4	PSD fraction	16635246
ARPC5L	actin related protein 2/3 complex, subunit 5-like	PSD fraction	16635246
ARVCF	armadillo repeat gene deleted in velo-cardio-facial syndrome	PSD fraction	16635246
ASB7	ankyrin repeat and SOCS box-containing 7	PSD fraction	16635246
ASIC1	Isoform 3 of Acid-sensing ion channel 1	HRP-LRRTM1, HRP-LRRTM2	27565350
ASTN1	astrotactin 1	PSD fraction, HRP-LRRTM1, HRP-LRRTM2	16635246, 27565350
ASTN2	astrotactin 2	PSD fraction, HRP-LRRTM1, HRP-LRRTM2	16635246, 27565350
ATAD3A	ATPase family, AAA domain containing 3A	PSD fraction	16635246
ATF7IP	activating transcription factor 7 interacting protein	PSD fraction	16635246
ATG16L1	autophagy-related 16-like 1 (yeast)	PSD fraction	16635246
ATP1A1	ATPase, Na+/K+ transporting, alpha 1 polypeptide	PSD fraction	16635246
ATP1A2	ATPase, Na+/K+ transporting, alpha 2 polypeptide	PSD fraction	16635246
ATP1A3	ATPase, Na+/K+ transporting, alpha 3 polypeptide	PSD fraction	16635246
ATP1A4	ATPase, Na+/K+ transporting, alpha 4 polypeptide	PSD fraction	16635246
ATP1B1	ATPase, Na+/K+ transporting, beta 1 polypeptide	PSD fraction	16635246
ATP2A2	ATPase, Ca++ transporting, cardiac muscle, slow twitch 2	PSD fraction	16635246
ATP2B1	ATPase, Ca++ transporting, plasma membrane 1	PSD fraction, HRP-LRRTM1, HRP-LRRTM2	16635246, 27565350
ATP2B2	ATPase, Ca++ transporting, plasma membrane 2	PSD fraction	16635246
ATP2B3	ATPase, Ca++ transporting, plasma membrane 3	PSD fraction	16635246
ATP2B4	ATPase, Ca++ transporting, plasma membrane 4	PSD fraction	16635246
ATP5A1	ATP synthase, H+ transporting, mitochondrial F1 complex, alpha subunit 1	PSD fraction	16635246
ATP5B	ATP synthase, H+ transporting mitochondrial F1 complex, beta subunit	PSD fraction	16635246
ATP5C1	ATP synthase, H+ transporting, mitochondrial F1 complex, gamma polypeptide 1	PSD fraction	16635246
ATP6V0A1	ATPase, H+ transporting, lysosomal V0 subunit A1	PSD fraction	16635246
ATP6V0D1	ATPase, H+ transporting, lysosomal V0 subunit D1	PSD fraction	16635246
ATP6V1A	ATPase, H+ transporting, lysosomal V1 subunit A	PSD fraction	16635246
ATP6V1B2	ATPase, H+ transporting, lysosomal V1 subunit B2	PSD fraction	16635246
ATP6V1C1	ATPase, H+ transporting, lysosomal V1 subunit C1	PSD fraction	16635246
ATP6V1D	ATPase, H+ transporting, lysosomal V1 subunit D	PSD fraction	16635246
ATP6V1E1	ATPase, H+ transporting, lysosomal V1 subunit E1	PSD fraction	16635246
ATP6V1H	ATPase, H+ transporting, lysosomal V1 subunit H	PSD fraction	16635246
ATPIF1	ATPase inhibitory factor 1	PSD fraction	16635246
ATRN	Attractin	HRP-LRRTM1, HRP-LRRTM2	27565350
ATRX	alpha thalassemia/mental retardation syndrome X-linked homolog (human)	PSD fraction	16635246
AVPI1	arginine vasopressin-induced 1	PSD fraction	16635246
AW555464	expressed sequence AW555464	PSD fraction	16635246
AZI2	5-azacytidine induced gene 2	PSD fraction	16635246
BAD	BCL2-associated agonist of cell death	PSD fraction	16635246
BAG2	BCL2-associated athanogene 2	PSD fraction	16635246
BAI1	brain-specific angiogenesis inhibitor 1	PSD fraction, HRP-LRRTM1, HRP-LRRTM2	16635246, 27565350
BAI2	Brain-specific angiogenesis inhibitor 2 (Predicted)	HRP-LRRTM1, HRP-LRRTM2	27565350
BAI3	brain-specific angiogenesis inhibitor 3	PSD fraction, HRP-LRRTM1, HRP-LRRTM2	16635246, 27565350
BAIAP2	brain-specific angiogenesis inhibitor 1-associated protein 2	PSD fraction	16635246
BANF1	barrier to autointegration factor 1	PSD fraction	16635246
BASP1	brain abundant, membrane attached signal protein 1	PSD fraction	16635246
BAZ1B	bromodomain adjacent to zinc finger domain, 1B	PSD fraction	16635246
BC005764	cDNA sequence BC005764	PSD fraction	16635246
BCAN	brevican	PSD fraction	16635246
BCAS1	breast carcinoma amplified sequence 1	PSD fraction	16635246
BCKDK	branched chain ketoacid dehydrogenase kinase	PSD fraction	16635246
BCR	breakpoint cluster region	PSD fraction	16635246
BDH1	3-hydroxybutyrate dehydrogenase, type 1	PSD fraction	16635246
BEGAIN	brain-enriched guanylate kinase-associated	PSD fraction	16635246
BIN1	bridging integrator 1	PSD fraction	16635246
BIRC6	baculoviral IAP repeat-containing 6	PSD fraction	16635246
BLNK	B-cell linker	PSD fraction	16635246
BMPR2	Bone morphogenic protein receptor, type II (Serine/threonine kinase)	HRP-LRRTM1, HRP-LRRTM2	27565350
BRINP1	BMP/retinoic acid-inducible neural-specific protein 1	HRP-LRRTM1, HRP-LRRTM2	27565350
BRINP2	BMP/retinoic acid-inducible neural-specific protein 2	HRP-LRRTM1, HRP-LRRTM2	27565350
BRINP3	BMP/retinoic acid-inducible neural-specific protein 3	HRP-LRRTM1, HRP-LRRTM2	27565350
BRP44	brain protein 44	PSD fraction	16635246
BRP44L	brain protein 44-like	PSD fraction	16635246
BRSK1	BR serine/threonine kinase 1	PSD fraction	16635246
BSG	basigin	PSD fraction, HRP-LRRTM1, HRP-LRRTM2	16635246, 27565350
BSN	bassoon	PSD fraction	16635246
BTBD17	BTB (POZ) domain containing 17	PSD fraction	16635246
C1QBP	complement component 1, q subcomponent binding protein	PSD fraction	16635246
C230096C10RIK	RIKEN cDNA C230096C10 gene	PSD fraction	16635246
C5ORF26		PSD fraction	16635246
CACNA1A	calcium channel, voltage-dependent, P/Q type, alpha 1A subunit	PSD fraction	16635246
CACNA1B	calcium channel, voltage-dependent, N type, alpha 1B subunit	PSD fraction	16635246
CACNA1C	calcium channel, voltage-dependent, L type, alpha 1C subunit	PSD fraction	16635246
CACNA1E	calcium channel, voltage-dependent, R type, alpha 1E subunit	PSD fraction	16635246
CACNA2D1	calcium channel, voltage-dependent, alpha2/delta subunit 1	PSD fraction, HRP-LRRTM1, HRP-LRRTM2	16635246, 27565350
CACNA2D2	calcium channel, voltage-dependent, alpha 2/delta subunit 2	PSD fraction	16635246
CACNA2D3	calcium channel, voltage-dependent, alpha2/delta subunit 3	PSD fraction, HRP-LRRTM1, HRP-LRRTM2	16635246, 27565350
CACNB1	calcium channel, voltage-dependent, beta 1 subunit	PSD fraction	16635246
CACNB3	calcium channel, voltage-dependent, beta 3 subunit	PSD fraction	16635246
CACNG2	calcium channel, voltage-dependent, gamma subunit 2	PSD fraction, HRP-LRRTM1, HRP-LRRTM2	16635246, 27565350
CACNG3	calcium channel, voltage-dependent, gamma subunit 3	PSD fraction	16635246
CADM1	Cell adhesion molecule 1	HRP-LRRTM1, HRP-LRRTM2	27565350
CADM3	Cell adhesion molecule 3	HRP-LRRTM1, HRP-LRRTM2	27565350
CADM4	Cell adhesion molecule 4	HRP-LRRTM1, HRP-LRRTM2	27565350
CALB2	calbindin 2	PSD fraction	16635246
CALCOCO1	calcium binding and coiled coil domain 1	PSD fraction	16635246
CALM1	calmodulin 1	PSD fraction	16635246
CALM5	calmodulin 5	PSD fraction	16635246
CAMK2A	calcium/calmodulin-dependent protein kinase II alpha	PSD fraction	16635246
CAMK2B	calcium/calmodulin-dependent protein kinase II, beta	PSD fraction	16635246
CAMK2D	calcium/calmodulin-dependent protein kinase II, delta	PSD fraction	16635246
CAMK2G	calcium/calmodulin-dependent protein kinase II gamma	PSD fraction	16635246
CAMKV	CaM kinase-like vesicle-associated	PSD fraction	16635246
CANX	calnexin	PSD fraction	16635246
CAPZA1	capping protein (actin filament) muscle Z-line, alpha 1	PSD fraction	16635246
CAPZA2	capping protein (actin filament) muscle Z-line, alpha 2	PSD fraction	16635246
CAPZB	capping protein (actin filament) muscle Z-line, beta	PSD fraction	16635246
CASK	calcium/calmodulin-dependent serine protein kinase (MAGUK family)	PSD fraction	16635246
CASKIN1	CASK interacting protein 1	PSD fraction	16635246
CAT	catalase	PSD fraction	16635246
CBLN1	cerebellin 1 precursor protein	PSD fraction	16635246
CCDC109A	coiled-coil domain containing 109A	PSD fraction	16635246
CCNG2	cyclin G2	PSD fraction	16635246
CCNY	cyclin Y	PSD fraction	16635246
CCT2	chaperonin containing Tcp1, subunit 2 (beta)	PSD fraction	16635246
CCT3	chaperonin containing Tcp1, subunit 3 (gamma)	PSD fraction	16635246
CCT4	chaperonin containing Tcp1, subunit 4 (delta)	PSD fraction	16635246
CCT5	chaperonin containing Tcp1, subunit 5 (epsilon)	PSD fraction	16635246
CCT6A	chaperonin containing Tcp1, subunit 6a (zeta)	PSD fraction	16635246
CCT7	chaperonin containing Tcp1, subunit 7 (eta)	PSD fraction	16635246
CCT8	chaperonin containing Tcp1, subunit 8 (theta)	PSD fraction	16635246
CD200	OX-2 membrane glycoprotein	HRP-LRRTM1, HRP-LRRTM2	27565350
CD44	CD44 antigen	HRP-LRRTM1, HRP-LRRTM2	27565350
CD59A	CD59a antigen	PSD fraction	16635246
CDC42BPB	CDC42 binding protein kinase beta	PSD fraction	16635246
CDH10	cadherin 10	PSD fraction, HRP-LRRTM1, HRP-LRRTM2	16635246, 27565350
CDH11	Protein Cdh11	HRP-LRRTM1, HRP-LRRTM2	27565350
CDH13	cadherin 13	PSD fraction, HRP-LRRTM1, HRP-LRRTM2	16635246, 27565350
CDH2	cadherin 2	PSD fraction, HRP-LRRTM1, HRP-LRRTM2	16635246, 27565350
CDH20	Cadherin-20	HRP-LRRTM1, HRP-LRRTM2	27565350
CDH4	Cadherin-4 (Fragment)	HRP-LRRTM1, HRP-LRRTM2	27565350
CDH6	Cadherin-6	HRP-LRRTM1, HRP-LRRTM2	27565350
CDH7	Cadherin 7, type 2	HRP-LRRTM1, HRP-LRRTM2	27565350
CDH8	Cadherin-8	HRP-LRRTM1, HRP-LRRTM2	27565350
CDH9	Protein Cdh9	HRP-LRRTM1, HRP-LRRTM2	27565350
CDIPT	CDP-diacylglycerol--inositol 3-phosphatidyltransferase (phosphatidylinositol synthase)	PSD fraction	16635246
CDK5	cyclin-dependent kinase 5	PSD fraction	16635246
CDK5R1	cyclin-dependent kinase 5, regulatory subunit 1 (p35)	PSD fraction	16635246
CDK5RAP3	CDK5 regulatory subunit associated protein 3	PSD fraction	16635246
CDKL2	cyclin-dependent kinase-like 2 (CDC2-related kinase)	PSD fraction	16635246
CDKL5	cyclin-dependent kinase-like 5	PSD fraction	16635246
CELSR2	Cadherin EGF LAG seven-pass G-type receptor 2	HRP-LRRTM1, HRP-LRRTM2	27565350
CELSR3	Cadherin EGF LAG seven-pass G-type receptor 3	HRP-LRRTM1, HRP-LRRTM2	27565350
CEND1	cell cycle exit and neuronal differentiation 1	PSD fraction	16635246
CFL1	cofilin 1, non-muscle	PSD fraction	16635246
CHCHD3	coiled-coil-helix-coiled-coil-helix domain containing 3	PSD fraction	16635246
CHCHD6	coiled-coil-helix-coiled-coil-helix domain containing 6	PSD fraction	16635246
CHL1	Protein Chl1 (Fragment)	HRP-LRRTM1, HRP-LRRTM2	27565350
CHRM3	Muscarinic acetylcholine receptor M3	HRP-LRRTM1, HRP-LRRTM2	27565350
CIT	citron	PSD fraction	16635246
CKAP4	cytoskeleton-associated protein 4	PSD fraction	16635246
CKAP5	cytoskeleton associated protein 5	PSD fraction	16635246
CKB	creatine kinase, brain	PSD fraction	16635246
CKMT1	creatine kinase, mitochondrial 1, ubiquitous	PSD fraction	16635246
CLASP2	CLIP associating protein 2	PSD fraction	16635246
CLIP1	CAP-GLY domain containing linker protein 1	PSD fraction	16635246
CLIP2	CAP-GLY domain containing linker protein 2	PSD fraction	16635246
CLMN	calmin	PSD fraction	16635246
CLTA	clathrin, light polypeptide (Lca)	PSD fraction	16635246
CLTB	clathrin, light polypeptide (Lcb)	PSD fraction	16635246
CLTC	clathrin, heavy polypeptide (Hc)	PSD fraction	16635246
CLU	clusterin	PSD fraction	16635246
CMPK1	cytidine monophosphate (UMP-CMP) kinase 1	PSD fraction	16635246
CNKSR2	connector enhancer of kinase suppressor of Ras 2	PSD fraction	16635246
CNNM1	cyclin M1	PSD fraction	16635246
CNP	2',3'-cyclic nucleotide 3' phosphodiesterase	PSD fraction	16635246
CNR1	Cannabinoid receptor 1	HRP-LRRTM1, HRP-LRRTM2	27565350
CNRIP1	cannabinoid receptor interacting protein 1	PSD fraction	16635246
CNTFR	ciliary neurotrophic factor receptor	PSD fraction	16635246
CNTN1	contactin 1	PSD fraction, HRP-LRRTM1, HRP-LRRTM2	16635246, 27565350
CNTN2	contactin 2	PSD fraction	16635246
CNTN3	Contactin-3	HRP-LRRTM1, HRP-LRRTM2	27565350
CNTN4	Contactin-4	HRP-LRRTM1, HRP-LRRTM2	27565350
CNTN5	Contactin-5	HRP-LRRTM1, HRP-LRRTM2	27565350
CNTN6	Contactin-6	HRP-LRRTM1, HRP-LRRTM2	27565350
CNTNAP1	contactin associated protein-like 1	PSD fraction, HRP-LRRTM1, HRP-LRRTM2	16635246, 27565350
CNTNAP5A	Contactin-associated protein like 5-1	HRP-LRRTM1, HRP-LRRTM2	27565350
COMTD1	catechol-O-methyltransferase domain containing 1	PSD fraction	16635246
COPA	coatomer protein complex subunit alpha	PSD fraction	16635246
COPB2	coatomer protein complex, subunit beta 2 (beta prime)	PSD fraction	16635246
COPS3	COP9 (constitutive photomorphogenic) homolog, subunit 3 (Arabidopsis thaliana)	PSD fraction	16635246
CORO1A	coronin, actin binding protein 1A	PSD fraction	16635246
CORO1B	coronin, actin binding protein 1B	PSD fraction	16635246
CORO1C	coronin, actin binding protein 1C	PSD fraction	16635246
CORO2B	coronin, actin binding protein, 2B	PSD fraction	16635246
CP	Ceruloplasmin	HRP-LRRTM1, HRP-LRRTM2	27565350
CPEB3	cytoplasmic polyadenylation element binding protein 3	PSD fraction	16635246
CPNE6	copine VI	PSD fraction	16635246
CPT2	carnitine palmitoyltransferase 2	PSD fraction	16635246
CRIPT	cysteine-rich PDZ-binding protein	PSD fraction	16635246
CRMP1	collapsin response mediator protein 1	PSD fraction	16635246
CRTAC1	cartilage acidic protein 1	PSD fraction, HRP-LRRTM1, HRP-LRRTM2	16635246, 27565350
CRYAB	crystallin, alpha B	PSD fraction	16635246
CS	citrate synthase	PSD fraction	16635246
CSE1L	chromosome segregation 1-like (S. cerevisiae)	PSD fraction	16635246
CSNK1A1	casein kinase 1, alpha 1	PSD fraction	16635246
CSNK1E	casein kinase 1, epsilon	PSD fraction	16635246
CSNK2A1	casein kinase 2, alpha 1 polypeptide	PSD fraction	16635246
CSNK2B	casein kinase 2, beta polypeptide	PSD fraction	16635246
CSPG5	chondroitin sulfate proteoglycan 5	PSD fraction, HRP-LRRTM1, HRP-LRRTM2	16635246, 27565350
CSRP1	cysteine and glycine-rich protein 1	PSD fraction	16635246
CTNNA1	catenin (cadherin associated protein), alpha 1	PSD fraction	16635246
CTNNA2	catenin (cadherin associated protein), alpha 2	PSD fraction	16635246
CTNNB1	catenin (cadherin associated protein), beta 1	PSD fraction	16635246
CTNND1	catenin (cadherin associated protein), delta 1	PSD fraction	16635246
CTNND2	catenin (cadherin associated protein), delta 2	PSD fraction	16635246
CTTN	cortactin	PSD fraction	16635246
CTTNBP2	cortactin binding protein 2	PSD fraction	16635246
CUL5	cullin 5	PSD fraction	16635246
CXADR	Coxsackievirus and adenovirus receptor homolog	HRP-LRRTM1, HRP-LRRTM2	27565350
CYB5B	cytochrome b5 type B	PSD fraction	16635246
CYC1	cytochrome c-1	PSD fraction	16635246
CYFIP1	cytoplasmic FMR1 interacting protein 1	PSD fraction	16635246
CYFIP2	cytoplasmic FMR1 interacting protein 2	PSD fraction	16635246
CYLD	cylindromatosis (turban tumor syndrome)	PSD fraction	16635246
CYP1B1	cytochrome P450, family 1, subfamily b, polypeptide 1	PSD fraction	16635246
D10JHU81E	DNA segment, Chr 10, Johns Hopkins University 81 expressed	PSD fraction	16635246
D10WSU52E	DNA segment, Chr 10, Wayne State University 52, expressed	PSD fraction	16635246
D1PAS1	DNA segment, Chr 1, Pasteur Institute 1	PSD fraction	16635246
D3BWG0562E	DNA segment, Chr 3, Brigham & Women's Genetics 0562 expressed	PSD fraction	16635246
D430041D05RIK	RIKEN cDNA D430041D05 gene	PSD fraction	16635246
D630045J12RIK	RIKEN cDNA D630045J12 gene	PSD fraction	16635246
DAAM1	dishevelled associated activator of morphogenesis 1	PSD fraction	16635246
DAB2IP	disabled homolog 2 (Drosophila) interacting protein	PSD fraction	16635246
DBC1	deleted in bladder cancer 1 (human)	PSD fraction	16635246
DBN1	drebrin 1	PSD fraction	16635246
DBT	dihydrolipoamide branched chain transacylase E2	PSD fraction	16635246
DCC	Netrin receptor DCC	HRP-LRRTM1, HRP-LRRTM2	27565350
DCHS1	dachsous 1 (Drosophila)	PSD fraction, HRP-LRRTM1, HRP-LRRTM2	16635246, 27565350
DCLK1	doublecortin-like kinase 1	PSD fraction	16635246
DCLK2	doublecortin-like kinase 2	PSD fraction	16635246
DCTN1	dynactin 1	PSD fraction	16635246
DCTN2	dynactin 2	PSD fraction	16635246
DCTN4	dynactin 4	PSD fraction	16635246
DDOST	dolichyl-di-phosphooligosaccharide-protein glycotransferase	PSD fraction	16635246
DDX1	DEAD (Asp-Glu-Ala-Asp) box polypeptide 1	PSD fraction	16635246
DDX3X	DEAD/H (Asp-Glu-Ala-Asp/His) box polypeptide 3, X-linked	PSD fraction	16635246
DDX5	DEAD (Asp-Glu-Ala-Asp) box polypeptide 5	PSD fraction	16635246
DECR1	2,4-dienoyl CoA reductase 1, mitochondrial	PSD fraction	16635246
DES	desmin	PSD fraction	16635246
DGKB	diacylglycerol kinase, beta	PSD fraction	16635246
DGKZ	diacylglycerol kinase zeta	PSD fraction	16635246
DHRS4	dehydrogenase/reductase (SDR family) member 4	PSD fraction	16635246
DHRS7B	dehydrogenase/reductase (SDR family) member 7B	PSD fraction	16635246
DIP2B	DIP2 disco-interacting protein 2 homolog B (Drosophila)	PSD fraction	16635246
DIRAS1	DIRAS family, GTP-binding RAS-like 1	PSD fraction	16635246
DIRAS2	DIRAS family, GTP-binding RAS-like 2	PSD fraction	16635246
DLAT	dihydrolipoamide S-acetyltransferase (E2 component of pyruvate dehydrogenase complex)	PSD fraction	16635246
DLD	dihydrolipoamide dehydrogenase	PSD fraction	16635246
DLG1	discs, large homolog 1 (Drosophila)	PSD fraction	16635246
DLG2	discs, large homolog 2 (Drosophila)	PSD fraction	16635246
DLG3	discs, large homolog 3 (Drosophila)	PSD fraction	16635246
DLG4	discs, large homolog 4 (Drosophila)	PSD fraction	16635246
DLGAP1	discs, large (Drosophila) homolog-associated protein 1	PSD fraction	16635246
DLGAP2	discs, large (Drosophila) homolog-associated protein 2	PSD fraction	16635246
DLGAP4	discs, large homolog-associated protein 4 (Drosophila)	PSD fraction	16635246
DLST	dihydrolipoamide S-succinyltransferase (E2 component of 2-oxo-glutarate complex)	PSD fraction	16635246
DMD	dystrophin, muscular dystrophy	PSD fraction	16635246
DNAJA1	DnaJ (Hsp40) homolog, subfamily A, member 1	PSD fraction	16635246
DNAJA2	DnaJ (Hsp40) homolog, subfamily A, member 2	PSD fraction	16635246
DNAJA3	DnaJ (Hsp40) homolog, subfamily A, member 3	PSD fraction	16635246
DNAJB2	DnaJ (Hsp40) homolog, subfamily B, member 2	PSD fraction	16635246
DNAJB6	DnaJ (Hsp40) homolog, subfamily B, member 6	PSD fraction	16635246
DNAJC11	DnaJ (Hsp40) homolog, subfamily C, member 11	PSD fraction	16635246
DNAJC6	DnaJ (Hsp40) homolog, subfamily C, member 6	PSD fraction	16635246
DNM1	dynamin 1	PSD fraction	16635246
DNM2	dynamin 2	PSD fraction	16635246
DNM3	dynamin 3	PSD fraction	16635246
DOC2A	double C2, alpha	PSD fraction	16635246
DOCK3	dedicator of cyto-kinesis 3	PSD fraction	16635246
DOCK7	dedicator of cytokinesis 7	PSD fraction	16635246
DPM1	dolichol-phosphate (beta-D) mannosyltransferase 1	PSD fraction	16635246
DPP6	dipeptidylpeptidase 6	PSD fraction	16635246
DPYSL2	dihydropyrimidinase-like 2	PSD fraction	16635246
DPYSL4	dihydropyrimidinase-like 4	PSD fraction	16635246
DPYSL5	dihydropyrimidinase-like 5	PSD fraction	16635246
DSCAML1	Down syndrome cell adhesion molecule-like 1 (Predicted)	HRP-LRRTM1, HRP-LRRTM2	27565350
DSG1A	desmoglein 1 alpha	PSD fraction	16635246
DSP	desmoplakin	PSD fraction	16635246
DST	dystonin	PSD fraction	16635246
DTD1	D-tyrosyl-tRNA deacylase 1 homolog (S. cerevisiae)	PSD fraction	16635246
DTNA	dystrobrevin alpha	PSD fraction	16635246
DUSP10	dual specificity phosphatase 10	PSD fraction	16635246
DUSP3	dual specificity phosphatase 3 (vaccinia virus phosphatase VH1-related)	PSD fraction	16635246
DUSP4	dual specificity phosphatase 4	PSD fraction	16635246
DYNC1H1	dynein cytoplasmic 1 heavy chain 1	PSD fraction	16635246
DYNC1I1	dynein cytoplasmic 1 intermediate chain 1	PSD fraction	16635246
DYNC1I2	dynein cytoplasmic 1 intermediate chain 2	PSD fraction	16635246
DYNC1LI1	dynein cytoplasmic 1 light intermediate chain 1	PSD fraction	16635246
DYNLL1	dynein light chain LC8-type 1	PSD fraction	16635246
DYNLL2	dynein light chain LC8-type 2	PSD fraction	16635246
EEA1	early endosome antigen 1	PSD fraction	16635246
EEF1A1	eukaryotic translation elongation factor 1 alpha 1	PSD fraction	16635246
EEF1A2	eukaryotic translation elongation factor 1 alpha 2	PSD fraction	16635246
EEF1B2	eukaryotic translation elongation factor 1 beta 2	PSD fraction	16635246
EEF1G	eukaryotic translation elongation factor 1 gamma	PSD fraction	16635246
EEF2	eukaryotic translation elongation factor 2	PSD fraction	16635246
EFNB1	Ephrin B1	HRP-LRRTM1, HRP-LRRTM2	27565350
EFR3A	EFR3 homolog A (S. cerevisiae)	PSD fraction	16635246
EFR3B	EFR3 homolog B (S. cerevisiae)	PSD fraction	16635246
EGFR	Epidermal growth factor receptor, isoform CRA_b	HRP-LRRTM1, HRP-LRRTM2	27565350
EHD3	EH-domain containing 3	PSD fraction	16635246
EHMT2	euchromatic histone lysine N-methyltransferase 2	PSD fraction	16635246
EIF3D	eukaryotic translation initiation factor 3, subunit D	PSD fraction	16635246
EIF4A2	eukaryotic translation initiation factor 4A2	PSD fraction	16635246
EIF4B	eukaryotic translation initiation factor 4B	PSD fraction	16635246
EIF4E	eukaryotic translation initiation factor 4E	PSD fraction	16635246
ELFN1	Protein Elfn1	HRP-LRRTM1, HRP-LRRTM2	27565350
ELFN2	Protein LOC100910536	HRP-LRRTM1, HRP-LRRTM2	27565350
ELMO2	engulfment and cell motility 2, ced-12 homolog (C. elegans)	PSD fraction	16635246
ENAH	enabled homolog (Drosophila)	PSD fraction	16635246
ENDOG	endonuclease G	PSD fraction	16635246
ENO1	enolase 1, alpha non-neuron	PSD fraction	16635246
ENO2	enolase 2, gamma neuronal	PSD fraction	16635246
ENO3	enolase 3, beta muscle	PSD fraction	16635246
EPB4.1L1	erythrocyte protein band 4.1-like 1	PSD fraction	16635246
EPB4.1L3	erythrocyte protein band 4.1-like 3	PSD fraction	16635246
EPB4.9	erythrocyte protein band 4.9	PSD fraction	16635246
EPHA2	Protein Epha2	HRP-LRRTM1, HRP-LRRTM2	27565350
EPHA3	Ephrin type-A receptor 3	HRP-LRRTM1, HRP-LRRTM2	27565350
EPHA4	Eph receptor A4	PSD fraction, HRP-LRRTM1, HRP-LRRTM2	16635246, 27565350
EPHA6	Ephrin type-A receptor 6	HRP-LRRTM1, HRP-LRRTM2	27565350
EPHA7	Ephrin type-A receptor 7	HRP-LRRTM1, HRP-LRRTM2	27565350
EPHB1	Eph receptor B1	PSD fraction, HRP-LRRTM1, HRP-LRRTM2	16635246, 27565350
EPHB2	Protein Ephb2 (Fragment)	HRP-LRRTM1, HRP-LRRTM2	27565350
EPHB3	Eph receptor B3 (Predicted)	HRP-LRRTM1, HRP-LRRTM2	27565350
EPHB6	Ephrin type-B receptor 6	HRP-LRRTM1, HRP-LRRTM2	27565350
EPN2	epsin 2	PSD fraction	16635246
EPS15L1	epidermal growth factor receptor pathway substrate 15-like 1	PSD fraction	16635246
ERBB2IP	Erbb2 interacting protein	PSD fraction	16635246
ERBB4	Receptor tyrosine-protein kinase erbB-4 (Fragment)	HRP-LRRTM1, HRP-LRRTM2	27565350
ERC1	ELKS/RAB6-interacting/CAST family member 1	PSD fraction	16635246
ERC2	ELKS/RAB6-interacting/CAST family member 2	PSD fraction	16635246
ETFDH	electron transferring flavoprotein, dehydrogenase	PSD fraction	16635246
ETL4	enhancer trap locus 4	PSD fraction	16635246
EXOC2	exocyst complex component 2	PSD fraction	16635246
EXOC3	exocyst complex component 3	PSD fraction	16635246
EXOC4	exocyst complex component 4	PSD fraction	16635246
EXOC5	exocyst complex component 5	PSD fraction	16635246
EXOC6B	exocyst complex component 6B	PSD fraction	16635246
EXOC7	exocyst complex component 7	PSD fraction	16635246
EXOC8	exocyst complex component 8	PSD fraction	16635246
EXT2	exostoses (multiple) 2	PSD fraction	16635246
EZR	ezrin	PSD fraction	16635246
F2RL1	coagulation factor II (thrombin) receptor-like 1	PSD fraction	16635246
F2RL3	coagulation factor II (thrombin) receptor-like 3	PSD fraction	16635246
FABP5	fatty acid binding protein 5, epidermal	PSD fraction	16635246
FAM171A1	family with sequence similarity 171, member A1	PSD fraction, HRP-LRRTM1, HRP-LRRTM2	16635246, 27565350
FAM171A2	Protein Fam171a2	HRP-LRRTM1, HRP-LRRTM2	27565350
FAM171B	Protein Fam171b	HRP-LRRTM1, HRP-LRRTM2	27565350
FAM38A	family with sequence similarity 38, member A	PSD fraction	16635246
FAM40B	family with sequence similarity 40, member B	PSD fraction	16635246
FAM81A	family with sequence similarity 81, member A	PSD fraction	16635246
FAM82A2	family with sequence similarity 82, member A2	PSD fraction	16635246
FASN	fatty acid synthase	PSD fraction	16635246
FBXO2	F-box protein 2	PSD fraction	16635246
FBXO31	F-box protein 31	PSD fraction	16635246
FBXO41	F-box protein 41	PSD fraction	16635246
FES	feline sarcoma oncogene	PSD fraction	16635246
FGD4	FYVE, RhoGEF and PH domain containing 4	PSD fraction	16635246
FGFR1	Fibroblast growth factor receptor	HRP-LRRTM1, HRP-LRRTM2	27565350
FIBP	fibroblast growth factor (acidic) intracellular binding protein	PSD fraction	16635246
FLNC	filamin C, gamma	PSD fraction	16635246
FLOT1	flotillin 1	PSD fraction	16635246
FLOT2	flotillin 2	PSD fraction	16635246
FLRT2	Protein Flrt2	HRP-LRRTM1, HRP-LRRTM2	27565350
FLRT3	Leucine-rich repeat transmembrane protein FLRT3	HRP-LRRTM1, HRP-LRRTM2	27565350
FMNL1	formin-like 1	PSD fraction	16635246
FMNL3	formin-like 3	PSD fraction	16635246
FSCN1	fascin homolog 1, actin bundling protein (Strongylocentrotus purpuratus)	PSD fraction	16635246
FUS	fusion, derived from t(12;16) malignant liposarcoma (human)	PSD fraction	16635246
FYN	Fyn proto-oncogene	PSD fraction	16635246
G3BP2	GTPase activating protein (SH3 domain) binding protein 2	PSD fraction	16635246
GABARAPL2	gamma-aminobutyric acid (GABA) A receptor-associated protein-like 2	PSD fraction	16635246
GABBR1	gamma-aminobutyric acid (GABA) B receptor, 1	PSD fraction, HRP-LRRTM1, HRP-LRRTM2	16635246, 27565350
GABBR2	gamma-aminobutyric acid (GABA) B receptor, 2	PSD fraction, HRP-LRRTM1, HRP-LRRTM2	16635246, 27565350
GABRA1	gamma-aminobutyric acid (GABA) A receptor, subunit alpha 1	PSD fraction	16635246
GAD1	glutamic acid decarboxylase 1	PSD fraction	16635246
GAP43	growth associated protein 43	PSD fraction	16635246
GAPDH	glyceraldehyde-3-phosphate dehydrogenase	PSD fraction	16635246
GAS7	growth arrest specific 7	PSD fraction	16635246
GBAS	glioblastoma amplified sequence	PSD fraction	16635246
GCFC1	GC-rich sequence DNA-binding factor 1	PSD fraction	16635246
GDAP1	ganglioside-induced differentiation-associated-protein 1	PSD fraction	16635246
GDAP1L1	ganglioside-induced differentiation-associated protein 1-like 1	PSD fraction	16635246
GDI1	guanosine diphosphate (GDP) dissociation inhibitor 1	PSD fraction	16635246
GFRA2	Glial cell line derived neurotrophic factor family receptor alpha 2	HRP-LRRTM1, HRP-LRRTM2	27565350
GIPC1	GIPC PDZ domain containing family, member 1	PSD fraction	16635246
GIT1	G protein-coupled receptor kinase-interactor 1	PSD fraction	16635246
GJA1	gap junction protein, alpha 1	PSD fraction	16635246
GJB6	gap junction protein, beta 6	PSD fraction	16635246
GLS2	glutaminase 2 (liver, mitochondrial)	PSD fraction	16635246
GLUD1	glutamate dehydrogenase 1	PSD fraction	16635246
GLUL	glutamate-ammonia ligase (glutamine synthetase)	PSD fraction	16635246
GM6607	predicted gene 6607	PSD fraction	16635246
GNAI2	guanine nucleotide binding protein (G protein), alpha inhibiting 2	PSD fraction	16635246
GNAO1	guanine nucleotide binding protein, alpha O	PSD fraction	16635246
GNAQ	guanine nucleotide binding protein, alpha q polypeptide	PSD fraction	16635246
GNAS	GNAS (guanine nucleotide binding protein, alpha stimulating) complex locus	PSD fraction	16635246
GNAZ	guanine nucleotide binding protein, alpha z subunit	PSD fraction	16635246
GNB1	guanine nucleotide binding protein (G protein), beta 1	PSD fraction	16635246
GNB2	guanine nucleotide binding protein (G protein), beta 2	PSD fraction	16635246
GNB2L1	guanine nucleotide binding protein (G protein), beta polypeptide 2 like 1	PSD fraction	16635246
GNB4	guanine nucleotide binding protein (G protein), beta 4	PSD fraction	16635246
GNB5	guanine nucleotide binding protein (G protein), beta 5	PSD fraction	16635246
GNG12	guanine nucleotide binding protein (G protein), gamma 12	PSD fraction	16635246
GOLGA2	golgi autoantigen, golgin subfamily a, 2	PSD fraction	16635246
GOSR1	golgi SNAP receptor complex member 1	PSD fraction	16635246
GOT2	glutamate oxaloacetate transaminase 2, mitochondrial	PSD fraction	16635246
GPC6	Gpc6	HRP-LRRTM1, HRP-LRRTM2	27565350
GPD2	glycerol phosphate dehydrogenase 2, mitochondrial	PSD fraction	16635246
GPHN	gephyrin	PSD fraction	16635246
GPM6A	glycoprotein m6a	PSD fraction	16635246
GPR158	G protein-coupled receptor 158	PSD fraction, HRP-LRRTM1, HRP-LRRTM2	16635246, 27565350
GPR85	G protein-coupled receptor 85	PSD fraction	16635246
GPRASP2	G protein-coupled receptor associated sorting protein 2	PSD fraction	16635246
GPRIN1	G protein-regulated inducer of neurite outgrowth 1	PSD fraction	16635246
GPX4	glutathione peroxidase 4	PSD fraction	16635246
GRB10	growth factor receptor bound protein 10	PSD fraction	16635246
GRB2	growth factor receptor bound protein 2	PSD fraction	16635246
GRCC10	gene rich cluster, C10 gene	PSD fraction	16635246
GRIA1	glutamate receptor, ionotropic, AMPA1 (alpha 1)	PSD fraction, HRP-LRRTM1, HRP-LRRTM2	16635246, 27565350
GRIA2	glutamate receptor, ionotropic, AMPA2 (alpha 2)	PSD fraction, HRP-LRRTM1, HRP-LRRTM2	16635246, 27565350
GRIA3	glutamate receptor, ionotropic, AMPA3 (alpha 3)	PSD fraction, HRP-LRRTM1, HRP-LRRTM2	16635246, 27565350
GRIA4	glutamate receptor, ionotropic, AMPA4 (alpha 4)	PSD fraction, HRP-LRRTM1, HRP-LRRTM2	16635246, 27565350
GRID1	Glutamate receptor ionotropic, delta-1	HRP-LRRTM1, HRP-LRRTM2	27565350
GRID2	glutamate receptor, ionotropic, delta 2	PSD fraction	16635246
GRIK2	glutamate receptor, ionotropic, kainate 2 (beta 2)	PSD fraction, HRP-LRRTM1, HRP-LRRTM2	16635246, 27565350
GRIK3	Glutamate receptor ionotropic, kainate 3	HRP-LRRTM1, HRP-LRRTM2	27565350
GRIN1	glutamate receptor, ionotropic, NMDA1 (zeta 1)	PSD fraction, HRP-LRRTM1, HRP-LRRTM2	16635246, 27565350
GRIN2A	glutamate receptor, ionotropic, NMDA2A (epsilon 1)	PSD fraction, HRP-LRRTM1, HRP-LRRTM2	16635246, 27565350
GRIN2B	glutamate receptor, ionotropic, NMDA2B (epsilon 2)	PSD fraction, HRP-LRRTM1, HRP-LRRTM2	16635246, 27565350
GRIN2D	glutamate receptor, ionotropic, NMDA2D (epsilon 4)	PSD fraction	16635246
GRIP1	glutamate receptor interacting protein 1	PSD fraction	16635246
GRIP2	glutamate receptor interacting protein 2	PSD fraction	16635246
GRM1	glutamate receptor, metabotropic 1	PSD fraction, HRP-LRRTM1, HRP-LRRTM2	16635246, 27565350
GRM2	Metabotropic glutamate receptor 2	HRP-LRRTM1, HRP-LRRTM2	27565350
GRM3	glutamate receptor, metabotropic 3	PSD fraction, HRP-LRRTM1, HRP-LRRTM2	16635246, 27565350
GRM5	glutamate receptor, metabotropic 5	PSD fraction	16635246
GRM7	glutamate receptor, metabotropic 7	PSD fraction, HRP-LRRTM1, HRP-LRRTM2	16635246, 27565350
GSK3B	glycogen synthase kinase 3 beta	PSD fraction	16635246
GSN	gelsolin	PSD fraction	16635246
GSTO1	glutathione S-transferase omega 1	PSD fraction	16635246
GUCY1A2	guanylate cyclase 1, soluble, alpha 2	PSD fraction	16635246
GUCY1B3	guanylate cyclase 1, soluble, beta 3	PSD fraction	16635246
HADHA	hydroxyacyl-Coenzyme A dehydrogenase/3-ketoacyl-Coenzyme A thiolase/enoyl-Coenzyme A hydratase (trifunctional protein), alpha subunit	PSD fraction	16635246
HADHB	hydroxyacyl-Coenzyme A dehydrogenase/3-ketoacyl-Coenzyme A thiolase/enoyl-Coenzyme A hydratase (trifunctional protein), beta subunit	PSD fraction	16635246
HAPLN1	hyaluronan and proteoglycan link protein 1	PSD fraction, HRP-LRRTM1, HRP-LRRTM2	16635246, 27565350
HAPLN2	hyaluronan and proteoglycan link protein 2	PSD fraction	16635246
HCN2	hyperpolarization-activated, cyclic nucleotide-gated K+ 2	PSD fraction	16635246
HELQ	helicase, POLQ-like	PSD fraction	16635246
HIP1R	huntingtin interacting protein 1 related	PSD fraction	16635246
HIST1H1E	histone cluster 1, H1e	PSD fraction	16635246
HIST1H2AE	histone cluster 1, H2ae	PSD fraction	16635246
HIST3H2BA	histone cluster 3, H2ba	PSD fraction	16635246
HIST4H4	histone cluster 4, H4	PSD fraction	16635246
HK1	hexokinase 1	PSD fraction	16635246
HNRNPA3	heterogeneous nuclear ribonucleoprotein A3	PSD fraction	16635246
HNRNPH1	heterogeneous nuclear ribonucleoprotein H1	PSD fraction	16635246
HNRNPH2	heterogeneous nuclear ribonucleoprotein H2	PSD fraction	16635246
HNRNPM	heterogeneous nuclear ribonucleoprotein M	PSD fraction	16635246
HOMER1	homer homolog 1 (Drosophila)	PSD fraction	16635246
HOMER3	homer homolog 3 (Drosophila)	PSD fraction	16635246
HRAS1	Harvey rat sarcoma virus oncogene 1	PSD fraction	16635246
HSD17B10	hydroxysteroid (17-beta) dehydrogenase 10	PSD fraction	16635246
HSD17B12	hydroxysteroid (17-beta) dehydrogenase 12	PSD fraction	16635246
HSD17B4	hydroxysteroid (17-beta) dehydrogenase 4	PSD fraction	16635246
HSP90AB1	heat shock protein 90 alpha (cytosolic), class B member 1	PSD fraction	16635246
HSP90B1	heat shock protein 90, beta (Grp94), member 1	PSD fraction	16635246
HSPA12A	heat shock protein 12A	PSD fraction	16635246
HSPA1B	heat shock protein 1B	PSD fraction	16635246
HSPA5	heat shock protein 5	PSD fraction	16635246
HSPA9	heat shock protein 9	PSD fraction	16635246
HSPB1	heat shock protein 1	PSD fraction	16635246
HSPD1	heat shock protein 1 (chaperonin)	PSD fraction	16635246
HSPH1	heat shock 105kDa/110kDa protein 1	PSD fraction	16635246
IARS2	isoleucine-tRNA synthetase 2, mitochondrial	PSD fraction	16635246
ICA1	islet cell autoantigen 1	PSD fraction	16635246
ICAM5	Protein Icam5	HRP-LRRTM1, HRP-LRRTM2	27565350
IDH2	isocitrate dehydrogenase 2 (NADP+), mitochondrial	PSD fraction	16635246
IDH3A	isocitrate dehydrogenase 3 (NAD+) alpha	PSD fraction	16635246
IDH3B	isocitrate dehydrogenase 3 (NAD+) beta	PSD fraction	16635246
IDH3G	isocitrate dehydrogenase 3 (NAD+), gamma	PSD fraction	16635246
IGDCC4	Protein Igdcc4 (Fragment)	HRP-LRRTM1, HRP-LRRTM2	27565350
IGLON5	Protein Iglon5	HRP-LRRTM1, HRP-LRRTM2	27565350
IGSF21	immunoglobin superfamily, member 21	PSD fraction, HRP-LRRTM1, HRP-LRRTM2	16635246, 27565350
IGSF3	Immunoglobulin superfamily, member 3 (Predicted)	HRP-LRRTM1, HRP-LRRTM2	27565350
IGSF8	immunoglobulin superfamily, member 8	PSD fraction	16635246
IL1RAPL1	interleukin 1 receptor accessory protein-like 1	PSD fraction, HRP-LRRTM1, HRP-LRRTM2	16635246, 27565350
IMMT	inner membrane protein, mitochondrial	PSD fraction	16635246
IMPA1	inositol (myo)-1(or 4)-monophosphatase 1	PSD fraction	16635246
INA	internexin neuronal intermediate filament protein, alpha	PSD fraction	16635246
INPP4A	inositol polyphosphate-4-phosphatase, type I	PSD fraction	16635246
IQSEC1	IQ motif and Sec7 domain 1	PSD fraction	16635246
IQSEC2	IQ motif and Sec7 domain 2	PSD fraction	16635246
IQSEC3	IQ motif and Sec7 domain 3	PSD fraction	16635246
IRS1	insulin receptor substrate 1	PSD fraction	16635246
ITFG1	integrin alpha FG-GAP repeat containing 1	PSD fraction	16635246
ITGA6	Integrin, alpha 6, isoform CRA_b	HRP-LRRTM1, HRP-LRRTM2	27565350
ITGAX	integrin alpha X	PSD fraction	16635246
ITGB1	Integrin beta-1	HRP-LRRTM1, HRP-LRRTM2	27565350
ITPR1	inositol 1,4,5-trisphosphate receptor 1	PSD fraction	16635246
ITSN1	intersectin 1 (SH3 domain protein 1A)	PSD fraction	16635246
JAKMIP2	janus kinase and microtubule interacting protein 2	PSD fraction	16635246
JUP	junction plakoglobin	PSD fraction	16635246
K0090_MOUSE	Uncharacterized protein KIAA0090 precursor	PSD fraction	16635246
KALRN	kalirin, RhoGEF kinase	PSD fraction	16635246
KCNA2	potassium voltage-gated channel, shaker-related subfamily, member 2	PSD fraction	16635246
KCNAB2	potassium voltage-gated channel, shaker-related subfamily, beta member 2	PSD fraction	16635246
KCNJ4	potassium inwardly-rectifying channel, subfamily J, member 4	PSD fraction	16635246
KCNMA1	potassium large conductance calcium-activated channel, subfamily M, alpha member 1	PSD fraction	16635246
KCNQ2	potassium voltage-gated channel, subfamily Q, member 2	PSD fraction	16635246
KDM3B	KDM3B lysine (K)-specific demethylase 3B	PSD fraction	16635246
KEL	Kell blood group	PSD fraction	16635246
KIDINS220	kinase D-interacting substrate 220	PSD fraction	16635246
KIF2A	kinesin family member 2A	PSD fraction	16635246
KIF5B	kinesin family member 5B	PSD fraction	16635246
KIF5C	kinesin family member 5C	PSD fraction	16635246
KIFAP3	kinesin-associated protein 3	PSD fraction	16635246
KIRREL3	Protein Kirrel3	HRP-LRRTM1, HRP-LRRTM2	27565350
KLC2	kinesin light chain 2	PSD fraction	16635246
KRAS	v-Ki-ras2 Kirsten rat sarcoma viral oncogene homolog	PSD fraction	16635246
KRT24	keratin 24	PSD fraction	16635246
KRT42	keratin 42	PSD fraction	16635246
KRT5	keratin 5	PSD fraction	16635246
KRT6A	keratin 6A	PSD fraction	16635246
KTN1	kinectin 1	PSD fraction	16635246
L1CAM	L1 cell adhesion molecule	PSD fraction, HRP-LRRTM1, HRP-LRRTM2	16635246, 27565350
LANCL2	LanC (bacterial lantibiotic synthetase component C)-like 2	PSD fraction	16635246
LASP1	LIM and SH3 protein 1	PSD fraction	16635246
LCA5	Leber congenital amaurosis 5 (human)	PSD fraction	16635246
LCK	lymphocyte protein tyrosine kinase	PSD fraction	16635246
LDHA	lactate dehydrogenase A	PSD fraction	16635246
LDHB	lactate dehydrogenase B	PSD fraction	16635246
LETM1	leucine zipper-EF-hand containing transmembrane protein 1	PSD fraction	16635246
LGI1	leucine-rich repeat LGI family, member 1	PSD fraction	16635246
LIME1	Lck interacting transmembrane adaptor 1	PSD fraction	16635246
LIN7A	lin-7 homolog A (C. elegans)	PSD fraction	16635246
LIN7B	lin-7 homolog B (C. elegans)	PSD fraction	16635246
LINGO1	Leucine rich repeat neuronal 6A, isoform CRA_a	HRP-LRRTM1, HRP-LRRTM2	27565350
LINGO2	Protein Lingo2 (Fragment)	HRP-LRRTM1, HRP-LRRTM2	27565350
LMNA	lamin A	PSD fraction	16635246
LMNB1	lamin B1	PSD fraction	16635246
LPHN1	latrophilin 1	PSD fraction, HRP-LRRTM1, HRP-LRRTM2	16635246, 27565350
LPHN2	Latrophilin-2	HRP-LRRTM1, HRP-LRRTM2	27565350
LPHN3	latrophilin 3	PSD fraction, HRP-LRRTM1, HRP-LRRTM2	16635246, 27565350
LRFN2	Leucine-rich repeat and fibronectin type-III domain-containing protein 2	HRP-LRRTM1, HRP-LRRTM2	27565350
LRFN4	Leucine-rich repeat and fibronectin type-III domain-containing protein 4	HRP-LRRTM1, HRP-LRRTM2	27565350
LRP1	low density lipoprotein receptor-related protein 1	PSD fraction	16635246
LRPPRC	leucine-rich PPR-motif containing	PSD fraction	16635246
LRRC4	Leucine-rich repeat-containing protein 4	HRP-LRRTM1, HRP-LRRTM2	27565350
LRRC4B	Leucine-rich repeat-containing protein 4B	HRP-LRRTM1, HRP-LRRTM2	27565350
LRRC4C	Leucine rich repeat containing 4C (Predicted), isoform CRA_a	HRP-LRRTM1, HRP-LRRTM2	27565350
LRRC59	leucine rich repeat containing 59	PSD fraction	16635246
LRRC7	leucine rich repeat containing 7	PSD fraction	16635246
LRRC8A	Leucine-rich repeat-containing protein 8A	HRP-LRRTM1, HRP-LRRTM2	27565350
LRRTM1	leucine rich repeat transmembrane neuronal 1	PSD fraction, HRP-LRRTM1, HRP-LRRTM2	16635246, 27565350
LRRTM2	leucine rich repeat transmembrane neuronal 2	PSD fraction, HRP-LRRTM1, HRP-LRRTM2	16635246, 27565350
LRRTM4	leucine rich repeat transmembrane neuronal 4	PSD fraction, HRP-LRRTM1, HRP-LRRTM2	16635246, 27565350
LSAMP	limbic system-associated membrane protein	PSD fraction, HRP-LRRTM1, HRP-LRRTM2	16635246, 27565350
LY6H	Lymphocyte antigen 6 complex, locus H (Predicted), isoform CRA_a	HRP-LRRTM1, HRP-LRRTM2	27565350
LYN	Yamaguchi sarcoma viral (v-yes-1) oncogene homolog	PSD fraction	16635246
LZTS1	leucine zipper, putative tumor suppressor 1	PSD fraction	16635246
MACF1	microtubule-actin crosslinking factor 1	PSD fraction	16635246
MAG	myelin-associated glycoprotein	PSD fraction	16635246
MAGEF1		PSD fraction	16635246
MAOA	monoamine oxidase A	PSD fraction	16635246
MAP2K1	mitogen-activated protein kinase kinase 1	PSD fraction	16635246
MAP2K2	mitogen-activated protein kinase kinase 2	PSD fraction	16635246
MAP2K3	mitogen-activated protein kinase kinase 3	PSD fraction	16635246
MAP2K7	mitogen-activated protein kinase kinase 7	PSD fraction	16635246
MAP3K12	mitogen-activated protein kinase kinase kinase 12	PSD fraction	16635246
MAP4K4	mitogen-activated protein kinase kinase kinase kinase 4	PSD fraction	16635246
MAPK1	mitogen-activated protein kinase 1	PSD fraction	16635246
MAPK10	mitogen-activated protein kinase 10	PSD fraction	16635246
MAPK3	mitogen-activated protein kinase 3	PSD fraction	16635246
MAPK8IP1	mitogen-activated protein kinase 8 interacting protein 1	PSD fraction	16635246
MAPRE2	microtubule-associated protein, RP/EB family, member 2	PSD fraction	16635246
MAPRE3	microtubule-associated protein, RP/EB family, member 3	PSD fraction	16635246
MAPT	microtubule-associated protein tau	PSD fraction	16635246
MARK2	MAP/microtubule affinity-regulating kinase 2	PSD fraction	16635246
MATN2	Protein Matn2	HRP-LRRTM1, HRP-LRRTM2	27565350
MBP	myelin basic protein	PSD fraction	16635246
MCCC1	methylcrotonoyl-Coenzyme A carboxylase 1 (alpha)	PSD fraction	16635246
MDGA1	MAM domain-containing glycosylphosphatidylinositol anchor protein 1	HRP-LRRTM1, HRP-LRRTM2	27565350
MDH2	malate dehydrogenase 2, NAD (mitochondrial)	PSD fraction	16635246
MECR	mitochondrial trans-2-enoyl-CoA reductase	PSD fraction	16635246
MET	Hepatocyte growth factor receptor	HRP-LRRTM1, HRP-LRRTM2	27565350
MGST3	microsomal glutathione S-transferase 3	PSD fraction	16635246
MIF	macrophage migration inhibitory factor	PSD fraction	16635246
MINA	myc induced nuclear antigen	PSD fraction	16635246
MINK1	misshapen-like kinase 1 (zebrafish)	PSD fraction	16635246
MKL2	MKL/myocardin-like 2	PSD fraction	16635246
MLF1	myeloid leukemia factor 1	PSD fraction	16635246
MLF2	myeloid leukemia factor 2	PSD fraction	16635246
MLLT4	myeloid/lymphoid or mixed-lineage leukemia (trithorax homolog, Drosophila); translocated to, 4	PSD fraction	16635246
MMS19	MMS19 (MET18 S. cerevisiae)	PSD fraction	16635246
MOBKL3	MOB1, Mps One Binder kinase activator-like 3 (yeast)	PSD fraction	16635246
MOG	myelin oligodendrocyte glycoprotein	PSD fraction	16635246
MOGS	mannosyl-oligosaccharide glucosidase	PSD fraction	16635246
MOSC2	MOCO sulphurase C-terminal domain containing 2	PSD fraction	16635246
MPP2	membrane protein, palmitoylated 2 (MAGUK p55 subfamily member 2)	PSD fraction	16635246
MPP3	membrane protein, palmitoylated 3 (MAGUK p55 subfamily member 3)	PSD fraction	16635246
MPP6	membrane protein, palmitoylated 6 (MAGUK p55 subfamily member 6)	PSD fraction	16635246
MRAS	muscle and microspikes RAS	PSD fraction	16635246
MT-CO2	mitochondrially encoded cytochrome c oxidase II	PSD fraction	16635246
MTAP1A	microtubule-associated protein 1 A	PSD fraction	16635246
MTAP1B	microtubule-associated protein 1B	PSD fraction	16635246
MTAP2	microtubule-associated protein 2	PSD fraction	16635246
MTAP4	microtubule-associated protein 4	PSD fraction	16635246
MTAP6	microtubule-associated protein 6	PSD fraction	16635246
MTCH1	mitochondrial carrier homolog 1 (C. elegans)	PSD fraction	16635246
MTCH2	mitochondrial carrier homolog 2 (C. elegans)	PSD fraction	16635246
MTDH	metadherin	PSD fraction	16635246
MTMR14	myotubularin related protein 14	PSD fraction	16635246
MTX1	metaxin 1	PSD fraction	16635246
MTX2	metaxin 2	PSD fraction	16635246
MYH10	myosin, heavy polypeptide 10, non-muscle	PSD fraction	16635246
MYH11	myosin, heavy polypeptide 11, smooth muscle	PSD fraction	16635246
MYH14	myosin, heavy polypeptide 14	PSD fraction	16635246
MYH6	myosin, heavy polypeptide 6, cardiac muscle, alpha	PSD fraction	16635246
MYH9	myosin, heavy polypeptide 9, non-muscle	PSD fraction	16635246
MYL12B	myosin, light chain 12B, regulatory	PSD fraction	16635246
MYL4	myosin, light polypeptide 4	PSD fraction	16635246
MYL6	myosin, light polypeptide 6, alkali, smooth muscle and non-muscle	PSD fraction	16635246
MYO18A	myosin XVIIIA	PSD fraction	16635246
MYO1B	myosin IB	PSD fraction	16635246
MYO1D	myosin ID	PSD fraction	16635246
MYO5A	myosin VA	PSD fraction	16635246
MYO5C	myosin VC	PSD fraction	16635246
MYO6	myosin VI	PSD fraction	16635246
MYO7B	myosin VIIB	PSD fraction	16635246
NAP1L1	nucleosome assembly protein 1-like 1	PSD fraction	16635246
NAPA	N-ethylmaleimide sensitive fusion protein attachment protein alpha	PSD fraction	16635246
NAPB	N-ethylmaleimide sensitive fusion protein attachment protein beta	PSD fraction	16635246
NAPG	N-ethylmaleimide sensitive fusion protein attachment protein gamma	PSD fraction	16635246
NBEA	neurobeachin	PSD fraction	16635246
NCAM1	neural cell adhesion molecule 1	PSD fraction, HRP-LRRTM1, HRP-LRRTM2	16635246, 27565350
NCAM2	neural cell adhesion molecule 2	PSD fraction	16635246
NCAN	neurocan	PSD fraction	16635246
NCDN	neurochondrin	PSD fraction	16635246
NCKAP1	NCK-associated protein 1	PSD fraction	16635246
NCKIPSD	NCK interacting protein with SH3 domain	PSD fraction	16635246
NDEL1	nuclear distribution gene E-like homolog 1 (A. nidulans)	PSD fraction	16635246
NDUFA10	NADH dehydrogenase (ubiquinone) 1 alpha subcomplex 10	PSD fraction	16635246
NDUFA4	NADH dehydrogenase (ubiquinone) 1 alpha subcomplex, 4	PSD fraction	16635246
NDUFA8	NADH dehydrogenase (ubiquinone) 1 alpha subcomplex, 8	PSD fraction	16635246
NDUFA9	NADH dehydrogenase (ubiquinone) 1 alpha subcomplex, 9	PSD fraction	16635246
NDUFS1	NADH dehydrogenase (ubiquinone) Fe-S protein 1	PSD fraction	16635246
NDUFS2	NADH dehydrogenase (ubiquinone) Fe-S protein 2	PSD fraction	16635246
NDUFS3	NADH dehydrogenase (ubiquinone) Fe-S protein 3	PSD fraction	16635246
NDUFV2	NADH dehydrogenase (ubiquinone) flavoprotein 2	PSD fraction	16635246
NEBL	nebulette	PSD fraction	16635246
NEDD4	neural precursor cell expressed, developmentally down-regulated 4	PSD fraction	16635246
NEDD4L	neural precursor cell expressed, developmentally down-regulated gene 4-like	PSD fraction	16635246
NEFH	neurofilament, heavy polypeptide	PSD fraction	16635246
NEFL	neurofilament, light polypeptide	PSD fraction	16635246
NEFM	neurofilament, medium polypeptide	PSD fraction	16635246
NEGR1	neuronal growth regulator 1	PSD fraction, HRP-LRRTM1, HRP-LRRTM2	16635246, 27565350
NEO1	neogenin	PSD fraction	16635246
NETO2	neuropillin tolloid-like 2	PSD fraction, HRP-LRRTM1, HRP-LRRTM2	16635246, 27565350
NF1	neurofibromatosis 1	PSD fraction	16635246
NFASC	neurofascin	PSD fraction	16635246
NFKBIE	nuclear factor of kappa light polypeptide gene enhancer in B-cells inhibitor, epsilon	PSD fraction	16635246
NGEF	neuronal guanine nucleotide exchange factor	PSD fraction	16635246
NIPSNAP1	4-nitrophenylphosphatase domain and non-neuronal SNAP25-like protein homolog 1 (C. elegans)	PSD fraction	16635246
NKIRAS1	NFKB inhibitor interacting Ras-like protein 1	PSD fraction	16635246
NLGN1	neuroligin 1	PSD fraction, HRP-LRRTM1, HRP-LRRTM2	16635246, 27565350
NLGN2	neuroligin 2	PSD fraction	16635246
NLGN3	neuroligin 3	PSD fraction, HRP-LRRTM1, HRP-LRRTM2	16635246, 27565350
NME2	non-metastatic cells 2, protein (NM23B) expressed in	PSD fraction	16635246
NOS1	nitric oxide synthase 1, neuronal	PSD fraction	16635246
NOTCH2	Neurogenic locus notch homolog protein 2	HRP-LRRTM1, HRP-LRRTM2	27565350
NOTCH3	Neurogenic locus notch homolog protein 3	HRP-LRRTM1, HRP-LRRTM2	27565350
NPEPPS	aminopeptidase puromycin sensitive	PSD fraction	16635246
NPTN	neuroplastin	PSD fraction	16635246
NPTX1	neuronal pentraxin 1	PSD fraction, HRP-LRRTM1, HRP-LRRTM2	16635246, 27565350
NPTXR	Neuronal pentraxin receptor	HRP-LRRTM1, HRP-LRRTM2	27565350
NRAS	neuroblastoma ras oncogene	PSD fraction	16635246
NRCAM	Neuronal cell adhesion molecule	HRP-LRRTM1, HRP-LRRTM2	27565350
NRGN	neurogranin	PSD fraction	16635246
NRN1	neuritin 1	PSD fraction, HRP-LRRTM1, HRP-LRRTM2	16635246, 27565350
NRXN1	neurexin I	PSD fraction	16635246
NRXN2	Neurexin-2	HRP-LRRTM1, HRP-LRRTM2	27565350
NRXN3	neurexin III	PSD fraction	16635246
NSF	N-ethylmaleimide sensitive fusion protein	PSD fraction	16635246
NTM	neurotrimin	PSD fraction, HRP-LRRTM1, HRP-LRRTM2	16635246, 27565350
NTNG2	Netrin G2 (Predicted), isoform CRA_a	HRP-LRRTM1, HRP-LRRTM2	27565350
NTRK2	neurotrophic tyrosine kinase, receptor, type 2	PSD fraction, HRP-LRRTM1, HRP-LRRTM2	16635246, 27565350
NTRK3	Isoform TRKC of NT-3 growth factor receptor	HRP-LRRTM1, HRP-LRRTM2	27565350
NUMBL	numb-like	PSD fraction	16635246
ODZ4	odd Oz/ten-m homolog 4 (Drosophila)	PSD fraction	16635246
OGDH	oxoglutarate dehydrogenase (lipoamide)	PSD fraction	16635246
OGDHL	oxoglutarate dehydrogenase-like	PSD fraction	16635246
OGT	O-linked N-acetylglucosamine (GlcNAc) transferase (UDP-N-acetylglucosamine:polypeptide-N-acetylglucosaminyl transferase)	PSD fraction	16635246
OLA1	Obg-like ATPase 1	PSD fraction	16635246
OLFM1	olfactomedin 1	PSD fraction, HRP-LRRTM1, HRP-LRRTM2	16635246, 27565350
OLFM2	olfactomedin 2	PSD fraction, HRP-LRRTM1, HRP-LRRTM2	16635246, 27565350
OMG	oligodendrocyte myelin glycoprotein	PSD fraction	16635246
OPA1	optic atrophy 1 homolog (human)	PSD fraction	16635246
OPCML	opioid binding protein/cell adhesion molecule-like	PSD fraction, HRP-LRRTM1, HRP-LRRTM2	16635246, 27565350
ORC1	origin recognition complex, subunit 1	PSD fraction	16635246
ORC2	origin recognition complex, subunit 2	PSD fraction	16635246
PABPC1	poly(A) binding protein, cytoplasmic 1	PSD fraction	16635246
PACSIN1	protein kinase C and casein kinase substrate in neurons 1	PSD fraction	16635246
PADI2	peptidyl arginine deiminase, type II	PSD fraction	16635246
PAFAH1B1	platelet-activating factor acetylhydrolase, isoform 1b, subunit 1	PSD fraction	16635246
PALM	paralemmin	PSD fraction	16635246
PCBP1	poly(rC) binding protein 1	PSD fraction	16635246
PCCA	propionyl-Coenzyme A carboxylase, alpha polypeptide	PSD fraction	16635246
PCDH1	Protein Pcdh1 (Fragment)	HRP-LRRTM1, HRP-LRRTM2	27565350
PCDH11X	Protein Pcdh11x	HRP-LRRTM1, HRP-LRRTM2	27565350
PCDH17	Protein Pcdh17	HRP-LRRTM1, HRP-LRRTM2	27565350
PCDH19	Protein Pcdh19	HRP-LRRTM1, HRP-LRRTM2	27565350
PCDH7	Protein Pcdh7	HRP-LRRTM1, HRP-LRRTM2	27565350
PCDH8	Protocadherin-8	HRP-LRRTM1, HRP-LRRTM2	27565350
PCDH9	Protein Pcdh9	HRP-LRRTM1, HRP-LRRTM2	27565350
PCDHB13	protocadherin beta 13	PSD fraction	16635246
PCDHB15	Protein Pcdhb15	HRP-LRRTM1, HRP-LRRTM2	27565350
PCDHGA1	Protein Pcdhga1	HRP-LRRTM1, HRP-LRRTM2	27565350
PCDHGA10	Protein Pcdhga10	HRP-LRRTM1, HRP-LRRTM2	27565350
PCDHGA11	Protein Pcdhga11	HRP-LRRTM1, HRP-LRRTM2	27565350
PCDHGA2	Protein Pcdhga2	HRP-LRRTM1, HRP-LRRTM2	27565350
PCDHGA3	Protein Pcdhga3	HRP-LRRTM1, HRP-LRRTM2	27565350
PCDHGA4	Protein Pcdhga4	HRP-LRRTM1, HRP-LRRTM2	27565350
PCDHGA5	Protein Pcdhga5	HRP-LRRTM1, HRP-LRRTM2	27565350
PCDHGA6	Pcdhga6	HRP-LRRTM1, HRP-LRRTM2	27565350
PCDHGA7	Protein Pcdhga7	HRP-LRRTM1, HRP-LRRTM2	27565350
PCDHGA8	Protein Pcdhga8	HRP-LRRTM1, HRP-LRRTM2	27565350
PCLO	piccolo (presynaptic cytomatrix protein)	PSD fraction	16635246
PCX	pyruvate carboxylase	PSD fraction	16635246
PDE10A	phosphodiesterase 10A	PSD fraction	16635246
PDE11A	phosphodiesterase 11A	PSD fraction	16635246
PDE2A	phosphodiesterase 2A, cGMP-stimulated	PSD fraction	16635246
PDE4B	phosphodiesterase 4B, cAMP specific	PSD fraction	16635246
PDE4D	phosphodiesterase 4D, cAMP specific	PSD fraction	16635246
PDHA1	pyruvate dehydrogenase E1 alpha 1	PSD fraction	16635246
PDHB	pyruvate dehydrogenase (lipoamide) beta	PSD fraction	16635246
PDIA6	protein disulfide isomerase associated 6	PSD fraction	16635246
PDLIM7	PDZ and LIM domain 7	PSD fraction	16635246
PDPK1	3-phosphoinositide dependent protein kinase 1	PSD fraction	16635246
PES1	pescadillo homolog 1, containing BRCT domain (zebrafish)	PSD fraction	16635246
PEX5L	peroxisomal biogenesis factor 5-like	PSD fraction	16635246
PFKL	phosphofructokinase, liver, B-type	PSD fraction	16635246
PFKM	phosphofructokinase, muscle	PSD fraction	16635246
PFKP	phosphofructokinase, platelet	PSD fraction	16635246
PFN2	profilin 2	PSD fraction	16635246
PGAM1	phosphoglycerate mutase 1	PSD fraction	16635246
PGAM2	phosphoglycerate mutase 2	PSD fraction	16635246
PGAM5	phosphoglycerate mutase family member 5	PSD fraction	16635246
PGRMC1	progesterone receptor membrane component 1	PSD fraction	16635246
PHACTR1	phosphatase and actin regulator 1	PSD fraction	16635246
PHB2	prohibitin 2	PSD fraction	16635246
PI4KA	phosphatidylinositol 4-kinase, catalytic, alpha polypeptide	PSD fraction	16635246
PICALM	phosphatidylinositol binding clathrin assembly protein	PSD fraction	16635246
PICK1	protein interacting with C kinase 1	PSD fraction	16635246
PIGK	phosphatidylinositol glycan anchor biosynthesis, class K	PSD fraction	16635246
PIK3CA	phosphatidylinositol 3-kinase, catalytic, alpha polypeptide	PSD fraction	16635246
PIP4K2A	phosphatidylinositol-5-phosphate 4-kinase, type II, alpha	PSD fraction	16635246
PIP4K2B	phosphatidylinositol-5-phosphate 4-kinase, type II, beta	PSD fraction	16635246
PIP5K1C	phosphatidylinositol-4-phosphate 5-kinase, type 1 gamma	PSD fraction	16635246
PKLR	pyruvate kinase liver and red blood cell	PSD fraction	16635246
PKN1	protein kinase N1	PSD fraction	16635246
PKP4	plakophilin 4	PSD fraction	16635246
PLA2G4A	phospholipase A2, group IVA (cytosolic, calcium-dependent)	PSD fraction	16635246
PLCB1	phospholipase C, beta 1	PSD fraction	16635246
PLCG1	phospholipase C, gamma 1	PSD fraction	16635246
PLEC	plectin	PSD fraction	16635246
PLEK	pleckstrin	PSD fraction	16635246
PLEKHA6	pleckstrin homology domain containing, family A member 6	PSD fraction	16635246
PLP1	proteolipid protein (myelin) 1	PSD fraction	16635246
PLXNA1	plexin A1	PSD fraction	16635246
PLXNA2	plexin A2	PSD fraction, HRP-LRRTM1, HRP-LRRTM2	16635246, 27565350
PLXNA4	Protein Plxna4a	HRP-LRRTM1, HRP-LRRTM2	27565350
PLXNB2	Plexin B2	HRP-LRRTM1, HRP-LRRTM2	27565350
PMCH	pro-melanin-concentrating hormone	PSD fraction	16635246
POP4	processing of precursor 4, ribonuclease P/MRP family, (S. cerevisiae)	PSD fraction	16635246
PPAP2B	phosphatidic acid phosphatase type 2B	PSD fraction	16635246
PPFIA2	protein tyrosine phosphatase, receptor type, f polypeptide (PTPRF), interacting protein (liprin), alpha 2	PSD fraction	16635246
PPFIA3	protein tyrosine phosphatase, receptor type, f polypeptide (PTPRF), interacting protein (liprin), alpha 3	PSD fraction	16635246
PPFIA4	protein tyrosine phosphatase, receptor type, f polypeptide (PTPRF), interacting protein (liprin), alpha 4	PSD fraction	16635246
PPIB	peptidylprolyl isomerase B	PSD fraction	16635246
PPM1E	protein phosphatase 1E (PP2C domain containing)	PSD fraction	16635246
PPP1CA	protein phosphatase 1, catalytic subunit, alpha isoform	PSD fraction	16635246
PPP1CB	protein phosphatase 1, catalytic subunit, beta isoform	PSD fraction	16635246
PPP1CC	protein phosphatase 1, catalytic subunit, gamma isoform	PSD fraction	16635246
PPP1R9A	protein phosphatase 1, regulatory (inhibitor) subunit 9A	PSD fraction	16635246
PPP1R9B	protein phosphatase 1, regulatory subunit 9B	PSD fraction	16635246
PPP2CA	protein phosphatase 2 (formerly 2A), catalytic subunit, alpha isoform	PSD fraction	16635246
PPP2R1A	protein phosphatase 2 (formerly 2A), regulatory subunit A (PR 65), alpha isoform	PSD fraction	16635246
PPP3CA	protein phosphatase 3, catalytic subunit, alpha isoform	PSD fraction	16635246
PPP5C	protein phosphatase 5, catalytic subunit	PSD fraction	16635246
PRDX1	peroxiredoxin 1	PSD fraction	16635246
PRDX2	peroxiredoxin 2	PSD fraction	16635246
PRDX6	peroxiredoxin 6	PSD fraction	16635246
PRICKLE2	prickle homolog 2 (Drosophila)	PSD fraction	16635246
PRKACB	protein kinase, cAMP dependent, catalytic, beta	PSD fraction	16635246
PRKAR1A	protein kinase, cAMP dependent regulatory, type I, alpha	PSD fraction	16635246
PRKAR2A	protein kinase, cAMP dependent regulatory, type II alpha	PSD fraction	16635246
PRKAR2B	protein kinase, cAMP dependent regulatory, type II beta	PSD fraction	16635246
PRKCA	protein kinase C, alpha	PSD fraction	16635246
PRKCB	protein kinase C, beta	PSD fraction	16635246
PRKCC	protein kinase C, gamma	PSD fraction	16635246
PRKCE	protein kinase C, epsilon	PSD fraction	16635246
PRKG2	protein kinase, cGMP-dependent, type II	PSD fraction	16635246
PRNP	prion protein	PSD fraction, HRP-LRRTM1, HRP-LRRTM2	16635246, 27565350
PRPH	peripherin	PSD fraction	16635246
PRPS1	phosphoribosyl pyrophosphate synthetase 1	PSD fraction	16635246
PRR7	proline rich 7 (synaptic)	PSD fraction	16635246
PRRT1	proline-rich transmembrane protein 1	PSD fraction	16635246
PRUNE2	prune homolog 2 (Drosophila)	PSD fraction	16635246
PSD	pleckstrin and Sec7 domain containing	PSD fraction	16635246
PSD3	pleckstrin and Sec7 domain containing 3	PSD fraction	16635246
PSMA4	proteasome (prosome, macropain) subunit, alpha type 4	PSD fraction	16635246
PSMC3	proteasome (prosome, macropain) 26S subunit, ATPase 3	PSD fraction	16635246
PSMD1	proteasome (prosome, macropain) 26S subunit, non-ATPase, 1	PSD fraction	16635246
PSMD10	proteasome (prosome, macropain) 26S subunit, non-ATPase, 10	PSD fraction	16635246
PSMD14	proteasome (prosome, macropain) 26S subunit, non-ATPase, 14	PSD fraction	16635246
PSMD2	proteasome (prosome, macropain) 26S subunit, non-ATPase, 2	PSD fraction	16635246
PSMD8	proteasome (prosome, macropain) 26S subunit, non-ATPase, 8	PSD fraction	16635246
PTGFRN	Prostaglandin F2 receptor negative regulator (Fragment)	HRP-LRRTM1, HRP-LRRTM2	27565350
PTK2B	PTK2 protein tyrosine kinase 2 beta	PSD fraction	16635246
PTPN11	protein tyrosine phosphatase, non-receptor type 11	PSD fraction	16635246
PTPN5	protein tyrosine phosphatase, non-receptor type 5	PSD fraction	16635246
PTPRD	protein tyrosine phosphatase, receptor type, D	PSD fraction	16635246
PTPRF	protein tyrosine phosphatase, receptor type, F	PSD fraction, HRP-LRRTM1, HRP-LRRTM2	16635246, 27565350
PTPRS	protein tyrosine phosphatase, receptor type, S	PSD fraction, HRP-LRRTM1, HRP-LRRTM2	16635246, 27565350
PTPRZ1	protein tyrosine phosphatase, receptor type Z, polypeptide 1	PSD fraction	16635246
PTX3	Pentraxin-related protein Ptx3	HRP-LRRTM1, HRP-LRRTM2	27565350
PURA	purine rich element binding protein A	PSD fraction	16635246
PURB	purine rich element binding protein B	PSD fraction	16635246
PVRL1	Poliovirus receptor-related 1	HRP-LRRTM1, HRP-LRRTM2	27565350
PVRL3	Protein Pvrl3	HRP-LRRTM1, HRP-LRRTM2	27565350
PYCR1	pyrroline-5-carboxylate reductase 1	PSD fraction	16635246
PYGB	brain glycogen phosphorylase	PSD fraction	16635246
RAB10	RAB10, member RAS oncogene family	PSD fraction	16635246
RAB11FIP2	RAB11 family interacting protein 2 (class I)	PSD fraction	16635246
RAB11FIP5	RAB11 family interacting protein 5 (class I)	PSD fraction	16635246
RAB12	RAB12, member RAS oncogene family	PSD fraction	16635246
RAB2A	RAB2A, member RAS oncogene family	PSD fraction	16635246
RAB37	RAB37, member of RAS oncogene family	PSD fraction	16635246
RAB3A	RAB3A, member RAS oncogene family	PSD fraction	16635246
RAB5A	RAB5A, member RAS oncogene family	PSD fraction	16635246
RAB6	RAB6, member RAS oncogene family	PSD fraction	16635246
RAB8A	RAB8A, member RAS oncogene family	PSD fraction	16635246
RABEP1	rabaptin, RAB GTPase binding effector protein 1	PSD fraction	16635246
RAC1	RAS-related C3 botulinum substrate 1	PSD fraction	16635246
RAC2	RAS-related C3 botulinum substrate 2	PSD fraction	16635246
RAF1	v-raf-leukemia viral oncogene 1	PSD fraction	16635246
RALA	v-ral simian leukemia viral oncogene homolog A (ras related)	PSD fraction	16635246
RAN	RAN, member RAS oncogene family	PSD fraction	16635246
RANBP9	RAN binding protein 9	PSD fraction	16635246
RAP1A	RAS-related protein-1a	PSD fraction	16635246
RAP1GAP	Rap1 GTPase-activating protein	PSD fraction	16635246
RAP2A	RAS related protein 2a	PSD fraction	16635246
RAPGEF2	Rap guanine nucleotide exchange factor (GEF) 2	PSD fraction	16635246
RAPGEF4	Rap guanine nucleotide exchange factor (GEF) 4	PSD fraction	16635246
RASAL2	RAS protein activator like 2	PSD fraction	16635246
RASGRF2	RAS protein-specific guanine nucleotide-releasing factor 2	PSD fraction	16635246
REV3L	REV3-like, catalytic subunit of DNA polymerase zeta RAD54 like (S. cerevisiae)	PSD fraction	16635246
RGD1306271	Protein RGD1306271	HRP-LRRTM1, HRP-LRRTM2	27565350
RGS17	regulator of G-protein signaling 17	PSD fraction	16635246
RGS6	regulator of G-protein signaling 6	PSD fraction	16635246
RGS7	regulator of G protein signaling 7	PSD fraction	16635246
RGS8	regulator of G-protein signaling 8	PSD fraction	16635246
RHOG	ras homolog gene family, member G	PSD fraction	16635246
RHOT1	ras homolog gene family, member T1	PSD fraction	16635246
RIMBP2	RIMS binding protein 2	PSD fraction	16635246
RIMS1	regulating synaptic membrane exocytosis 1	PSD fraction	16635246
RIMS2	regulating synaptic membrane exocytosis 2	PSD fraction	16635246
RL9_MOUSE	60S ribosomal protein L9	PSD fraction	16635246
RNF144A	ring finger protein 144A	PSD fraction	16635246
ROBO1	Roundabout homolog 1 (Fragment)	HRP-LRRTM1, HRP-LRRTM2	27565350
ROBO2	Protein Robo2 (Fragment)	HRP-LRRTM1, HRP-LRRTM2	27565350
ROCK2	Rho-associated coiled-coil containing protein kinase 2	PSD fraction	16635246
RP2H	retinitis pigmentosa 2 homolog (human)	PSD fraction	16635246
RPH3A	rabphilin 3A	PSD fraction	16635246
RPL10	ribosomal protein 10	PSD fraction	16635246
RPL10A	ribosomal protein L10A	PSD fraction	16635246
RPL11	ribosomal protein L11	PSD fraction	16635246
RPL12	ribosomal protein L12	PSD fraction	16635246
RPL13	ribosomal protein L13	PSD fraction	16635246
RPL13A	ribosomal protein L13A	PSD fraction	16635246
RPL14	ribosomal protein L14	PSD fraction	16635246
RPL17	ribosomal protein L17	PSD fraction	16635246
RPL18	ribosomal protein L18	PSD fraction	16635246
RPL19	ribosomal protein L19	PSD fraction	16635246
RPL22	ribosomal protein L22	PSD fraction	16635246
RPL23	ribosomal protein L23	PSD fraction	16635246
RPL23A	ribosomal protein L23A	PSD fraction	16635246
RPL24	ribosomal protein L24	PSD fraction	16635246
RPL27	ribosomal protein L27	PSD fraction	16635246
RPL3	ribosomal protein L3	PSD fraction	16635246
RPL30	ribosomal protein L30	PSD fraction	16635246
RPL31	ribosomal protein L31	PSD fraction	16635246
RPL36	ribosomal protein L36	PSD fraction	16635246
RPL38	ribosomal protein L38	PSD fraction	16635246
RPL4	ribosomal protein L4	PSD fraction	16635246
RPL5	ribosomal protein L5	PSD fraction	16635246
RPL6	ribosomal protein L6	PSD fraction	16635246
RPL7	ribosomal protein L7	PSD fraction	16635246
RPL7A	ribosomal protein L7A	PSD fraction	16635246
RPL8	ribosomal protein L8	PSD fraction	16635246
RPLP0	ribosomal protein, large, P0	PSD fraction	16635246
RPLP1	ribosomal protein, large, P1	PSD fraction	16635246
RPN1	ribophorin I	PSD fraction	16635246
RPN2	ribophorin II	PSD fraction	16635246
RPS10	ribosomal protein S10	PSD fraction	16635246
RPS12	ribosomal protein S12	PSD fraction	16635246
RPS13	ribosomal protein S13	PSD fraction	16635246
RPS14	ribosomal protein S14	PSD fraction	16635246
RPS15	ribosomal protein S15	PSD fraction	16635246
RPS16	ribosomal protein S16	PSD fraction	16635246
RPS17	ribosomal protein S17	PSD fraction	16635246
RPS18	ribosomal protein S18	PSD fraction	16635246
RPS19	ribosomal protein S19	PSD fraction	16635246
RPS2	ribosomal protein S2	PSD fraction	16635246
RPS21	ribosomal protein S21	PSD fraction	16635246
RPS25	ribosomal protein S25	PSD fraction	16635246
RPS27	ribosomal protein S27	PSD fraction	16635246
RPS27A	ribosomal protein S27A	PSD fraction	16635246
RPS27L	ribosomal protein S27-like	PSD fraction	16635246
RPS3	ribosomal protein S3	PSD fraction	16635246
RPS3A	ribosomal protein S3A	PSD fraction	16635246
RPS4X	ribosomal protein S4, X-linked	PSD fraction	16635246
RPS5	ribosomal protein S5	PSD fraction	16635246
RPS6	ribosomal protein S6	PSD fraction	16635246
RPS6KA3	ribosomal protein S6 kinase polypeptide 3	PSD fraction	16635246
RPS6KB1	ribosomal protein S6 kinase, polypeptide 1	PSD fraction	16635246
RPS7	ribosomal protein S7	PSD fraction	16635246
RPS8	ribosomal protein S8	PSD fraction	16635246
RPS9	ribosomal protein S9	PSD fraction	16635246
RPSA	ribosomal protein SA	PSD fraction	16635246
RRM1	ribonucleotide reductase M1	PSD fraction	16635246
RS28_MOUSE	40S ribosomal protein S28	PSD fraction	16635246
RTN1	reticulon 1	PSD fraction	16635246
RTN3	reticulon 3	PSD fraction	16635246
RTN4	reticulon 4	PSD fraction	16635246
RTN4R	Reticulon-4 receptor	HRP-LRRTM1, HRP-LRRTM2	27565350
RTN4RL2	Reticulon-4 receptor-like 2	HRP-LRRTM1, HRP-LRRTM2	27565350
RYR2	ryanodine receptor 2, cardiac	PSD fraction	16635246
S100A4	S100 calcium binding protein A4	PSD fraction	16635246
S100A9	S100 calcium binding protein A9 (calgranulin B)	PSD fraction	16635246
S100B	S100 protein, beta polypeptide, neural	PSD fraction	16635246
S1PR1	sphingosine-1-phosphate receptor 1	PSD fraction	16635246
SAE1	SUMO1 activating enzyme subunit 1	PSD fraction	16635246
SBF1	SET binding factor 1	PSD fraction	16635246
SBF2	SET binding factor 2	PSD fraction	16635246
SCAI	suppressor of cancer cell invasion	PSD fraction	16635246
SCFD1	Sec1 family domain containing 1	PSD fraction	16635246
SCN2A1	sodium channel, voltage-gated, type II, alpha 1	PSD fraction	16635246
SCN4A	sodium channel, voltage-gated, type IV, alpha	PSD fraction	16635246
SDK2	Protein Sdk2	HRP-LRRTM1, HRP-LRRTM2	27565350
SEC22B	SEC22 vesicle trafficking protein homolog B (S. cerevisiae)	PSD fraction	16635246
SEC23A	SEC23A (S. cerevisiae)	PSD fraction	16635246
SEMA4A	Protein Sema4a	HRP-LRRTM1, HRP-LRRTM2	27565350
SEPT.11	septin 11	PSD fraction	16635246
SEPT.2	septin 2	PSD fraction	16635246
SEPT.3	septin 3	PSD fraction	16635246
SEPT.4	septin 4	PSD fraction	16635246
SEPT.5	septin 5	PSD fraction	16635246
SEPT.6	septin 6	PSD fraction	16635246
SEPT.7	septin 7	PSD fraction	16635246
SEPT.8	septin 8	PSD fraction	16635246
SEPT.9	septin 9	PSD fraction	16635246
SERPINA3N	serine (or cysteine) peptidase inhibitor, clade A, member 3N	PSD fraction	16635246
SERPINE2	serine (or cysteine) peptidase inhibitor, clade E, member 2	PSD fraction	16635246
SEZ6L2	Protein Sez6l2	HRP-LRRTM1, HRP-LRRTM2	27565350
SFN	stratifin	PSD fraction	16635246
SFPQ	splicing factor proline/glutamine rich (polypyrimidine tract binding protein associated)	PSD fraction	16635246
SFXN1	sideroflexin 1	PSD fraction	16635246
SFXN3	sideroflexin 3	PSD fraction	16635246
SFXN5	sideroflexin 5	PSD fraction	16635246
SGIP1	SH3-domain GRB2-like (endophilin) interacting protein 1	PSD fraction	16635246
SH3BGRL2	SH3 domain binding glutamic acid-rich protein like 2	PSD fraction	16635246
SH3KBP1	SH3-domain kinase binding protein 1	PSD fraction	16635246
SHANK1	SH3/ankyrin domain gene 1	PSD fraction	16635246
SHANK2	SH3/ankyrin domain gene 2	PSD fraction	16635246
SHANK3	SH3/ankyrin domain gene 3	PSD fraction	16635246
SHARPIN	SHANK-associated RH domain interacting protein	PSD fraction	16635246
SHC1	src homology 2 domain-containing transforming protein C1	PSD fraction	16635246
SHISA6	Protein Shisa6	HRP-LRRTM1, HRP-LRRTM2	27565350
SHISA7	shisa homolog 7 (Xenopus laevis)	PSD fraction, HRP-LRRTM1, HRP-LRRTM2	16635246, 27565350
SIPA1L1	signal-induced proliferation-associated 1 like 1	PSD fraction	16635246
SLC12A5	solute carrier family 12, member 5	PSD fraction	16635246
SLC17A7	solute carrier family 17 (sodium-dependent inorganic phosphate cotransporter), member 7	PSD fraction	16635246
SLC1A2	solute carrier family 1 (glial high affinity glutamate transporter), member 2	PSD fraction	16635246
SLC25A1	solute carrier family 25 (mitochondrial carrier, citrate transporter), member 1	PSD fraction	16635246
SLC25A11	solute carrier family 25 (mitochondrial carrier oxoglutarate carrier), member 11	PSD fraction	16635246
SLC25A12	solute carrier family 25 (mitochondrial carrier, Aralar), member 12	PSD fraction	16635246
SLC25A13	solute carrier family 25 (mitochondrial carrier, adenine nucleotide translocator), member 13	PSD fraction	16635246
SLC25A22	solute carrier family 25 (mitochondrial carrier, glutamate), member 22	PSD fraction	16635246
SLC25A3	solute carrier family 25 (mitochondrial carrier, phosphate carrier), member 3	PSD fraction	16635246
SLC25A31	solute carrier family 25 (mitochondrial carrier; adenine nucleotide translocator), member 31	PSD fraction	16635246
SLC25A4	solute carrier family 25 (mitochondrial carrier, adenine nucleotide translocator), member 4	PSD fraction	16635246
SLC25A5	solute carrier family 25 (mitochondrial carrier, adenine nucleotide translocator), member 5	PSD fraction	16635246
SLC30A3	solute carrier family 30 (zinc transporter), member 3	PSD fraction	16635246
SLC39A10	Protein Slc39a10	HRP-LRRTM1, HRP-LRRTM2	27565350
SLC4A10	solute carrier family 4, sodium bicarbonate cotransporter-like, member 10	PSD fraction	16635246
SLC4A3	solute carrier family 4 (anion exchanger), member 3	PSD fraction	16635246
SLC4A4	solute carrier family 4 (anion exchanger), member 4	PSD fraction	16635246
SLC8A2	solute carrier family 8 (sodium/calcium exchanger), member 2	PSD fraction	16635246
SLITRK1	Protein Slitrk1	HRP-LRRTM1, HRP-LRRTM2	27565350
SLITRK2	Protein Slitrk2	HRP-LRRTM1, HRP-LRRTM2	27565350
SLITRK5	Protein Slitrk5	HRP-LRRTM1, HRP-LRRTM2	27565350
SLMAP	sarcolemma associated protein	PSD fraction	16635246
SMARCA1	SWI/SNF related, matrix associated, actin dependent regulator of chromatin, subfamily a, member 1	PSD fraction	16635246
SMC3	structural maintenace of chromosomes 3	PSD fraction	16635246
SMPDL3B	Protein Smpdl3b	HRP-LRRTM1, HRP-LRRTM2	27565350
SNAP25	synaptosomal-associated protein 25	PSD fraction	16635246
SNAP47	synaptosomal-associated protein, 47	PSD fraction	16635246
SNAP91	synaptosomal-associated protein 91	PSD fraction	16635246
SNCA	synuclein, alpha	PSD fraction	16635246
SND1	staphylococcal nuclease and tudor domain containing 1	PSD fraction	16635246
SNX3	sorting nexin 3	PSD fraction	16635246
SOD2	superoxide dismutase 2, mitochondrial	PSD fraction	16635246
SORBS1	sorbin and SH3 domain containing 1	PSD fraction	16635246
SORBS2	sorbin and SH3 domain containing 2	PSD fraction	16635246
SOS1	son of sevenless homolog 1 (Drosophila)	PSD fraction	16635246
SOX7	SRY-box containing gene 7	PSD fraction	16635246
SPATA2L	spermatogenesis associated 2-like	PSD fraction	16635246
SPECC1	sperm antigen with calponin homology and coiled-coil domains 1	PSD fraction	16635246
SPINK5	serine peptidase inhibitor, Kazal type 5	PSD fraction	16635246
SPNB2	spectrin beta 2	PSD fraction	16635246
SRC	Rous sarcoma oncogene	PSD fraction	16635246
SRCIN1	SRC kinase signaling inhibitor 1	PSD fraction	16635246
SRI	sorcin	PSD fraction	16635246
SRR	serine racemase	PSD fraction	16635246
SSR1	signal sequence receptor, alpha	PSD fraction	16635246
ST14	suppression of tumorigenicity 14 (colon carcinoma)	PSD fraction	16635246
STAT1	signal transducer and activator of transcription 1	PSD fraction	16635246
STC1	stanniocalcin 1	PSD fraction	16635246
STK39	serine/threonine kinase 39, STE20/SPS1 homolog (yeast)	PSD fraction	16635246
STOML2	stomatin (Epb7.2)-like 2	PSD fraction	16635246
STRN	striatin, calmodulin binding protein	PSD fraction	16635246
STRN4	striatin, calmodulin binding protein 4	PSD fraction	16635246
STUB1	STIP1 homology and U-Box containing protein 1	PSD fraction	16635246
STX12	syntaxin 12	PSD fraction	16635246
STX1A	syntaxin 1A (brain)	PSD fraction	16635246
STX1B	syntaxin 1B	PSD fraction	16635246
STX7	syntaxin 7	PSD fraction	16635246
STXBP1	syntaxin binding protein 1	PSD fraction	16635246
STXBP5	syntaxin binding protein 5 (tomosyn)	PSD fraction	16635246
SUCLA2	succinate-Coenzyme A ligase, ADP-forming, beta subunit	PSD fraction	16635246
SUCLG1	succinate-CoA ligase, GDP-forming, alpha subunit	PSD fraction	16635246
SUMO2	SMT3 suppressor of mif two 3 homolog 2 (yeast)	PSD fraction	16635246
SV2A	synaptic vesicle glycoprotein 2 a	PSD fraction	16635246
SYCP1	synaptonemal complex protein 1	PSD fraction	16635246
SYN1	synapsin I	PSD fraction	16635246
SYN2	synapsin II	PSD fraction	16635246
SYN3	synapsin III	PSD fraction	16635246
SYNE1	synaptic nuclear envelope 1	PSD fraction	16635246
SYNGAP1	synaptic Ras GTPase activating protein 1 homolog (rat)	PSD fraction	16635246
SYNGR1	synaptogyrin 1	PSD fraction	16635246
SYNGR3	synaptogyrin 3	PSD fraction	16635246
SYNJ1	synaptojanin 1	PSD fraction	16635246
SYNJ2	synaptojanin 2	PSD fraction	16635246
SYNPO	synaptopodin	PSD fraction	16635246
SYP	synaptophysin	PSD fraction	16635246
SYT1	synaptotagmin I	PSD fraction	16635246
SYT2	synaptotagmin II	PSD fraction	16635246
SYT3	synaptotagmin III	PSD fraction	16635246
SYT5	synaptotagmin V	PSD fraction	16635246
SYT7	synaptotagmin VII	PSD fraction	16635246
TAGLN3	transgelin 3	PSD fraction	16635246
TANC2	tetratricopeptide repeat, ankyrin repeat and coiled-coil containing 2	PSD fraction	16635246
TBK1	TANK-binding kinase 1	PSD fraction	16635246
TCP1	t-complex protein 1	PSD fraction	16635246
TENM2	Teneurin-2	HRP-LRRTM1, HRP-LRRTM2	27565350
TENM3	Protein Tenm3	HRP-LRRTM1, HRP-LRRTM2	27565350
TENM4	Protein Tenm4	HRP-LRRTM1, HRP-LRRTM2	27565350
TEX9	testis expressed gene 9	PSD fraction	16635246
TFAM	transcription factor A, mitochondrial	PSD fraction	16635246
THSD7A	Protein Thsd7a	HRP-LRRTM1, HRP-LRRTM2	27565350
THY1	thymus cell antigen 1, theta	PSD fraction	16635246
TJAP1	tight junction associated protein 1	PSD fraction	16635246
TJP1	tight junction protein 1	PSD fraction	16635246
TJP2	tight junction protein 2	PSD fraction	16635246
TKT	transketolase	PSD fraction	16635246
TM7SF2	transmembrane 7 superfamily member 2	PSD fraction	16635246
TMED3	transmembrane emp24 domain containing 3	PSD fraction	16635246
TMEFF1	Tomoregulin-1	HRP-LRRTM1, HRP-LRRTM2	27565350
TMEM132B	transmembrane protein 132B	PSD fraction, HRP-LRRTM1, HRP-LRRTM2	16635246, 27565350
TMEM33	transmembrane protein 33	PSD fraction	16635246
TMOD1	tropomodulin 1	PSD fraction	16635246
TMOD2	tropomodulin 2	PSD fraction	16635246
TNC	tenascin C	PSD fraction	16635246
TNIK	TRAF2 and NCK interacting kinase	PSD fraction	16635246
TNR	tenascin R	PSD fraction	16635246
TOMM70A	translocase of outer mitochondrial membrane 70 homolog A (yeast)	PSD fraction	16635246
TPBG	Trophoblast glycoprotein	HRP-LRRTM1, HRP-LRRTM2	27565350
TPD52L1	tumor protein D52-like 1	PSD fraction	16635246
TPI1	triosephosphate isomerase 1	PSD fraction	16635246
TPM1	tropomyosin 1, alpha	PSD fraction	16635246
TPM2	tropomyosin 2, beta	PSD fraction	16635246
TPM3	tropomyosin 3, gamma	PSD fraction	16635246
TPPP	tubulin polymerization promoting protein	PSD fraction	16635246
TPT1	tumor protein, translationally-controlled 1	PSD fraction	16635246
TRAF3	TNF receptor-associated factor 3	PSD fraction	16635246
TRIM3	tripartite motif-containing 3	PSD fraction	16635246
TRIM32	tripartite motif-containing 32	PSD fraction	16635246
TRIM37	tripartite motif-containing 37	PSD fraction	16635246
TRIM9	tripartite motif-containing 9	PSD fraction	16635246
TRIO	triple functional domain (PTPRF interacting)	PSD fraction	16635246
TRP53BP1	transformation related protein 53 binding protein 1	PSD fraction	16635246
TSC1	tuberous sclerosis 1	PSD fraction	16635246
TTC35	tetratricopeptide repeat domain 35	PSD fraction	16635246
TTC7B	tetratricopeptide repeat domain 7B	PSD fraction	16635246
TTYH1	tweety homolog 1 (Drosophila)	PSD fraction	16635246
TUBA1A	tubulin, alpha 1A	PSD fraction	16635246
TUBB2C	tubulin, beta 2C	PSD fraction	16635246
TUBB6	tubulin, beta 6	PSD fraction	16635246
UBA52	ubiquitin A-52 residue ribosomal protein fusion product 1	PSD fraction	16635246
UBB	ubiquitin B	PSD fraction	16635246
UBE2V1	ubiquitin-conjugating enzyme E2 variant 1	PSD fraction	16635246
UCHL1	ubiquitin carboxy-terminal hydrolase L1	PSD fraction	16635246
UNC13A	unc-13 homolog A (C. elegans)	PSD fraction	16635246
UNC13C	unc-13 homolog C (C. elegans)	PSD fraction	16635246
UNC5C	Netrin receptor UNC5C	HRP-LRRTM1, HRP-LRRTM2	27565350
UQCRC1	ubiquinol-cytochrome c reductase core protein 1	PSD fraction	16635246
UQCRC2	ubiquinol cytochrome c reductase core protein 2	PSD fraction	16635246
USMG5	upregulated during skeletal muscle growth 5	PSD fraction	16635246
USP5	ubiquitin specific peptidase 5 (isopeptidase T)	PSD fraction	16635246
VAMP2	vesicle-associated membrane protein 2	PSD fraction	16635246
VAPA	vesicle-associated membrane protein, associated protein A	PSD fraction	16635246
VAPB	vesicle-associated membrane protein, associated protein B and C	PSD fraction	16635246
VAV2	vav 2 oncogene	PSD fraction	16635246
VCAN	versican	PSD fraction	16635246
VCP	valosin containing protein	PSD fraction	16635246
VCPIP1	valosin containing protein (p97)/p47 complex interacting protein 1	PSD fraction	16635246
VDAC1	voltage-dependent anion channel 1	PSD fraction	16635246
VDAC2	voltage-dependent anion channel 2	PSD fraction	16635246
VDAC3	voltage-dependent anion channel 3	PSD fraction	16635246
VEGFA	vascular endothelial growth factor A	PSD fraction	16635246
VGF	VGF nerve growth factor inducible	PSD fraction	16635246
VIM	vimentin	PSD fraction	16635246
VLDLR	Very low-density lipoprotein receptor	HRP-LRRTM1, HRP-LRRTM2	27565350
VPS16	vacuolar protein sorting 16 (yeast)	PSD fraction	16635246
VPS26A	vacuolar protein sorting 26 homolog A (yeast)	PSD fraction	16635246
VPS28	vacuolar protein sorting 28 (yeast)	PSD fraction	16635246
VPS29	vacuolar protein sorting 29 (S. pombe)	PSD fraction	16635246
VPS33A	vacuolar protein sorting 33A (yeast)	PSD fraction	16635246
VPS35	vacuolar protein sorting 35	PSD fraction	16635246
VPS41	vacuolar protein sorting 41 (yeast)	PSD fraction	16635246
VPS45	vacuolar protein sorting 45 (yeast)	PSD fraction	16635246
VTI1B	vesicle transport through interaction with t-SNAREs 1B homolog	PSD fraction	16635246
WASF1	WASP family 1	PSD fraction	16635246
WDR1	WD repeat domain 1	PSD fraction	16635246
WDR37	WD repeat domain 37	PSD fraction	16635246
WDR47	WD repeat domain 47	PSD fraction	16635246
WDR6	WD repeat domain 6	PSD fraction	16635246
WDR7	WD repeat domain 7	PSD fraction	16635246
WDR89	WD repeat domain 89	PSD fraction	16635246
WIF1	Wnt inhibitory factor 1	PSD fraction	16635246
XRCC1	X-ray repair complementing defective repair in Chinese hamster cells 1	PSD fraction	16635246
YES1	Yamaguchi sarcoma viral (v-yes) oncogene homolog 1	PSD fraction	16635246
YWHAB	tyrosine 3-monooxygenase/tryptophan 5-monooxygenase activation protein, beta polypeptide	PSD fraction	16635246
YWHAE	tyrosine 3-monooxygenase/tryptophan 5-monooxygenase activation protein, epsilon polypeptide	PSD fraction	16635246
YWHAG	tyrosine 3-monooxygenase/tryptophan 5-monooxygenase activation protein, gamma polypeptide	PSD fraction	16635246
YWHAH	tyrosine 3-monooxygenase/tryptophan 5-monooxygenase activation protein, eta polypeptide	PSD fraction	16635246
YWHAQ	tyrosine 3-monooxygenase/tryptophan 5-monooxygenase activation protein, theta polypeptide	PSD fraction	16635246
YWHAZ	tyrosine 3-monooxygenase/tryptophan 5-monooxygenase activation protein, zeta polypeptide	PSD fraction	16635246
ZFP386	zinc finger protein 386 (Kruppel-like)	PSD fraction	16635246
ZFP451	zinc finger protein 451	PSD fraction	16635246
ZWINT	ZW10 interactor	PSD fraction	16635246

## Sheet: Inhibitory Synaptic proteome
SYMBOL	Description	BAIT	PMID
SLC12A5	solute carrier family 12, member 5	Added in this list based on the established function of KCC2 at inhibitory synapses	None so far
4930452B06RIK	Uncharacterized protein C3orf67 homolog OS=Mus musculus PE=2 SV=1	ARHGEF9	27609886
6030419C18RIK	UPF0583 protein C15orf59 homolog OS=Mus musculus PE=2 SV=1	INSYN1	27609886
9430020K01RIK	Uncharacterized protein KIAA1462 OS=Mus musculus GN=Kiaa1462 PE=1 SV=2	INSYN1, GPHN	27609886
ABCF2	ATP binding cassette subfamily F member 2	GABAAR, α1, α2	27044742
ABCF3	ATP binding cassette subfamily F member 3	GABAAR, α1, α2	27044742
ACADL	Long-chain specific acyl-CoA dehydrogenase	NLGN2	25190809
ACSBG1	Acyl-CoA synthetase bubblegum family member 1	GABAAR, α1, α2	27044742
ACSL3	Acyl-CoA synthetase long-chain family member 3	GABAAR, α1, α2	27044742
ACSL4	Acyl-CoA synthetase long-chain family member 4	GABAAR, α1, α2	27044742
ACSS2	Acyl-CoA synthetase short-chain family member 2	GABAAR, α1, α2	27044742
ACTG1	Actin, cytoplasmic 1 OS=Mus musculus GN=Actb PE=1 SV=1	ARHGEF9	27609886
ACTR2	Actin-related protein 2 OS=Mus musculus GN=Actr2 PE=1 SV=1	INSYN1	27609886
ADAM22	ADAM metallopeptidase domain 22	GABAAR, α1, α2	27044742
ADCY5	Adenylate cyclase type 5 OS=Mus musculus GN=Adcy5 PE=1 SV=2	GPHN, ISYN1	27609886
ADD3	Adducin 3	GABAAR, α1, α2	27044742
ADGRB1	Brain-specific angiogenesis inhibitor 1 OS=Mus musculus GN=Bai1 PE=1 SV=1	ARHGEF9	27609886
ADPRH	ADP-ribosylarginine hydrolase	GABAAR, α1, α2	27044742
ADRBK1	Adrenergic, β, receptor kinase 1	GABAAR, α1, α2	27044742
AF529169	UPF0258 protein KIAA1024 OS=Mus musculus GN=Kiaa1024 PE=2 SV=1	INSYN1	27609886
AFG3L2	AFG3-like AAA ATPase 2	GABAAR, α1, α2	27044742
AIMP1	Aminoacyl tRNA synthase complex-interacting multifunctional protein 1 OS=Mus musculus GN=Aimp1 PE=1 SV=2	INSYN1	27609886
AJAP1		GABAB, KCTD	26691831
ALCAM	CD166 antigen OS=Mus musculus GN=Alcam PE=1 SV=3	ARHGEF9	27609886
ALDH18A1	Aldehyde dehydrogenase 18 family member A1	GABAAR, α1, α2	27044742
ALDOC	Fructose-bisphosphate aldolase C	NLGN2	25190809
ALG2	α1,3-Mannosyltransferase	NLGN2	25190809
ANK2	Ankyrin-2	NLGN2	25190809
ANKMY2	Ankyrin repeat and MYND domain-containing protein 2 OS=Mus musculus GN=Ankmy2 PE=1 SV=1	GPHN	27609886
ANKRD17	Isoform 2 of Ankyrin repeat domain-containing protein 17 OS=Mus musculus GN=Ankrd17	GPHN	27609886
AP1B1	AP-1 complex subunit beta-1 OS=Mus musculus GN=Ap1b1 PE=1 SV=1	INSYN1	27609886
AP2A1	AP-2 complex subunit alpha-1 OS=Mus musculus GN=Ap2a1 PE=1 SV=1	INSYN1	27609886
AP2B1	AP-2 complex subunit beta OS=Mus musculus GN=Ap2b1 PE=1 SV=1	INSYN1	27609886
AP2M1	AP-2 complex subunit mu OS=Mus musculus GN=Ap2m1 PE=1 SV=1	INSYN1	27609886
AP2S1	AP-2 complex subunit sigma OS=Mus musculus GN=Ap2s1 PE=1 SV=1	INSYN1	27609886
AP3B2	AP-3 complex subunit β-2	NLGN2	25190809
AP3M2	AP-3 complex subunit mu-2 OS=Mus musculus GN=Ap3m2 PE=2 SV=1	GPHN	27609886
APLP2		GABAB, KCTD	26691831
APP		GABAB, KCTD	26691831
ARC	Activity-regulated cytoskeleton-associated protein OS=Mus musculus GN=Arc PE=1 SV=1	INSYN1	27609886
ARFGEF3	ARFGEF family member 3	GABAAR, α1, α2	27044742
ARHGAP32	Rho GTPase-activating protein 32 OS=Mus musculus GN=Arhgap32 PE=1 SV=2	GPHN	27609886
ARHGAP39	Rho GTPase-activating protein 39 OS=Mus musculus GN=Arhgap39 PE=1 SV=2	INSYN1	27609886
ARHGDIA	Rho GDP-dissociation inhibitor 1 OS=Mus musculus GN=Arhgdia PE=1 SV=3	ARHGEF9	27609886
ARHGEF9	Cdc42 guanine nucleotide exchange factor 9, collybistin	GABAAR, α1, α2	27044742
ARMC10	Armadillo repeat containing 10	GABAAR, α1, α2	27044742
ARPC1A	Actin-related protein 2/3 complex subunit 1A OS=Mus musculus GN=Arpc1a PE=1 SV=1	GPHN	27609886
ARRB1	Beta-arrestin-1 OS=Mus musculus GN=Arrb1 PE=1 SV=1	ARHGEF9	27609886
ASRGL1	L-asparaginase OS=Mus musculus GN=Asrgl1 PE=1 SV=1	ARHGEF9	27609886
ATL1	Atlastin GTPase 1	GABAAR, α1, α2	27044742
ATP1A1	Na+/K+-transporting ATPase subunit α1	GABAAR, α1, α2	27044742
ATP1B1	Sodium/potassium-transporting ATPase subunit beta-1 OS=Mus musculus GN=Atp1b1 PE=1 SV=1	ARHGEF9	27609886
ATP1B2	Sodium/potassium-transporting ATPase subunit beta-2 OS=Mus musculus GN=Atp1b2 PE=1 SV=2	ARHGEF9	27609886
ATP1B3	Sodium/potassium-transporting ATPase subunit beta-3 OS=Mus musculus GN=Atp1b3 PE=1 SV=1	ARHGEF9	27609886
AVL9	AVL9 homolog (Saccharomyces cerevisiae)	GABAAR, α1, α2	27044742
BAI1	Adhesion of G protein-coupled receptor B1	GABAAR, α1, α2	27044742
BAI2	Adhesion of G protein-coupled receptor B2	GABAAR, α1, α2	27044742
BCAN	Brevican	NLGN2	25190809
BCL2L13	BCL2-like 13 (apoptosis facilitator)	GABAAR, α1, α2	27044742
BORCS6	Uncharacterized protein C17orf59 homolog OS=Mus musculus PE=1 SV=1	INSYN1	27609886
BSG	Basigin OS=Mus musculus GN=Bsg PE=1 SV=2	ARHGEF9	27609886
CA2	Carbonic anhydrase II	GABAAR, α1, α2	27044742
CACNA1B		GABAB, KCTD	26691831
CACNA1E	Calcium channel, voltage-dependent, R type, α1E subunit	GABAAR, α1, α2	27044742
CACNA2D1		GABAB, KCTD	26691831
CACNA2D2		GABAB, KCTD	26691831
CACNA2D3	Voltage-dependent calcium channel subunit alpha-2/delta-3	HRP-Slitrk3, HRP-Nlgn2a	27565350
CACNB1	Calcium channel, voltage-dependent, β1 subunit	GABAAR, α1, α2	27044742
CACNB3	Calcium channel, voltage-dependent, β3 subunit	GABAAR, α1, α2	27044742
CACNB4	Calcium channel, voltage-dependent, β4 subunit	GABAAR, α1, α2	27044742
CADM2	Isoform 2 of Cell adhesion molecule 2 OS=Mus musculus GN=Cadm2	ARHGEF9	27609886
CADM3	Cell adhesion molecule 3 OS=Mus musculus GN=Cadm3 PE=1 SV=1	INSYN1, ARHGEF9	27609886
CADPS	Calcium-dependent secretion activator 1 isoform 4	NLGN2	25190809
CAND1	Cullin-associated NEDD8-dissociated protein 1	NLGN2	25190809
CANX		GABAB, KCTD	26691831
CAPN2	Calpain 2, (m/II) large subunit	GABAAR, α1, α2	27044742
CAPZA2	F-actin-capping protein subunit alpha-2	NLGN2	25190809
CC2D1A	Coiled-coil and C2 domain-containing protein 1A OS=Mus musculus GN=Cc2d1a PE=1 SV=2	INSYN1	27609886
CCDC132	Isoform 2 of Coiled-coil domain-containing protein 132 OS=Mus musculus GN=Ccdc132	INSYN1	27609886
CCDC9	Coiled-coil domain-containing protein 9 OS=Mus musculus GN=Ccdc9 PE=2 SV=1	INSYN1	27609886
CCDC92	Coiled-coil domain-containing protein 92 OS=Mus musculus GN=Ccdc92 PE=1 SV=1	INSYN1	27609886
CD200	OX-2 membrane glycoprotein OS=Mus musculus GN=Cd200 PE=1 SV=1	ARHGEF9	27609886
CD47	Leukocyte surface antigen CD47 OS=Mus musculus GN=Cd47 PE=1 SV=2	ARHGEF9	27609886
CDH10	Protein Cdh10	HRP-Slitrk3, HRP-Nlgn2a	27565350
CDH20	Cadherin-20	HRP-Slitrk3, HRP-Nlgn2a	27565350
CDH9	Protein Cdh9	HRP-Slitrk3, HRP-Nlgn2a	27565350
CDKL5	Cyclin-dependent kinase-like 5 OS=Mus musculus GN=Cdkl5 PE=2 SV=1	ARHGEF9, ISYN1	27609886
CDS2	CDP-diacylglycerol synthase 2	GABAAR, α1, α2	27044742
CEP131	5-azacytidine-induced protein 1 OS=Mus musculus GN=Azi1 PE=1 SV=1	INSYN1	27609886
CHCHD3	Coiled-coil-helix-coiled-coil-helix domain containing 3	GABAAR, α1, α2	27044742
CHCHD6	Coiled-coil-helix-coiled-coil-helix domain containing 6	GABAAR, α1, α2	27044742
CLSTN3		GABAB, KCTD	26691831
CLU	Clusterin	GABAAR, α1, α2	27044742
CNKSR2	Connector enhancer of kinase suppressor of ras 2 OS=Mus musculus GN=Cnksr2 PE=1 SV=1	INSYN1	27609886
CNRIP1	CB1 cannabinoid receptor-interacting protein 1 OS=Mus musculus GN=Cnrip1 PE=1 SV=1	ARHGEF9	27609886
CNTN1	Contactin-1 OS=Mus musculus GN=Cntn1 PE=1 SV=1	GPHN	27609886
CNTNAP1	Contactin-associated protein 1	HRP-Slitrk3, HRP-Nlgn2a	27565350
CNTNAP4	Protein Cntnap4 (Fragment)	HRP-Slitrk3, HRP-Nlgn2a	27565350
COTL1	Coactosin-like protein OS=Mus musculus GN=Cotl1 PE=1 SV=3	GPHN	27609886
CPEB2	Cytoplasmic polyadenylation element-binding protein 2 OS=Mus musculus GN=Cpeb2 PE=1 SV=1	GPHN	27609886
CPEB3	Isoform 3 of Cytoplasmic polyadenylation element-binding protein 3 OS=Mus musculus GN=Cpeb3	GPHN	27609886
CPNE6	Copine-6 OS=Mus musculus GN=Cpne6 PE=1 SV=1	GPHN	27609886
CPT1A	Carnitine palmitoyltransferase 1A (liver)	GABAAR, α1, α2	27044742
CSMD1	Protein Csmd1 (Fragment)	HRP-Slitrk3, HRP-Nlgn2a	27565350
CSMD3	Protein Csmd3 (Fragment)	HRP-Slitrk3, HRP-Nlgn2a	27565350
CSNK1A1	Casein kinase I isoform alpha OS=Mus musculus GN=Csnk1a1 PE=2 SV=2	ARHGEF9	27609886
CSNK1D	Casein kinase I isoform delta OS=Mus musculus GN=Csnk1d PE=1 SV=2	INSYN1	27609886
CSNK1E	Casein kinase I isoform epsilon OS=Mus musculus GN=Csnk1e PE=1 SV=2	INSYN1	27609886
CUL1	Cullin 1	GABAAR, α1, α2	27044742
CUL2	Cullin 2	GABAAR, α1, α2	27044742
CUL3	Cullin 3	GABAAR, α1, α2	27044742
CYC1	Cytochrome c-1	GABAAR, α1, α2	27044742
CYFIP1	Cytoplasmic FMR1-interacting protein 1 isoform 2	NLGN2	25190809
CYFIP2	Cytoplasmic FMR1-interacting protein 2	NLGN2	25190809
CYP46A1	Cholesterol 24-hydroxylase	NLGN2	25190809
CYTH2	Cytohesin-3 OS=Mus musculus GN=Cyth3 PE=1 SV=1	GPHN	27609886
DCAF8	DDB1- and CUL4-associated factor 8	GABAAR, α1, α2	27044742
DCC	Netrin receptor DCC	HRP-Slitrk3, HRP-Nlgn2a	27565350
DCLK1	Double cortin and calcium/calmodulin-dependent protein kinase-like 1, isoform CRA_c	NLGN2	25190809
DDB1	Damage-specific DNA-binding protein 1	GABAAR, α1, α2	27044742
DMD	Dystrophin OS=Mus musculus GN=Dmd PE=1 SV=2	INSYN1	27609886
DNAJA1	DnaJ heat shock protein family (Hsp40) member A1	GABAAR, α1, α2	27044742
DNAJC6	DnaJ (Hsp40) homolog, subfamily C, member 6 isoform 2	NLGN2	25190809
DNM1L	Dynamin 1-like	GABAAR, α1, α2	27044742
DNM3	Dynamin 3	NLGN2	25190809
DPP10		GABAB, KCTD	26691831
DPP3	Dipeptidyl-peptidase 3	GABAAR, α1, α2	27044742
DPP6		GABAB, KCTD	26691831
DSG1A	Desmoglein-1-alpha OS=Mus musculus GN=Dsg1a PE=2 SV=2	ARHGEF9	27609886
DTNA	Isoform 2 of Dystrobrevin alpha OS=Mus musculus GN=Dtna	INSYN1	27609886
DVL1	Segment polarity protein dishevelled homolog DVL-1 OS=Mus musculus GN=Dvl1 PE=1 SV=1	GPHN	27609886
DVL3	Segment polarity protein dishevelled homolog DVL-3 OS=Mus musculus GN=Dvl3 PE=1 SV=1	INSYN1	27609886
DYNC1I2	Dynein, cytoplasmic 1, intermediate chain 2	GABAAR, α1, α2	27044742
DYNLL1	Dynein light chain 1, cytoplasmic OS=Mus musculus GN=Dynll1 PE=1 SV=1	GPHN	27609886
DYNLL2	Dynein light chain 2, cytoplasmic OS=Mus musculus GN=Dynll2 PE=1 SV=1	GPHN	27609886
ECHS1	Enoyl-CoA hydratase, short chain, 1, mitochondrial	GABAAR, α1, α2	27044742
ECI1	Enoyl-CoA δ isomerase 1	GABAAR, α1, α2	27044742
EEF1G	Eukaryotic translation elongation factor 1 gamma	NLGN2	25190809
EEF2	Eukaryotic translation elongation factor 2	NLGN2	25190809
EIF2B5	Eukaryotic translation initiation factor 2B subunit ϵ	GABAAR, α1, α2	27044742
EIF4A2	Eukaryotic initiation factor 4A-II OS=Mus musculus GN=Eif4a2 PE=2 SV=2	GPHN	27609886
ELFN1	Extracellular leucine-rich repeat and fibronectin type-III domain-containing protein 1 OS=Mus musculus GN=Elfn1 PE=2 SV=1	ARHGEF9, HRP-Slitrk3, HRP-Nlgn2a	27609886, 27565350
ELFN2	Leucine-rich repeat and fibronectin type-III domain-containing protein 6 OS=Mus musculus GN=Elfn2 PE=1 SV=1	ARHGEF9	27609886
ELMO1	Engulfment and cell motility 1	GABAAR, α1, α2	27044742
EMD	Emerin	NLGN2	25190809
ENAH	Protein enabled homolog OS=Mus musculus GN=Enah PE=1 SV=2	GPHN	27609886
EPB4.1L3	Erythrocyte membrane protein band 4.1-like 3 isoform 8	NLGN2	25190809
EPDR1	Mammalian ependymin-related protein 1 OS=Mus musculus GN=Epdr1 PE=2 SV=1	INSYN1	27609886
EPHB6	Ephrin type-B receptor 6	HRP-Slitrk3, HRP-Nlgn2a	27565350
EPN1	Epsin 1	GABAAR, α1, α2	27044742
ERBB4	Receptor tyrosine-protein kinase erbB-4 (Fragment)	HRP-Slitrk3, HRP-Nlgn2a	27565350
ERLIN1	Endoplasmic reticulum lipid raft-associated 1	GABAAR, α1, α2	27044742
ESD	S-formylglutathione hydrolase OS=Mus musculus GN=Esd PE=2 SV=1	ARHGEF9	27609886
EVL	Ena/VASP-like protein OS=Mus musculus GN=Evl PE=1 SV=2	GPHN	27609886
EXOC1	Exocyst complex component 1 OS=Mus musculus GN=Exoc1 PE=2 SV=3	INSYN1	27609886
EXOC3	Exocyst complex component 3	GABAAR, α1, α2	27044742
EXOC7	Exocyst complex component 7	GABAAR, α1, α2	27044742
EXOC8	Exocyst complex component 8	GABAAR, α1, α2	27044742
FAM196A	Protein FAM196A OS=Mus musculus GN=Fam196a PE=2 SV=1	ARHGEF9	27609886
FAM49A	Family with sequence similarity 49 member A	GABAAR, α1, α2	27044742
FAM49B	Family with sequence similarity 49 member B	GABAAR, α1, α2	27044742
FAM73B	Family with sequence similarity 73 member B	GABAAR, α1, α2	27044742
FASN	Fatty acid synthase	NLGN2	25190809
FBXO41	F-box only protein 41 OS=Mus musculus GN=Fbxo41 PE=1 SV=3	INSYN1	27609886
FILIP1	Filamin-A-interacting protein 1 OS=Mus musculus GN=Filip1 PE=1 SV=2	INSYN1	27609886
FLRT2	Protein Flrt2	HRP-Slitrk3, HRP-Nlgn2a	27565350
GABBR1		GABAB, KCTD, HRP-Slitrk3, HRP-Nlgn2a	26691831, 27565350
GABBR2	γ-Aminobutyric acid (GABA) B receptor, 2	GABAAR, α1, α2	27044742
GABRA1	GABAAR, subunit α1	GABAAR, α1, α2, HRP-Slitrk3, HRP-Nlgn2a	27044742, 27565350
GABRA2	GABAAR, subunit α2	GABAAR, α1, α2, HRP-Slitrk3, HRP-Nlgn2a	27044742, 27565350
GABRA3	GABAAR, subunit α3	GABAAR, α1, α2, HRP-Slitrk3, HRP-Nlgn2a	27044742, 27565350
GABRA4	GABAAR, subunit α4	GABAAR, α1, α2	27044742
GABRA5	GABAAR, subunit α5	GABAAR, α1, α2	27044742
GABRB1	GABAAR, subunit β1	GABAAR, α1, α2, HRP-Slitrk3, HRP-Nlgn2a	27044742, 27565350
GABRB2	GABAAR, subunit β2	GABAAR, α1, α2, HRP-Slitrk3, HRP-Nlgn2a	27044742, 27565350
GABRB3	GABAAR, subunit β3	GABAAR, α1, α2, HRP-Slitrk3, HRP-Nlgn2a	27044742, 27565350
GABRD	γ-Aminobutyric acid (GABA) A receptor, δ	GABAAR, α1, α2	27044742
GABRG1	γ-Aminobutyric acid (GABA) A receptor, γ1	GABAAR, α1, α2	27044742
GABRG2	γ-Aminobutyric acid (GABA) A receptor, γ2	GABAAR, α1, α2, HRP-Slitrk3, HRP-Nlgn2a	27044742, 27565350
GABRG3	γ-Aminobutyric acid (GABA) A receptor, γ3	GABAAR, α1, α2	27044742
GFAP	Glial fibrillary acidic protein OS=Mus musculus GN=Gfap PE=1 SV=4	ARHGEF9	27609886
GFPT1	Glutamine-fructose-6-phosphate transaminase 1	GABAAR, α1, α2	27044742
GLCCI1	Isoform 2 of Glucocorticoid-induced transcript 1 protein OS=Mus musculus GN=Glcci1	GPHN, ISYN1	27609886
GLG1	Golgi apparatus protein 1	NLGN2	25190809
GLRB	Glycine receptor β	GABAAR, α1, α2	27044742
GNA13	Guanine nucleotide-binding protein subunit α-13	NLGN2	25190809
GNAI1		GABAB, KCTD	26691831
GNAI2	Guanine nucleotide-binding protein G(i) subunit alpha-2 OS=Mus musculus GN=Gnai2 PE=1 SV=4	ARHGEF9	27609886
GNAL	Guanine nucleotide-binding protein G(olf) subunit α	NLGN2	25190809
GNAO1		GABAB, KCTD	26691831
GNAQ	Guanine nucleotide-binding protein G(q) subunit alpha OS=Mus musculus GN=Gnaq PE=1 SV=4	ARHGEF9	27609886
GNAZ		GABAB, KCTD	26691831
GNB1		GABAB, KCTD	26691831
GNB2		GABAB, KCTD	26691831
GNB5		GABAB, KCTD	26691831
GNG2		GABAB, KCTD	26691831
GNL1	Guanine nucleotide-binding protein-like 1	GABAAR, α1, α2	27044742
GPD1L	Glycerol-3-phosphate dehydrogenase 1-like protein isoform 2	NLGN2	25190809
GPHN	Gephyrin	GABAAR, α1, α2	27044742
GPSM1	G-protein signaling modulator 1	GABAAR, α1, α2	27044742
GRIK2	Glutamate receptor ionotropic, kainate 2	HRP-Slitrk3, HRP-Nlgn2a	27565350
GRIN1	Glutamate [NMDA] receptor subunit zeta-1 OS=Mus musculus GN=Grin1 PE=1 SV=1	ARHGEF9	27609886
GRM4	Metabotropic glutamate receptor 4	HRP-Slitrk3, HRP-Nlgn2a	27565350
GRM5	Glutamate receptor, metabotropic 5	GABAAR, α1, α2	27044742
GSE1	Isoform 2 of Genetic suppressor element 1 OS=Mus musculus GN=Gse1	GPHN	27609886
GSK3A	Glycogen synthase kinase-3 alpha OS=Mus musculus GN=Gsk3a PE=1 SV=2	GPHN	27609886
GSTZ1	Glutathione S-transferase ζ1	GABAAR, α1, α2	27044742
GUCY1A2	Guanylate cyclase 1, soluble, α2	GABAAR, α1, α2	27044742
HADHB	Trifunctional enzyme subunit β	NLGN2	25190809
HBS1L	HBS1-like translational GTPase	GABAAR, α1, α2	27044742
HCN1		GABAB, KCTD	26691831
HCN2		GABAB, KCTD	26691831
HDLBP	Vigilin OS=Mus musculus GN=Hdlbp PE=1 SV=1	INSYN1	27609886
HEPACAM	Hepatocyte cell adhesion molecule OS=Mus musculus GN=Hepacam PE=1 SV=2	GPHN	27609886
HIST1H2BF	Histone H2B type 1-F/J/L	NLGN2	25190809
HIST1H4	Histone H4	NLGN2	25190809
HOMER1	Homer protein homolog 1 OS=Mus musculus GN=Homer1 PE=1 SV=2	INSYN1	27609886
HOOK3	Hook microtubule-tethering protein 3	GABAAR, α1, α2	27044742
HSD17B8	Hydroxysteroid (17-β) dehydrogenase 8	GABAAR, α1, α2	27044742
HSPA4L	Heat shock 70-kDa protein 4L isoform 1	NLGN2	25190809
HSPA5	Heat shock 70-kDa protein 5	NLGN2	25190809
HSPH1	Heat shock protein 105-kDa isoform HSP 105-β	NLGN2	25190809
HYOU1	Hypoxia up-regulated protein 1	NLGN2	25190809
ICAM5	Intercellular adhesion molecule 5 OS=Mus musculus GN=Icam5 PE=2 SV=1	ARHGEF9	27609886
IFT74	Intraflagellar transport protein 74 homolog OS=Mus musculus GN=Ift74 PE=1 SV=2	INSYN1	27609886
IFT81	Intraflagellar transport protein 81 homolog OS=Mus musculus GN=Ift81 PE=1 SV=4	INSYN1	27609886
IGSF9B	Protein Igsf9b	HRP-Slitrk3, HRP-Nlgn2a	27565350
IMMT	Inner membrane protein, mitochondrial	GABAAR, α1, α2	27044742
IMPACT	Imprinted and ancient gene protein homolog	NLGN2	25190809
INSRR	Insulin receptor-related protein OS=Mus musculus GN=Insrr PE=2 SV=1	ARHGEF9	27609886
IPO9	Importin 9	GABAAR, α1, α2	27044742
IQSEC2	IQ motif and SEC7 domain-containing protein 2 OS=Mus musculus GN=Iqsec2 PE=1 SV=2	GPHN	27609886
IQSEC3	IQ motif and Sec7 domain 3	GABAAR, α1, α2	27044742
ITM2B		GABAB, KCTD	26691831
ITM2C		GABAB, KCTD	26691831
KBTBD7	Kelch repeat and BTB (POZ) domain containing 7	GABAAR, α1, α2	27044742
KCNA1	Potassium channel, voltage-gated shaker-related subfamily A, member 1	GABAAR, α1, α2	27044742
KCNA2	Potassium channel, voltage-gated shaker-related subfamily A, member 2	GABAAR, α1, α2	27044742
KCNA3	Potassium channel, voltage-gated shaker-related subfamily A, member 3	GABAAR, α1, α2	27044742
KCNB1	Potassium channel, voltage-gated Shab-related subfamily B, member 1	GABAAR, α1, α2	27044742
KCTD12	Potassium channel tetramerization domain containing 12	GABAAR, α1, α2	27044742
KCTD12B		GABAB, KCTD	26691831
KCTD16		GABAB, KCTD	26691831
KCTD8		GABAB, KCTD	26691831
KIF3A	Kinesin family member 3A	GABAAR, α1, α2	27044742
KIF3B	Kinesin-like protein KIF3B OS=Mus musculus GN=Kif3b PE=1 SV=1	INSYN1	27609886
KPNB1	Importin subunit beta-1	NLGN2	25190809
L1CAM	Neural cell adhesion molecule L1 OS=Mus musculus GN=L1cam PE=1 SV=1	GPHN	27609886
LANCL1	LanC-like protein 1 OS=Mus musculus GN=Lancl1 PE=1 SV=1	INSYN1	27609886
LANCL2	LanC-like protein 2 OS=Mus musculus GN=Lancl2 PE=1 SV=1	INSYN1	27609886
LGI1	Leucine-rich glioma-inactivated protein 1 OS=Mus musculus GN=Lgi1 PE=1 SV=1	GPHN	27609886
LHFPL4	Lipoma HMGIC fusion partner-like 4	GABAAR, α1, α2	27044742
LIN7A	Lin-7 homolog A (Caenorhabditis elegans)	GABAAR, α1, α2	27044742
LPHN3	Adhesion G protein-coupled receptor L3	GABAAR, α1, α2	27044742
LPPR4	Phospholipid phosphatase-related 4	GABAAR, α1, α2	27044742
LRRC7	Leucine-rich repeat containing 7	GABAAR, α1, α2	27044742
LSAMP	Limbic system-associated membrane protein OS=Mus musculus GN=Lsamp PE=1 SV=1	ARHGEF9	27609886
LZTS3	ProSAP-interacting protein 1 OS=Mus musculus GN=Prosapip1 PE=2 SV=1	INSYN1	27609886
MAEA	Macrophage erythroblast attacher OS=Mus musculus GN=Maea PE=1 SV=1	INSYN1	27609886
MAG	Myelin-associated glycoprotein OS=Mus musculus GN=Mag PE=1 SV=2	INSYN1, ARHGEF9	27609886, 27609886
MAGI3	Membrane-associated guanylate kinase, WW, and PDZ domain containing 3	GABAAR, α1, α2	27044742
MAPRE2	Microtubule-associated protein RP/EB family member 2	GABAAR, α1, α2	27044742
MDGA2	MAM domain-containing glycosylphosphatidylinositol anchor protein 2	HRP-Slitrk3, HRP-Nlgn2a	27565350
MFN2	Mitofusin 2	GABAAR, α1, α2	27044742
MGLL	Monoglyceride lipase	NLGN2	25190809
MINK1	Isoform 1 of Misshapen-like kinase 1 OS=Mus musculus GN=Mink1	INSYN1	27609886
MOG	Myelin oligodendrocyte glycoprotein	GABAAR, α1, α2	27044742
MPST	Mercaptopyruvate sulfurtransferase	GABAAR, α1, α2	27044742
MUT	Methylmalonyl-CoA mutase	GABAAR, α1, α2	27044742
MYH10	Myosin-10 OS=Mus musculus GN=Myh10 PE=1 SV=2	GPHN	27609886
MYO6	Myosin VI	NLGN2	25190809
NAPA	NSF attachment protein α	GABAAR, α1, α2	27044742
NAPB	NSF attachment protein β	GABAAR, α1, α2	27044742
NAPEPLD	N-acyl-phosphatidylethanolamine-hydrolyzing phospholipase D OS=Mus musculus GN=Napepld PE=1 SV=1	GPHN	27609886
NBEA	Neurobeachin	GABAAR, α1, α2, GlyRb	27044742, 22768092
NCDN	Neurochondrin	NLGN2	25190809
NCKAP1	Nck-associated protein 1 isoform 2	NLGN2	25190809
NCKIPSD	NCK-interacting protein with SH3 domain OS=Mus musculus GN=Nckipsd PE=2 SV=2	GPHN	27609886
NDUFS1	NADH:ubiquinone oxidoreductase core subunit S1	GABAAR, α1, α2	27044742
NDUFS3	NADH:ubiquinone oxidoreductase core subunit S3	GABAAR, α1, α2	27044742
NEDD4L	Neural precursor cell expressed, developmentally down-regulated 4-like, E3 ubiquitin protein ligase	GABAAR, α1, α2	27044742
NEFL	Neurofilament, light polypeptide	GABAAR, α1, α2	27044742
NFASC	Neurofascin	NLGN2	25190809
NGEF	Neuronal guanine nucleotide exchange factor	GABAAR, α1, α2	27044742
NGLY1	N-Glycanase 1	GABAAR, α1, α2	27044742
NLGN1	Neuroligin 1	GABAAR, α1, α2, HRP-Slitrk3, HRP-Nlgn2a	27044742, 27565350
NLGN2	Neuroligin 2	GABAAR, α1, α2, HRP-Slitrk3, HRP-Nlgn2a	27044742, 27565350
NLGN3	Neuroligin 3	GABAAR, α1, α2	27044742
NLGN4	Neuroligin 4	NLGN2	25190809
NLGN4L	Neuroligin 4	GABAAR, α1, α2	27044742
NOTCH1	Neurogenic locus notch homolog protein 1	HRP-Slitrk3, HRP-Nlgn2a	27565350
NPEPPS	Aminopeptidase puromycin sensitive	NLGN2	25190809
NPTN	Neuroplastin OS=Mus musculus GN=Nptn PE=1 SV=3	ARHGEF9	27609886
NRCAM	Isoform 2 of Neuronal cell adhesion molecule OS=Mus musculus GN=Nrcam	GPHN	27609886
NRXN2	Neurexin-2	HRP-Slitrk3, HRP-Nlgn2a	27565350
NRXN3	Neurexin-3	HRP-Slitrk3, HRP-Nlgn2a	27565350
NTM	Neurotrimin OS=Mus musculus GN=Ntm PE=2 SV=2	GPHN	27609886
OPA1	Optic atrophy 1 (autosomal dominant)	GABAAR, α1, α2	27044742
OS9	Osteosarcoma-amplified 9, endoplasmic reticulum lectin	GABAAR, α1, α2	27044742
PACSIN1	Protein kinase C and casein kinase substrate in neurons 1	GlyRb	24509844
PAFAH1B1	Platelet-activating factor acetylhydrolase IB subunit alpha OS=Mus musculus GN=Pafah1b1 PE=1 SV=2	GPHN	27609886
PAK7	p21 protein (Cdc42/Rac)-activated kinase 7	GABAAR, α1, α2	27044742
PANK4	Pantothenate kinase 4	GABAAR, α1, α2	27044742
PDE1B	Calcium/calmodulin-dependent 3',5'-cyclic nucleotide phosphodiesterase 1B OS=Mus musculus GN=Pde1b PE=1 SV=2	INSYN1	27609886
PDXK	Pyridoxal kinase OS=Mus musculus GN=Pdxk PE=1 SV=1	ARHGEF9	27609886
PEBP1	Phosphatidylethanolamine-binding protein 1 OS=Mus musculus GN=Pebp1 PE=1 SV=3	GPHN	27609886
PFKL	Phosphofructokinase, liver	GABAAR, α1, α2	27044742
PFN1	Profilin-1 OS=Mus musculus GN=Pfn1 PE=1 SV=2	ARHGEF9	27609886
PGRMC1	Progesterone receptor membrane component 1	GABAAR, α1, α2	27044742
PHB	Prohibitin	GABAAR, α1, α2	27044742
PHB2	Prohibitin 2	GABAAR, α1, α2	27044742
PIANP		GABAB, KCTD	26691831
PLCD1	Phospholipase C δ 1	GABAAR, α1, α2	27044742
PLD3	Phospholipase D3 OS=Mus musculus GN=Pld3 PE=2 SV=1	GPHN	27609886
PLPP3	Lipid phosphate phosphohydrolase 3 OS=Mus musculus GN=Ppap2b PE=1 SV=1	GPHN	27609886
PLXDC1	Plexin domain containing 1	GABAAR, α1, α2	27044742
PPL1	Adaptor protein, phosphotyrosine interaction, PH domain, and leucine zipper containing 1	GABAAR, α1, α2	27044742
PPM1E	Protein phosphatase, Mg2+/Mn2+-dependent 1E	GABAAR, α1, α2	27044742
PPP1CA	Serine/threonine-protein phosphatase PP1-alpha catalytic subunit OS=Mus musculus GN=Ppp1ca PE=1 SV=1	INSYN1	27609886
PPP1CB	Serine/threonine-protein phosphatase PP1-beta catalytic subunit OS=Mus musculus GN=Ppp1cb PE=1 SV=3	INSYN1	27609886
PPP1CC	Serine/threonine-protein phosphatase PP1-gamma catalytic subunit OS=Mus musculus GN=Ppp1cc PE=1 SV=1	INSYN1	27609886
PRKACA	cAMP-dependent protein kinase catalytic subunit alpha OS=Mus musculus GN=Prkaca PE=1 SV=3	ARHGEF9	27609886
PRKACB	Protein kinase, cAMP-dependent, β catalytic subunit	GABAAR, α1, α2	27044742
PRKCA	Protein kinase C, α	GABAAR, α1, α2	27044742
PRKCC	Protein kinase Cγ type	NLGN2	25190809
PRKCG	Protein kinase C, γ	GABAAR, α1, α2	27044742
PRMT1	Isoform 2 of Protein arginine N-methyltransferase 1 OS=Mus musculus GN=Prmt1	ARHGEF9, GPHN	27609886
PRRT2	Proline-rich transmembrane protein 2	GABAAR, α1, α2	27044742
PSAT1	Phosphoserine aminotransferase OS=Mus musculus GN=Psat1 PE=1 SV=1	GPHN	27609886
PSMC3	Proteasome 26 S subunit ATPase 3	NLGN2	25190809
PSMD9	Proteasome 26S subunit, non-ATPase 9	GABAAR, α1, α2	27044742
PTPRD	Protein-tyrosine phosphatase, receptor type D	GABAAR, α1, α2	27044742
PTPRS	Protein-tyrosine phosphatase, receptor type S	GABAAR, α1, α2	27044742
PVRL3	Protein Pvrl3	HRP-Slitrk3, HRP-Nlgn2a	27565350
RAB14	RAB14, member RAS oncogene family	GABAAR, α1, α2	27044742
RAB1B	RAB1B, member RAS oncogene family	GABAAR, α1, α2	27044742
RAB21	Rab21	NLGN2	25190809
RAB33B	RAB33B, member RAS oncogene family	GABAAR, α1, α2	27044742
RAB3A	Ras-related protein Rab-3A OS=Mus musculus GN=Rab3a PE=1 SV=1	INSYN1	27609886
RAB3C	Ras-related protein Rab-3C OS=Mus musculus GN=Rab3c PE=1 SV=1	GPHN	27609886
RAB4B	Ras-related protein Rab-4B OS=Mus musculus GN=Rab4b PE=2 SV=2	GPHN	27609886
RAB5A	RAB5A, member RAS oncogene family	GABAAR, α1, α2	27044742
RAB5B	RAB5B, member RAS oncogene family	GABAAR, α1, α2	27044742
RAB7	Ras-related protein Rab-7a OS=Mus musculus GN=Rab7a PE=1 SV=2	GPHN	27609886
RACK1	Guanine nucleotide-binding protein subunit beta-2-like 1 OS=Mus musculus GN=Gnb2l1 PE=1 SV=3	GPHN	27609886
RAP2B	Ras-related protein Rap-2b OS=Mus musculus GN=Rap2b PE=1 SV=1	GPHN	27609886
RCN2		GABAB, KCTD	26691831
RELN	Reelin	HRP-Slitrk3, HRP-Nlgn2a	27565350
RHOT1	Ras homolog family member T1, Miro1	GABAAR, α1, α2	27044742
RIC8A	RIC8 guanine nucleotide exchange factor A	GABAAR, α1, α2	27044742
RMDN2	Regulator of microtubule dynamics protein 2 OS=Mus musculus GN=Fam82a1 PE=2 SV=1	INSYN1	27609886
RMDN3	Regulator of microtubule dynamics protein 3 OS=Mus musculus GN=Fam82a2 PE=1 SV=2	INSYN1	27609886
ROGDI	Isoform 2 of Protein rogdi homolog OS=Mus musculus GN=Rogdi	ARHGEF9	27609886
RPN2	Ribophorin II	GABAAR, α1, α2	27044742
RPS2	Ribosomal protein S2	NLGN2	25190809
RPS9	Ribosomal protein S9	NLGN2	25190809
RUFY3	RUN and FYVE domain containing 3 isoform 1	NLGN2	25190809
SAMM50	SAMM50 sorting and assembly machinery component	GABAAR, α1, α2	27044742
SCAMP3	Secretory carrier membrane protein 3	GABAAR, α1, α2	27044742
SEC23A	Sec23A	NLGN2	25190809
SEC23B	Sec23 homolog B, COPII coat complex component	GABAAR, α1, α2	27044742
SHC3	SHC-transforming protein 3 OS=Mus musculus GN=Shc3 PE=1 SV=1	INSYN1	27609886
SHISA7	Shisa family member 7	GABAAR, α1, α2	27044742
SLC1A1	Solute carrier family 1 (neuronal/epithelial high affinity glutamate transporter, system Xag), member 1	GABAAR, α1, α2	27044742
SLC1A3	Solute carrier family 1 (glial high affinity glutamate transporter), member 3	GABAAR, α1, α2	27044742
SLC24A2	Solute carrier family 24 (sodium/potassium/calcium exchanger), member 2	GABAAR, α1, α2	27044742
SLC25A11	Solute carrier family 25 (mitochondrial carrier; oxoglutarate carrier), member 11	GABAAR, α1, α2	27044742
SLC25A23	Solute carrier family 25 (mitochondrial carrier; phosphate carrier), member 23	GABAAR, α1, α2	27044742
SLC25A3	Solute carrier family 25 (mitochondrial carrier; phosphate carrier), member 3	GABAAR, α1, α2	27044742
SLC25A4	Solute carrier family 25 (mitochondrial carrier; adenine nucleotide translocator), member 4	GABAAR, α1, α2	27044742
SLC25A5	Solute carrier family 25 (mitochondrial carrier; adenine nucleotide translocator), member 5	GABAAR, α1, α2	27044742
SLC27A1	Solute carrier family 27 (fatty acid transporter), member 1	GABAAR, α1, α2	27044742
SLC2A3	Solute carrier family 2 (facilitated glucose transporter), member 3	GABAAR, α1, α2	27044742
SLC4A10	Solute carrier family 4, sodium bicarbonate transporter, member 10	GABAAR, α1, α2	27044742
SLC6A1	Sodium- and chloride-dependent GABA transporter 1 OS=Mus musculus GN=Slc6a1 PE=1 SV=2	GPHN, HRP-Slitrk3, HRP-Nlgn2a	27609886, 27565350
SLITRK2	Protein Slitrk2	HRP-Slitrk3, HRP-Nlgn2a	27565350
SLITRK3	SLIT and NTRK-like protein 3 OS=Mus musculus GN=Slitrk3 PE=2 SV=1	GPHN, HRP-Slitrk3, HRP-Nlgn2a	27609886, 27565350
SLITRK5	SLIT and NTRK-like protein 5 OS=Mus musculus GN=Slitrk5 PE=2 SV=1	ARHGEF9	27609886
SNAP47	Synaptosomal-associated protein 47 OS=Mus musculus GN=Snap47 PE=1 SV=1	GPHN	27609886
SNAP91	Synaptosomal-associated protein, 91kDa	NLGN2	25190809
SNTA1	Alpha-1-syntrophin OS=Mus musculus GN=Snta1 PE=1 SV=1	INSYN1	27609886
SPATS2	Spermatogenesis-associated serine-rich protein 2 OS=Mus musculus GN=Spats2 PE=1 SV=1	INSYN1	27609886
SQSTM1	Sequestosome 1	GABAAR, α1, α2	27044742
SRR	Serine racemase	GABAAR, α1, α2	27044742
STOX2	Isoform 2 of Storkhead-box protein 2 OS=Mus musculus GN=Stox2	INSYN1	27609886
STX1A	Syntaxin 1a	NLGN2	25190809
STX1B	Syntaxin 1b	NLGN2	25190809
SV2A	Synaptic vesicle glycoprotein 2A	GABAAR, α1, α2	27044742
SV2B	Synaptic vesicle glycoprotein 2B	GABAAR, α1, α2	27044742
SYP	Synaptophysin OS=Mus musculus GN=Syp PE=1 SV=2	ARHGEF9	27609886
SYT11		GABAB, KCTD	26691831
TAOK3	Serine/threonine-protein kinase TAO3 OS=Mus musculus GN=Taok3 PE=1 SV=2	INSYN1	27609886
TARDBP	TAR DNA-binding protein 43	NLGN2	25190809
TARS	Threonyl-tRNA synthetase	GABAAR, α1, α2	27044742
TBC1D15	TBC1 domain family member 15	GABAAR, α1, α2	27044742
TBC1D17	TBC1 domain family member 17	GABAAR, α1, α2	27044742
TBC1D24	TBC1 domain family member 24 OS=Mus musculus GN=Tbc1d24 PE=2 SV=2	GPHN	27609886
TBC1D8	TBC1 domain family member 8 OS=Mus musculus GN=Tbc1d8 PE=2 SV=2	GPHN	27609886
TECR	Trans-2,3-enoyl-CoA reductase isoform 2	NLGN2	25190809
TENM2	Teneurin-2	HRP-Slitrk3, HRP-Nlgn2a	27565350
TENM3	Protein Tenm3	HRP-Slitrk3, HRP-Nlgn2a	27565350
TFRC	Transferrin receptor protein 1	HRP-Slitrk3, HRP-Nlgn2a	27565350
THSD7A	Protein Thsd7a	HRP-Slitrk3, HRP-Nlgn2a	27565350
THY1	Thy-1 membrane glycoprotein OS=Mus musculus GN=Thy1 PE=1 SV=1	GPHN	27609886
TJP1	Tight junction protein ZO-1 OS=Mus musculus GN=Tjp1 PE=1 SV=1	GPHN	27609886
TMEM132B	Transmembrane protein 132B	GABAAR, α1, α2	27044742
TMEM65	Transmembrane protein 65 OS=Mus musculus GN=Tmem65 PE=2 SV=1	GPHN	27609886
TMPRSS13	Transmembrane protease serine 13 OS=Mus musculus GN=Tmprss13 PE=2 SV=2	ARHGEF9	27609886
TMX4	Thioredoxin-related transmembrane protein 4	NLGN2	25190809
TNR	Tenascin-R	NLGN2	25190809
TNRC6B	Trinucleotide repeat-containing gene 6B protein OS=Mus musculus GN=Tnrc6b PE=2 SV=2	GPHN	27609886
TPGS2	Tubulin polyglutamylase complex subunit 2 OS=Mus musculus PE=1 SV=2	INSYN1	27609886
TPM3	Tropomyosin alpha-3 chain OS=Mus musculus GN=Tpm3 PE=1 SV=2	INSYN1	27609886
TRHDE	RCG48721, isoform CRA_b	HRP-Slitrk3, HRP-Nlgn2a	27565350
TRIM3	Tripartite motif-containing protein 3 OS=Mus musculus GN=Trim3 PE=1 SV=1	INSYN1	27609886
TRIM32	Tripartite motif containing 32	GABAAR, α1, α2	27044742
TRIM9	E3 ubiquitin-protein ligase TRIM9 OS=Mus musculus GN=Trim9 PE=1 SV=2	INSYN1	27609886
TTYH3	Tweety family member 3	GABAAR, α1, α2	27044742
TXLNA	Alpha-taxilin OS=Mus musculus GN=Txlna PE=2 SV=1	INSYN1	27609886
UBA1	Ubiquitin-like modifier-activating enzyme 1	NLGN2	25190809
UBE2D2A	Ubiquitin-conjugating enzyme E2 D2 OS=Mus musculus GN=Ube2d2 PE=1 SV=1	ARHGEF9, GPHN	27609886
UCHL1	Ubiquitin C-terminal hydrolase L1	GABAAR, α1, α2	27044742
USP9X	Ubiquitin-specific peptidase 9, X-linked	GABAAR, α1, α2	27044742
VAPA	Vesicle-associated membrane protein-associated protein A	NLGN2	25190809
VAPB	Vesicle-associated membrane protein-associated protein B	NLGN2	25190809
VARS	Valyl-tRNA synthetase	NLGN2	25190809
VDAC1	Voltage-dependent anion-selective channel protein 1 OS=Mus musculus GN=Vdac1 PE=1 SV=3	GPHN	27609886
VDAC3	Voltage-dependent anion-selective channel protein 3	NLGN2	25190809
VPS29	Vacuolar protein sorting-associated protein 29 OS=Mus musculus GN=Vps29 PE=1 SV=1	ARHGEF9	27609886
VPS33B	Vacuolar protein sorting-associated protein 33B OS=Mus musculus GN=Vps33b PE=1 SV=1	GPHN	27609886
VPS35	VPS35 retromer complex component	GABAAR, α1, α2	27044742
VPS4A	Vacuolar protein sorting-associated protein 4A OS=Mus musculus GN=Vps4a PE=1 SV=1	GPHN	27609886
VPS52	VPS52 GARP complex subunit	GABAAR, α1, α2	27044742
WASF1	Wiskott-Aldrich syndrome protein family member 1 OS=Mus musculus GN=Wasf1 PE=1 SV=2	INSYN1	27609886
WWC1	Protein KIBRA OS=Mus musculus GN=Wwc1 PE=1 SV=1	GPHN	27609886
WWC2	Protein WWC2 OS=Mus musculus GN=Wwc2 PE=2 SV=1	GPHN	27609886
XPOI	exportin-1	NLGN2	25190809
YWHAB	Tyrosine 3-monooxygenase/tryptophan 5-monooxygenase activation protein, β	GABAAR, α1, α2	27044742
YWHAE		GABAB, KCTD	26691831
YWHAG	Tyrosine 3-monooxygenase/tryptophan 5-monooxygenase activation protein, γ	GABAAR, α1, α2	27044742
YWHAH	Tyrosine 3-monooxygenase/tryptophan 5-monooxygenase activation protein, η	GABAAR, α1, α2	27044742
YWHAZ	Tyrosine 3-monooxygenase/tryptophan 5-monooxygenase activation protein, ζ	GABAAR, α1, α2	27044742
ZER1	Zyg-11 related, cell cycle regulator	GABAAR, α1, α2	27044742
ZWINT	ZW10 interactor OS=Mus musculus GN=Zwint PE=2 SV=1	INSYN1	27609886

## Sheet: Interactome & E
KCC2 interactome mapped exclusively to excitatory synapse proteomes (77 proteins)
ATP2B4
VCP
RAB11FIP5
SRCIN1
ACO2
PPFIA3
ACTN4
CRMP1
DCTN2
SFPQ
INA
CCT2
CCT6A
DDX5
DNM1
DYNC1LI1
SLC8A2
ATP2A2
GPM6A
RAB2A
SLC1A2
ATP6V1E1
DLD
DNAJA3
MDH2
PDIA6
SLC25A22
STOML2
YWHAQ
SYNGR3
CAMK2G
DDX1
DPYSL2
CSNK2A1
NDUFA8
SFXN3
DDX3X
SNAP25
KCNAB2
NDUFA9
BASP1
CKB
ATP5C1
BSN
CCT5
CMPK1
CTNNA2
FUS
GRID2
HK1
PPP2CA
TCP1
TRIO
ATP5B
CAMK2D
ATP6V0A1
CFL1
DBT
ACAT1
ATP1A2
ATP2B2
ATP6V0D1
NDUFA10
NDUFA4
ATP1A3
NEFM
SYT1
DLST
ARHGEF7
NETO2
GRM1
STK39
GRIA2
CACNA1A
GRIA1
NTRK2
EPB4.1L1

## Sheet: Interactome & I
KCC2 interactome mapped exclusively to inhibitory synapse proteomes (4 proteins)
CD47
PRRT2
RAP2B
SLC1A3

## Sheet: Interactome with both E & I
KCC2 interactome mapped to both excitatory and inhibitory synapse proteomes (30 proteins)
KCC2
PACSIN1
YWHAE
CANX
AP2B1
SLC4A10
YWHAG
SEC23A
TRIM3
MAG
SLC25A11
TNR
FASN
NEDD4L
DCLK1
PPP1CA
NDUFS1
SLC25A3
ATP1A1
GNB1
STX1B
YWHAZ
GRIK2
GRM5
GABBR1
CACNA1E
GRIN1
PRKCA
NLGN2
GABRA1

## Sheet: Interactome with neither E or I
KCC2 interactome not mapped with either excitatory or inhibitory synapse proteomes (70 proteins)
SLC44A1
GLS
KIF21B
RNF8
JAGN1
SLC2A1
EWSR1
PITPNM2
C1QB
ATP5H
RTCB
COX4I1
NDUFA2
SIRT2
USP24
ATP6V1F
CPSF6
PTN
COX6C
DDX17
DPYSL3
NDUFS8
SNRPA
STMN2
STRN3
NDUFS5
DHX9
PKM
EDC4
ACOX3
ADGRL2
APBA1
CRTC1
FLII
FXYD7
GTF2I
HELB
HMCN2
LGI3
NARS
NUDT21
PC
PPIA
RAB3IP
UQCR11
WWP1
C1QC
TUBB4B
CKMT1A
COX5A
SPTBN1
TUBB3
ATP5O
C1QA
TUBB4A
CAPRIN1
SLC12A9
SLC12A6
WNK1
GPR50
HTT
HTR2A
ADORA3
OXTR
GPR39
CAPN1
BDNF
TGFB2
IGF1
RAB11B

## Sheet: Interactome mapping cytoscape
Source ID	Target ID	Uniprot Accession	Log(Ratio)Cytoscape_August_2017
SLC12A5	PACSIN1	Q61644	2.13033
SLC12A5	SLC44A1	Q6X893	1.72428
SLC12A5	ATP2B4	Q6Q477	1.63347
SLC12A5	GLS	D3Z7P3	1.61278
SLC12A5	KIF21B	Q9QXL1	1.60206
SLC12A5	VCP	Q01853	1.36173
SLC12A5	RAB11FIP5	Q8R361	1.32222
SLC12A5	SRCIN1	Q9QWI6	1.20412
SLC12A5	RNF8	Q8VC56	1.17609
SLC12A5	ACO2	Q99KI0	1.11394
SLC12A5	JAGN1	Q5XKN4	1.04139
SLC12A5	PPFIA3	P60469	1
SLC12A5	SLC2A1	P17809	1
SLC12A5	YWHAE	P62259	0.954243
SLC12A5	ACTN4	P57780	0.90309
SLC12A5	CANX	P35564	0.90309
SLC12A5	CRMP1	P97427	0.845098
SLC12A5	EWSR1	Q61545	0.845098
SLC12A5	PITPNM2	Q6ZPQ6	0.845098
SLC12A5	DCTN2	Q99KJ8	0.778151
SLC12A5	C1QB	P14106	0.755875
SLC12A5	ATP5H	Q9DCX2	0.740363
SLC12A5	RTCB	Q99LF4	0.740363
SLC12A5	AP2B1	Q9DBG3	0.69897
SLC12A5	COX4I1	P19783	0.69897
SLC12A5	NDUFA2	Q9CQ75	0.69897
SLC12A5	SFPQ	Q8VIJ6	0.69897
SLC12A5	SIRT2	Q8VDQ8	0.69897
SLC12A5	SLC4A10	Q5DTL9	0.69897
SLC12A5	USP24	B1AY13	0.69897
SLC12A5	YWHAG	P61982	0.69897
SLC12A5	ATP6V1F	Q9D1K2	0.633468
SLC12A5	INA	P46660	0.633468
SLC12A5	CCT2	P80314	0.60206
SLC12A5	CCT6A	P80317	0.60206
SLC12A5	CPSF6	Q6NVF9	0.60206
SLC12A5	DDX5	Q61656	0.60206
SLC12A5	DNM1	P39053	0.60206
SLC12A5	DYNC1LI1	Q8R1Q8	0.60206
SLC12A5	SEC23A	Q01405	0.60206
SLC12A5	SLC8A2	Q8K596	0.60206
SLC12A5	TRIM3	Q9R1R2	0.60206
SLC12A5	ATP2A2	O55143	0.568202
SLC12A5	GPM6A	P35802	0.568202
SLC12A5	PTN	P63089	0.544068
SLC12A5	RAB2A	P53994	0.544068
SLC12A5	CD47	Q61735	0.531479
SLC12A5	SLC1A2	P43006	0.518514
SLC12A5	ATP6V1E1	P50518	0.477121
SLC12A5	COX6C	Q9CPQ1	0.477121
SLC12A5	DDX17	Q501J6	0.477121
SLC12A5	DLD	O08749	0.477121
SLC12A5	DNAJA3	Q99M87	0.477121
SLC12A5	DPYSL3	Q62188	0.477121
SLC12A5	MAG	P20917	0.477121
SLC12A5	MDH2	P08249	0.477121
SLC12A5	NDUFS8	Q8K3J1	0.477121
SLC12A5	PDIA6	Q922R8	0.477121
SLC12A5	SLC25A11	Q9CR62	0.477121
SLC12A5	SLC25A22	Q9D6M3	0.477121
SLC12A5	SNRPA	Q62189	0.477121
SLC12A5	STMN2	P55821	0.477121
SLC12A5	STOML2	Q99JB2	0.477121
SLC12A5	STRN3	Q9ERG2	0.477121
SLC12A5	TNR	Q8BYI9	0.477121
SLC12A5	YWHAQ	P68254	0.477121
SLC12A5	SYNGR3	Q8R191	0.447158
SLC12A5	CAMK2G	Q923T9	0.431364
SLC12A5	DDX1	Q91VR5	0.431364
SLC12A5	DPYSL2	O08553	0.431364
SLC12A5	FASN	P19096	0.431364
SLC12A5	NDUFS5	Q99LY9	0.431364
SLC12A5	NEDD4L	Q8CFI0	0.431364
SLC12A5	CSNK2A1	Q60737	0.39794
SLC12A5	DHX9	O70133	0.39794
SLC12A5	NDUFA8	Q9DCJ5	0.39794
SLC12A5	SFXN3	Q91V61	0.39794
SLC12A5	DDX3X	Q62167	0.380211
SLC12A5	SNAP25	P60879	0.380211
SLC12A5	KCNAB2	P62482	0.361728
SLC12A5	NDUFA9	Q9DC69	0.361728
SLC12A5	BASP1	Q91XV3	0.342423
SLC12A5	CKB	Q04447	0.342423
SLC12A5	PKM	P52480	0.342423
SLC12A5	EDC4	Q3UJB9	0.322219
SLC12A5	ACOX3	Q9EPL9	0.30103
SLC12A5	ADGRL2	Q8JZZ7	0.30103
SLC12A5	APBA1	B2RUJ5	0.30103
SLC12A5	ATP5C1	Q91VR2	0.30103
SLC12A5	BSN	O88737	0.30103
SLC12A5	CCT5	P80316	0.30103
SLC12A5	CMPK1	Q9DBP5	0.30103
SLC12A5	CRTC1	Q68ED7	0.30103
SLC12A5	CTNNA2	Q61301	0.30103
SLC12A5	DCLK1	Q9JLM8	0.30103
SLC12A5	FLII	Q9JJ28	0.30103
SLC12A5	FUS	P56959	0.30103
SLC12A5	FXYD7	P59648	0.30103
SLC12A5	GRID2	Q61625	0.30103
SLC12A5	GTF2I	Q9ESZ8	0.30103
SLC12A5	HELB	Q6NVF4	0.30103
SLC12A5	HK1	P17710	0.30103
SLC12A5	HMCN2	A2AJ76	0.30103
SLC12A5	LGI3	Q8K406	0.30103
SLC12A5	NARS	Q8BP47	0.30103
SLC12A5	NUDT21	Q9CQF3	0.30103
SLC12A5	PC	Q05920	0.30103
SLC12A5	PPIA	P17742	0.30103
SLC12A5	PPP1CA	P62137	0.30103
SLC12A5	PPP2CA	P63330	0.30103
SLC12A5	PRRT2	E9PUL5	0.30103
SLC12A5	RAB3IP	Q68EF0	0.30103
SLC12A5	TCP1	P11983	0.30103
SLC12A5	TRIO	Q0KL02	0.30103
SLC12A5	UQCR11	Q9CPX8	0.30103
SLC12A5	WWP1	Q8BZZ3	0.30103
SLC12A5	C1QC	Q02105	0.278754
SLC12A5	TUBB4B	P68372	0.278754
SLC12A5	CKMT1	P30275	0.255273
SLC12A5	COX5A	P12787	0.255273
SLC12A5	NDUFS1	Q91VD9	0.255273
SLC12A5	SLC25A3	Q8VEM8	0.255273
SLC12A5	ATP5B	P56480	0.230449
SLC12A5	CAMK2D	Q6PHZ2	0.230449
SLC12A5	SPTBN1	Q62261	0.230449
SLC12A5	ATP6V0A1	Q9Z1G4	0.20412
SLC12A5	CFL1	P18760	0.20412
SLC12A5	DBT	P53395	0.20412
SLC12A5	TUBB3	Q9ERD7	0.20412
SLC12A5	ACAT1	Q8QZT1	0.176091
SLC12A5	ATP1A1	Q8VDN2	0.176091
SLC12A5	ATP1A2	Q6PIE5	0.176091
SLC12A5	ATP5O	Q9DB20	0.176091
SLC12A5	RAP2B	P61226	0.176091
SLC12A5	ATP2B2	Q9R0K7	0.146128
SLC12A5	ATP6V0D1	P51863	0.146128
SLC12A5	C1QA	P98086	0.146128
SLC12A5	GNB1	P62874	0.146128
SLC12A5	NDUFA10	Q99LC3	0.146128
SLC12A5	NDUFA4	Q62425	0.146128
SLC12A5	TUBB4A	Q9D6F9	0.146128
SLC12A5	ATP1A3	Q6PIC6	0.113943
SLC12A5	CAPRIN1	Q60865	0.113943
SLC12A5	NEFM	P08553	0.113943
SLC12A5	SLC1A3	P56564	0.113943
SLC12A5	STX1B	P61264	0.113943
SLC12A5	SYT1	P46096	0.113943
SLC12A5	YWHAZ	P63101	0.113943
SLC12A5	DLST	Q9D2G2	0.0791812
SLC12A5	EPB41L1	Q9Z2H5	0.05
SLC12A5	ARHGEF7	Q9ES28	0.05
SLC12A5	NETO2	Q8BNJ6	0.05
SLC12A5	GRIK2	P39087	0.05
SLC12A5	GRM5	Q3UVX5	0.05
SLC12A5	GRM1	P97772	0.05
SLC12A5	SLC12A9	Q99MR3	0.05
SLC12A5	SLC12A6	Q924N4	0.05
SLC12A5	WNK1	P83741	0.05
SLC12A5	STK39	Q9Z1W9	0.05
SLC12A5	GRIA2	P23819	0.05
SLC12A5	GPR50	O88495	0.05
SLC12A5	HTT	P42859	0.05
SLC12A5	CACNA1A	P97445	0.05
SLC12A5	CACNA1E	Q61290	0.05
SLC12A5	GRIA1	P23818	0.05
SLC12A5	GRIN1	P35438	0.05
SLC12A5	HTR2A	P35363	0.05
SLC12A5	ADORA3	Q61618	0.05
SLC12A5	OXTR	P97926	0.05
SLC12A5	GPR39	Q5U431	0.05
SLC12A5	PRKCA	P20444	0.05
SLC12A5	NLGN2	Q69ZK9	0.05
SLC12A5	CAPN1	O35350	0.05
SLC12A5	BDNF	P21237	0.05
SLC12A5	NTRK2	P15209	0.05
SLC12A5	GABRA1	P62812	0.05
SLC12A5	TGFB2	P27090	0.05
SLC12A5	GABBR1	Q9WV18	0.05
SLC12A5	IGF1	P05017	0.05
SLC12A5	RAB11B	P46638	0.05
