# Supplementary material for: Native KCC2 interactome reveals PACSIN1 as a critical regulator of synaptic inhibition
Source: eLife. 2017 Oct 13;6:e28270. doi: 10.7554/eLife.28270 (PMC5640428; doi:10.7554/eLife.28270)
Supplement: Figure 4—source data 2. [file elife-28270-fig4-data2.xlsx]

## Sheet: IPA development
Figure 4 - Source Data 2. Ingenuity Pathway Analysis. Tab 1 - IPA development and function; Tab 2 - IPA protein mapping.
© 2000-2016 QIAGEN. All rights reserved.
Category	Function	Function Annotation	p-value	Molecules	# Molecules
Behavior	behavior	behavior	6.68e-23	ACAT1, APBA1, ATP1A1, ATP1A2, ATP1A3, ATP2B2, ATP2B4, BDNF, C1QA, CACNA1A, CACNA1E, CANX, CAPN1, CAPRIN1, CD47, CKB, CKMT1A/CKMT1B, CRMP1, CRTC1, CSNK2A1, CTNNA2, DNM1, DPYSL2, GABRA1, GLS, GNB1, GPR39, GRIA1, GRIA2, GRID2, GRIK2, GRIN1, GRM1, GRM5, GTF2I, HTR2A, HTT, IGF1, KCNAB2, MAG, NLGN2, NTRK2, OXTR, PKM, PRKCA, PTN, RAB11FIP5, SLC12A5, SLC12A6, SLC1A2, SLC8A2, SNAP25, SRCIN1, SYT1, TNR, TR…	56
Molecular Transport	transport	transport of molecule	1.35e-21	ACAT1, ADGRL2, ADORA3, AP2B1, APBA1, ATP1A1, ATP1A2, ATP1A3, ATP2A2, ATP2B2, ATP2B4, ATP5B, ATP6V1E1, BDNF, CACNA1A, CACNA1E, CAMK2D, CAMK2G, CANX, CFL1, DDX3X, DPYSL2, FUS, FXYD7, GABRA1, GPR39, GRIA2, GRID2, GRIK2, GRIN1, GRM1, HK1, HTR2A, HTT, IGF1, JAGN1, NEDD4L, NTRK2, OXTR, PKM, PPFIA3, PPIA, PRKCA, RAB11B, RAB2A, SEC23A, SLC12A5, SLC12A6, SLC1A2, SLC1A3, SLC25A11, SLC25A22, SLC25A3, SLC2A1…	68
Behavior	learning	learning	1.72e-20	ACAT1, ATP1A2, ATP1A3, BDNF, C1QA, CACNA1E, CAPN1, CD47, CKB, CKMT1A/CKMT1B, CRMP1, CRTC1, CSNK2A1, GABRA1, GRIA1, GRIA2, GRID2, GRIN1, GRM5, HTR2A, HTT, IGF1, KCNAB2, NTRK2, OXTR, PKM, PRKCA, PTN, RAB11FIP5, SLC12A5, SLC8A2, SNAP25, SRCIN1, TNR, TRIM3	35
Cell-To-Cell Signaling and Interaction	neurotransmission	neurotransmission	3.02e-20	AP2B1, APBA1, ATP1A2, BDNF, BSN, CACNA1A, CACNA1E, CD47, DNM1, DPYSL2, GABRA1, GLS, GRIA1, GRIA2, GRID2, GRIK2, GRIN1, GRM1, GRM5, HTR2A, HTT, IGF1, NLGN2, NTRK2, PRKCA, RAB11FIP5, SLC12A5, SLC1A2, SLC1A3, SNAP25, SRCIN1, STX1B, SYT1, TNR	34
Nervous System Development and Function	neurotransmission	neurotransmission	3.02e-20	AP2B1, APBA1, ATP1A2, BDNF, BSN, CACNA1A, CACNA1E, CD47, DNM1, DPYSL2, GABRA1, GLS, GRIA1, GRIA2, GRID2, GRIK2, GRIN1, GRM1, GRM5, HTR2A, HTT, IGF1, NLGN2, NTRK2, PRKCA, RAB11FIP5, SLC12A5, SLC1A2, SLC1A3, SNAP25, SRCIN1, STX1B, SYT1, TNR	34
Behavior	cognition	cognition	3.6e-20	ACAT1, ATP1A2, ATP1A3, BDNF, C1QA, CACNA1E, CAPN1, CD47, CKB, CKMT1A/CKMT1B, CRMP1, CRTC1, CSNK2A1, GABRA1, GRIA1, GRIA2, GRID2, GRIN1, GRM5, HTR2A, HTT, IGF1, KCNAB2, MAG, NTRK2, OXTR, PKM, PRKCA, PTN, RAB11FIP5, SLC12A5, SLC8A2, SNAP25, SRCIN1, TNR, TRIM3	36
Neurological Disease	movement disorder	Movement Disorders	5.7e-19	ACAT1, ADORA3, APBA1, ARHGEF7, ATP1A2, ATP1A3, ATP2A2, ATP2B2, ATP5C1, ATP5O, ATP6V1E1, BASP1, BDNF, CACNA1A, CANX, CKB, DDX1, DPYSL3, FUS, GABRA1, GNB1, GRIA1, GRIA2, GRID2, GRIK2, GRIN1, GRM1, HTR2A, HTT, IGF1, KCNAB2, MAG, NDUFA2, NDUFA8, NDUFS5, NTRK2, PKM, PPIA, PRRT2, SLC1A2, SLC1A3, SLC25A22, SLC2A1, SNAP25, STRN3, TNR, TRIO, TUBB3, TUBB4A, TUBB4B, USP24, WNK1, YWHAZ	53
Cell-To-Cell Signaling and Interaction	synaptic transmission	synaptic transmission	3.95e-18	AP2B1, APBA1, BDNF, BSN, CACNA1A, CACNA1E, DPYSL2, GABRA1, GLS, GRIA1, GRIA2, GRID2, GRIK2, GRIN1, GRM1, GRM5, HTR2A, HTT, IGF1, NLGN2, PRKCA, RAB11FIP5, SLC12A5, SLC1A2, SLC1A3, SNAP25, STX1B, SYT1, TNR	29
Nervous System Development and Function	synaptic transmission	synaptic transmission	3.95e-18	AP2B1, APBA1, BDNF, BSN, CACNA1A, CACNA1E, DPYSL2, GABRA1, GLS, GRIA1, GRIA2, GRID2, GRIK2, GRIN1, GRM1, GRM5, HTR2A, HTT, IGF1, NLGN2, PRKCA, RAB11FIP5, SLC12A5, SLC1A2, SLC1A3, SNAP25, STX1B, SYT1, TNR	29
Cell-To-Cell Signaling and Interaction	excitatory postsynaptic potential	excitatory postsynaptic potential	1.31e-17	BDNF, C1QA, CACNA1A, CAPRIN1, CD47, DNM1, GRIA2, GRID2, GRIK2, GRIN1, GRM5, HTT, NTRK2, PACSIN1, SLC12A5, SNAP25, SRCIN1, STX1B, SYT1	19
Nervous System Development and Function	excitatory postsynaptic potential	excitatory postsynaptic potential	1.31e-17	BDNF, C1QA, CACNA1A, CAPRIN1, CD47, DNM1, GRIA2, GRID2, GRIK2, GRIN1, GRM5, HTT, NTRK2, PACSIN1, SLC12A5, SNAP25, SRCIN1, STX1B, SYT1	19
Neurological Disease	disorder of basal ganglia	disorder of basal ganglia	1.82e-17	ACAT1, ADORA3, ARHGEF7, ATP1A3, ATP2A2, ATP2B2, ATP5C1, ATP5O, ATP6V1E1, BASP1, BDNF, CKB, DDX1, DPYSL3, GABRA1, GNB1, GRIA1, GRIK2, GRIN1, HTR2A, HTT, IGF1, KCNAB2, NDUFA2, NDUFA8, NDUFS5, NTRK2, PKM, PPIA, PRRT2, SLC1A2, SLC1A3, SLC2A1, SNAP25, STRN3, TNR, TRIO, TUBB3, TUBB4A, TUBB4B, USP24, WNK1, YWHAZ	43
Organismal Injury and Abnormalities	disorder of basal ganglia	disorder of basal ganglia	1.82e-17	ACAT1, ADORA3, ARHGEF7, ATP1A3, ATP2A2, ATP2B2, ATP5C1, ATP5O, ATP6V1E1, BASP1, BDNF, CKB, DDX1, DPYSL3, GABRA1, GNB1, GRIA1, GRIK2, GRIN1, HTR2A, HTT, IGF1, KCNAB2, NDUFA2, NDUFA8, NDUFS5, NTRK2, PKM, PPIA, PRRT2, SLC1A2, SLC1A3, SLC2A1, SNAP25, STRN3, TNR, TRIO, TUBB3, TUBB4A, TUBB4B, USP24, WNK1, YWHAZ	43
Psychological Disorders	disorder of basal ganglia	disorder of basal ganglia	1.82e-17	ACAT1, ADORA3, ARHGEF7, ATP1A3, ATP2A2, ATP2B2, ATP5C1, ATP5O, ATP6V1E1, BASP1, BDNF, CKB, DDX1, DPYSL3, GABRA1, GNB1, GRIA1, GRIK2, GRIN1, HTR2A, HTT, IGF1, KCNAB2, NDUFA2, NDUFA8, NDUFS5, NTRK2, PKM, PPIA, PRRT2, SLC1A2, SLC1A3, SLC2A1, SNAP25, STRN3, TNR, TRIO, TUBB3, TUBB4A, TUBB4B, USP24, WNK1, YWHAZ	43
Nervous System Development and Function	morphology	morphology of nervous system	4.16e-17	APBA1, ARHGEF7, ATP1A2, ATP2B2, BDNF, C1QA, CACNA1A, CANX, CAPRIN1, CD47, CKB, CKMT1A/CKMT1B, CRMP1, CSNK2A1, CTNNA2, DCLK1, DNM1, DPYSL2, DPYSL3, EPB41L1, GABRA1, GRIA1, GRIA2, GRID2, GRIN1, GRM5, HTT, IGF1, MAG, NTRK2, OXTR, PACSIN1, REST, SLC12A5, SLC12A6, SLC1A2, SLC1A3, SLC2A1, SLC4A10, SNAP25, SRCIN1, STX1B, TGFB2, TNR, TRIO, YWHAE	46
Cellular Development	development	development of neurons	6.96e-17	ADGRL2, APBA1, ARHGEF7, BASP1, BDNF, BSN, CACNA1A, CAPRIN1, CD47, CKB, CRMP1, CTNNA2, DCLK1, DNAJA3, DPYSL2, DPYSL3, DYNC1LI1, GPM6A, GRIA1, GRID2, GRIN1, GRM1, GRM5, HTT, IGF1, MAG, NEFM, NLGN2, NTRK2, OXTR, PACSIN1, PPP2CA, PRKCA, PTN, SLC12A5, SLC1A3, SPTBN1, SRCIN1, TGFB2, TNR, TRIM3, TRIO, YWHAG	43
Cellular Growth and Proliferation	development	development of neurons	6.96e-17	ADGRL2, APBA1, ARHGEF7, BASP1, BDNF, BSN, CACNA1A, CAPRIN1, CD47, CKB, CRMP1, CTNNA2, DCLK1, DNAJA3, DPYSL2, DPYSL3, DYNC1LI1, GPM6A, GRIA1, GRID2, GRIN1, GRM1, GRM5, HTT, IGF1, MAG, NEFM, NLGN2, NTRK2, OXTR, PACSIN1, PPP2CA, PRKCA, PTN, SLC12A5, SLC1A3, SPTBN1, SRCIN1, TGFB2, TNR, TRIM3, TRIO, YWHAG	43
Nervous System Development and Function	development	development of neurons	6.96e-17	ADGRL2, APBA1, ARHGEF7, BASP1, BDNF, BSN, CACNA1A, CAPRIN1, CD47, CKB, CRMP1, CTNNA2, DCLK1, DNAJA3, DPYSL2, DPYSL3, DYNC1LI1, GPM6A, GRIA1, GRID2, GRIN1, GRM1, GRM5, HTT, IGF1, MAG, NEFM, NLGN2, NTRK2, OXTR, PACSIN1, PPP2CA, PRKCA, PTN, SLC12A5, SLC1A3, SPTBN1, SRCIN1, TGFB2, TNR, TRIM3, TRIO, YWHAG	43
Tissue Development	development	development of neurons	6.96e-17	ADGRL2, APBA1, ARHGEF7, BASP1, BDNF, BSN, CACNA1A, CAPRIN1, CD47, CKB, CRMP1, CTNNA2, DCLK1, DNAJA3, DPYSL2, DPYSL3, DYNC1LI1, GPM6A, GRIA1, GRID2, GRIN1, GRM1, GRM5, HTT, IGF1, MAG, NEFM, NLGN2, NTRK2, OXTR, PACSIN1, PPP2CA, PRKCA, PTN, SLC12A5, SLC1A3, SPTBN1, SRCIN1, TGFB2, TNR, TRIM3, TRIO, YWHAG	43
Neurological Disease	dyskinesia	dyskinesia	1.76e-16	ACAT1, ARHGEF7, ATP2A2, ATP2B2, ATP5C1, ATP5O, BASP1, BDNF, CACNA1A, CKB, DDX1, DPYSL3, GABRA1, GNB1, GRIA2, GRIK2, GRIN1, HTR2A, HTT, IGF1, KCNAB2, NDUFA2, NDUFA8, NDUFS5, NTRK2, PKM, PPIA, PRRT2, SLC1A2, SLC1A3, SLC25A22, SLC2A1, SNAP25, STRN3, TRIO, WNK1, YWHAZ	37
Cell-To-Cell Signaling and Interaction	synaptic transmission	synaptic transmission of cells	8.95e-16	BDNF, BSN, DPYSL2, GRIA1, GRIA2, GRIK2, GRIN1, GRM1, GRM5, HTT, IGF1, NLGN2, RAB11FIP5, SLC12A5, SLC1A3, SNAP25, SYT1, TNR	18
Nervous System Development and Function	synaptic transmission	synaptic transmission of cells	8.95e-16	BDNF, BSN, DPYSL2, GRIA1, GRIA2, GRIK2, GRIN1, GRM1, GRM5, HTT, IGF1, NLGN2, RAB11FIP5, SLC12A5, SLC1A3, SNAP25, SYT1, TNR	18
Neurological Disease	seizure disorder	seizure disorder	5.37e-15	ARHGEF7, ATP1A2, BDNF, BSN, C1QA, C1QB, CACNA1A, CKB, DNM1, GABRA1, GRIA1, GRIA2, GRIK2, GRIN1, GRM1, GRM5, HTR2A, HTT, KCNAB2, NEFM, NTRK2, PACSIN1, PRRT2, SLC12A5, SLC1A2, SLC1A3, SLC25A22, SLC2A1, SLC4A10, STX1B, TRIM3	31
Organismal Injury and Abnormalities	seizure disorder	seizure disorder	5.37e-15	ARHGEF7, ATP1A2, BDNF, BSN, C1QA, C1QB, CACNA1A, CKB, DNM1, GABRA1, GRIA1, GRIA2, GRIK2, GRIN1, GRM1, GRM5, HTR2A, HTT, KCNAB2, NEFM, NTRK2, PACSIN1, PRRT2, SLC12A5, SLC1A2, SLC1A3, SLC25A22, SLC2A1, SLC4A10, STX1B, TRIM3	31
Neurological Disease	seizures	seizures	6.62e-15	ARHGEF7, ATP1A2, BDNF, BSN, C1QA, C1QB, CACNA1A, CKB, GABRA1, GRIA1, GRIA2, GRIK2, GRIN1, GRM1, GRM5, HTT, KCNAB2, NEFM, NTRK2, PACSIN1, PRRT2, SLC12A5, SLC1A2, SLC1A3, SLC2A1, SLC4A10, STX1B, TRIM3	28
Organismal Injury and Abnormalities	seizures	seizures	6.62e-15	ARHGEF7, ATP1A2, BDNF, BSN, C1QA, C1QB, CACNA1A, CKB, GABRA1, GRIA1, GRIA2, GRIK2, GRIN1, GRM1, GRM5, HTT, KCNAB2, NEFM, NTRK2, PACSIN1, PRRT2, SLC12A5, SLC1A2, SLC1A3, SLC2A1, SLC4A10, STX1B, TRIM3	28
Nervous System Development and Function	morphology	morphology of nervous tissue	7.17e-15	APBA1, ARHGEF7, ATP2B2, BDNF, C1QA, CACNA1A, CAPRIN1, CD47, CKB, CKMT1A/CKMT1B, CRMP1, CTNNA2, DCLK1, DNM1, DPYSL2, DPYSL3, GABRA1, GRIA1, GRID2, GRIN1, GRM5, HTT, IGF1, MAG, NTRK2, OXTR, PACSIN1, SLC12A5, SLC12A6, SLC1A3, SRCIN1, STX1B, TNR	33
Tissue Morphology	morphology	morphology of nervous tissue	7.17e-15	APBA1, ARHGEF7, ATP2B2, BDNF, C1QA, CACNA1A, CAPRIN1, CD47, CKB, CKMT1A/CKMT1B, CRMP1, CTNNA2, DCLK1, DNM1, DPYSL2, DPYSL3, GABRA1, GRIA1, GRID2, GRIN1, GRM5, HTT, IGF1, MAG, NTRK2, OXTR, PACSIN1, SLC12A5, SLC12A6, SLC1A3, SRCIN1, STX1B, TNR	33
Behavior	locomotion	locomotion	8.17e-15	APBA1, ATP1A1, ATP1A2, ATP1A3, ATP2A2, ATP2B2, BDNF, CACNA1A, CACNA1E, CANX, DNM1, FASN, GABRA1, GRIA1, GRIA2, GRID2, GRIN1, GRM1, GRM5, HTR2A, HTT, IGF1, MAG, NTRK2, SLC12A6, SNAP25	26
Cell Morphology	neuritogenesis	neuritogenesis	1.56e-14	APBA1, ARHGEF7, BASP1, BDNF, BSN, CACNA1A, CAPRIN1, CD47, CKB, CRMP1, CTNNA2, DCLK1, DPYSL2, DPYSL3, GPM6A, GRID2, GRIN1, GRM1, GRM5, HTT, IGF1, MAG, NEFM, NTRK2, PACSIN1, PPP2CA, PRKCA, PTN, SLC12A5, SPTBN1, SRCIN1, TNR, TRIM3, TRIO	34
Cellular Assembly and Organization	neuritogenesis	neuritogenesis	1.56e-14	APBA1, ARHGEF7, BASP1, BDNF, BSN, CACNA1A, CAPRIN1, CD47, CKB, CRMP1, CTNNA2, DCLK1, DPYSL2, DPYSL3, GPM6A, GRID2, GRIN1, GRM1, GRM5, HTT, IGF1, MAG, NEFM, NTRK2, PACSIN1, PPP2CA, PRKCA, PTN, SLC12A5, SPTBN1, SRCIN1, TNR, TRIM3, TRIO	34
Cellular Development	neuritogenesis	neuritogenesis	1.56e-14	APBA1, ARHGEF7, BASP1, BDNF, BSN, CACNA1A, CAPRIN1, CD47, CKB, CRMP1, CTNNA2, DCLK1, DPYSL2, DPYSL3, GPM6A, GRID2, GRIN1, GRM1, GRM5, HTT, IGF1, MAG, NEFM, NTRK2, PACSIN1, PPP2CA, PRKCA, PTN, SLC12A5, SPTBN1, SRCIN1, TNR, TRIM3, TRIO	34
Cellular Function and Maintenance	neuritogenesis	neuritogenesis	1.56e-14	APBA1, ARHGEF7, BASP1, BDNF, BSN, CACNA1A, CAPRIN1, CD47, CKB, CRMP1, CTNNA2, DCLK1, DPYSL2, DPYSL3, GPM6A, GRID2, GRIN1, GRM1, GRM5, HTT, IGF1, MAG, NEFM, NTRK2, PACSIN1, PPP2CA, PRKCA, PTN, SLC12A5, SPTBN1, SRCIN1, TNR, TRIM3, TRIO	34
Cellular Growth and Proliferation	neuritogenesis	neuritogenesis	1.56e-14	APBA1, ARHGEF7, BASP1, BDNF, BSN, CACNA1A, CAPRIN1, CD47, CKB, CRMP1, CTNNA2, DCLK1, DPYSL2, DPYSL3, GPM6A, GRID2, GRIN1, GRM1, GRM5, HTT, IGF1, MAG, NEFM, NTRK2, PACSIN1, PPP2CA, PRKCA, PTN, SLC12A5, SPTBN1, SRCIN1, TNR, TRIM3, TRIO	34
Nervous System Development and Function	neuritogenesis	neuritogenesis	1.56e-14	APBA1, ARHGEF7, BASP1, BDNF, BSN, CACNA1A, CAPRIN1, CD47, CKB, CRMP1, CTNNA2, DCLK1, DPYSL2, DPYSL3, GPM6A, GRID2, GRIN1, GRM1, GRM5, HTT, IGF1, MAG, NEFM, NTRK2, PACSIN1, PPP2CA, PRKCA, PTN, SLC12A5, SPTBN1, SRCIN1, TNR, TRIM3, TRIO	34
Tissue Development	neuritogenesis	neuritogenesis	1.56e-14	APBA1, ARHGEF7, BASP1, BDNF, BSN, CACNA1A, CAPRIN1, CD47, CKB, CRMP1, CTNNA2, DCLK1, DPYSL2, DPYSL3, GPM6A, GRID2, GRIN1, GRM1, GRM5, HTT, IGF1, MAG, NEFM, NTRK2, PACSIN1, PPP2CA, PRKCA, PTN, SLC12A5, SPTBN1, SRCIN1, TNR, TRIM3, TRIO	34
Nervous System Development and Function	abnormal morphology	abnormal morphology of nervous system	2.12e-14	ATP1A2, ATP2B2, BDNF, C1QA, CACNA1A, CANX, CAPRIN1, CD47, CKB, CKMT1A/CKMT1B, CRMP1, CTNNA2, DCLK1, DNM1, EPB41L1, GABRA1, GRIA1, GRIA2, GRID2, GRIN1, HTT, IGF1, MAG, NTRK2, PACSIN1, REST, SLC12A5, SLC12A6, SLC1A2, SLC1A3, SLC4A10, SNAP25, SRCIN1, STX1B, TGFB2, TNR, TRIO, YWHAE	38
Neurological Disease	abnormal morphology	abnormal morphology of nervous system	2.12e-14	ATP1A2, ATP2B2, BDNF, C1QA, CACNA1A, CANX, CAPRIN1, CD47, CKB, CKMT1A/CKMT1B, CRMP1, CTNNA2, DCLK1, DNM1, EPB41L1, GABRA1, GRIA1, GRIA2, GRID2, GRIN1, HTT, IGF1, MAG, NTRK2, PACSIN1, REST, SLC12A5, SLC12A6, SLC1A2, SLC1A3, SLC4A10, SNAP25, SRCIN1, STX1B, TGFB2, TNR, TRIO, YWHAE	38
Cell Morphology	morphology	morphology of neurons	2.14e-14	APBA1, ARHGEF7, ATP2B2, BDNF, C1QA, CACNA1A, CAPRIN1, CD47, CKB, CKMT1A/CKMT1B, CRMP1, CTNNA2, DCLK1, DNM1, DPYSL2, DPYSL3, GABRA1, GRIA1, GRID2, GRIN1, GRM5, HTT, IGF1, MAG, NTRK2, PACSIN1, SLC12A5, SLC12A6, SLC1A3, SRCIN1, STX1B, TNR	32
Nervous System Development and Function	morphology	morphology of neurons	2.14e-14	APBA1, ARHGEF7, ATP2B2, BDNF, C1QA, CACNA1A, CAPRIN1, CD47, CKB, CKMT1A/CKMT1B, CRMP1, CTNNA2, DCLK1, DNM1, DPYSL2, DPYSL3, GABRA1, GRIA1, GRID2, GRIN1, GRM5, HTT, IGF1, MAG, NTRK2, PACSIN1, SLC12A5, SLC12A6, SLC1A3, SRCIN1, STX1B, TNR	32
Tissue Morphology	morphology	morphology of neurons	2.14e-14	APBA1, ARHGEF7, ATP2B2, BDNF, C1QA, CACNA1A, CAPRIN1, CD47, CKB, CKMT1A/CKMT1B, CRMP1, CTNNA2, DCLK1, DNM1, DPYSL2, DPYSL3, GABRA1, GRIA1, GRID2, GRIN1, GRM5, HTT, IGF1, MAG, NTRK2, PACSIN1, SLC12A5, SLC12A6, SLC1A3, SRCIN1, STX1B, TNR	32
Cellular Assembly and Organization	organization	organization of cytoskeleton	4.09e-14	ACTN4, APBA1, ARHGEF7, BASP1, BDNF, BSN, C1QA, CACNA1A, CANX, CAPRIN1, CD47, CFL1, CKB, CRMP1, CTNNA2, DCLK1, DCTN2, DNAJA3, DNM1, DPYSL2, DPYSL3, DYNC1LI1, FASN, FLII, GPM6A, GRID2, GRIN1, GRM1, GRM5, HTT, IGF1, INA, MAG, NEFM, NTRK2, PACSIN1, PKM, PPP2CA, PRKCA, PTN, RAB2A, SIRT2, SLC12A5, SPTBN1, SRCIN1, STMN2, SYT1, TGFB2, TNR, TRIM3, TRIO, TUBB3, TUBB4A	53
Cellular Function and Maintenance	organization	organization of cytoskeleton	4.09e-14	ACTN4, APBA1, ARHGEF7, BASP1, BDNF, BSN, C1QA, CACNA1A, CANX, CAPRIN1, CD47, CFL1, CKB, CRMP1, CTNNA2, DCLK1, DCTN2, DNAJA3, DNM1, DPYSL2, DPYSL3, DYNC1LI1, FASN, FLII, GPM6A, GRID2, GRIN1, GRM1, GRM5, HTT, IGF1, INA, MAG, NEFM, NTRK2, PACSIN1, PKM, PPP2CA, PRKCA, PTN, RAB2A, SIRT2, SLC12A5, SPTBN1, SRCIN1, STMN2, SYT1, TGFB2, TNR, TRIM3, TRIO, TUBB3, TUBB4A	53
Molecular Transport	transport	transport of ion	5.66e-14	ATP1A1, ATP1A2, ATP1A3, ATP2A2, ATP2B2, ATP2B4, ATP5B, ATP6V1E1, BDNF, CACNA1A, CACNA1E, CAMK2D, CAMK2G, CFL1, FXYD7, GABRA1, GRIN1, IGF1, NEDD4L, RAB11B, SLC12A5, SLC12A6, SLC1A2, SLC44A1, SLC8A2, STK39, STOML2, WNK1, YWHAE	29
Neurological Disease	neuromuscular disease	neuromuscular disease	7.51e-14	ACAT1, ADORA3, ARHGEF7, ATP2A2, ATP2B2, ATP5C1, ATP5O, ATP6V1E1, BASP1, BDNF, CACNA1A, CANX, CD47, CKB, DDX1, DPYSL3, GABRA1, GNB1, GRIA1, GRIK2, GRIN1, HTR2A, HTT, IGF1, KCNAB2, NDUFA2, NDUFA8, NDUFS5, NTRK2, PKM, PPIA, SLC1A2, SLC1A3, SNAP25, STRN3, TNR, TRIO, USP24, VCP, WNK1, YWHAZ	41
Skeletal and Muscular Disorders	neuromuscular disease	neuromuscular disease	7.51e-14	ACAT1, ADORA3, ARHGEF7, ATP2A2, ATP2B2, ATP5C1, ATP5O, ATP6V1E1, BASP1, BDNF, CACNA1A, CANX, CD47, CKB, DDX1, DPYSL3, GABRA1, GNB1, GRIA1, GRIK2, GRIN1, HTR2A, HTT, IGF1, KCNAB2, NDUFA2, NDUFA8, NDUFS5, NTRK2, PKM, PPIA, SLC1A2, SLC1A3, SNAP25, STRN3, TNR, TRIO, USP24, VCP, WNK1, YWHAZ	41
Nervous System Development and Function	morphology	morphology of central nervous system	1.15e-13	ATP1A2, ATP2B2, BDNF, C1QA, CACNA1A, CKB, CKMT1A/CKMT1B, CRMP1, CSNK2A1, CTNNA2, DCLK1, DPYSL3, EPB41L1, GRIA1, GRIA2, GRID2, GRIN1, HTT, IGF1, MAG, NTRK2, OXTR, REST, SLC12A6, SLC1A2, SLC1A3, SLC2A1, SLC4A10, SNAP25, TNR, TRIO, YWHAE	32
Hereditary Disorder	Huntington's disease	Huntington's Disease	1.37e-13	ACAT1, ARHGEF7, ATP2A2, ATP2B2, ATP5C1, ATP5O, BASP1, BDNF, CKB, DDX1, DPYSL3, GABRA1, GNB1, GRIK2, GRIN1, HTR2A, HTT, IGF1, KCNAB2, NDUFA2, NDUFA8, NDUFS5, NTRK2, PKM, PPIA, SLC1A2, SLC1A3, SNAP25, STRN3, TRIO, WNK1, YWHAZ	32
Neurological Disease	Huntington's disease	Huntington's Disease	1.37e-13	ACAT1, ARHGEF7, ATP2A2, ATP2B2, ATP5C1, ATP5O, BASP1, BDNF, CKB, DDX1, DPYSL3, GABRA1, GNB1, GRIK2, GRIN1, HTR2A, HTT, IGF1, KCNAB2, NDUFA2, NDUFA8, NDUFS5, NTRK2, PKM, PPIA, SLC1A2, SLC1A3, SNAP25, STRN3, TRIO, WNK1, YWHAZ	32
Organismal Injury and Abnormalities	Huntington's disease	Huntington's Disease	1.37e-13	ACAT1, ARHGEF7, ATP2A2, ATP2B2, ATP5C1, ATP5O, BASP1, BDNF, CKB, DDX1, DPYSL3, GABRA1, GNB1, GRIK2, GRIN1, HTR2A, HTT, IGF1, KCNAB2, NDUFA2, NDUFA8, NDUFS5, NTRK2, PKM, PPIA, SLC1A2, SLC1A3, SNAP25, STRN3, TRIO, WNK1, YWHAZ	32
Psychological Disorders	Huntington's disease	Huntington's Disease	1.37e-13	ACAT1, ARHGEF7, ATP2A2, ATP2B2, ATP5C1, ATP5O, BASP1, BDNF, CKB, DDX1, DPYSL3, GABRA1, GNB1, GRIK2, GRIN1, HTR2A, HTT, IGF1, KCNAB2, NDUFA2, NDUFA8, NDUFS5, NTRK2, PKM, PPIA, SLC1A2, SLC1A3, SNAP25, STRN3, TRIO, WNK1, YWHAZ	32
Skeletal and Muscular Disorders	Huntington's disease	Huntington's Disease	1.37e-13	ACAT1, ARHGEF7, ATP2A2, ATP2B2, ATP5C1, ATP5O, BASP1, BDNF, CKB, DDX1, DPYSL3, GABRA1, GNB1, GRIK2, GRIN1, HTR2A, HTT, IGF1, KCNAB2, NDUFA2, NDUFA8, NDUFS5, NTRK2, PKM, PPIA, SLC1A2, SLC1A3, SNAP25, STRN3, TRIO, WNK1, YWHAZ	32
Cell-To-Cell Signaling and Interaction	developmental process	developmental process of synapse	1.39e-13	ADGRL2, ARHGEF7, BDNF, BSN, CACNA1A, CAPRIN1, DCLK1, DNAJA3, GPM6A, GRIA1, GRID2, GRIN1, HTT, IGF1, NLGN2, NTRK2, OXTR, PRKCA, TNR, YWHAG	20
Cellular Assembly and Organization	developmental process	developmental process of synapse	1.39e-13	ADGRL2, ARHGEF7, BDNF, BSN, CACNA1A, CAPRIN1, DCLK1, DNAJA3, GPM6A, GRIA1, GRID2, GRIN1, HTT, IGF1, NLGN2, NTRK2, OXTR, PRKCA, TNR, YWHAG	20
Cellular Development	developmental process	developmental process of synapse	1.39e-13	ADGRL2, ARHGEF7, BDNF, BSN, CACNA1A, CAPRIN1, DCLK1, DNAJA3, GPM6A, GRIA1, GRID2, GRIN1, HTT, IGF1, NLGN2, NTRK2, OXTR, PRKCA, TNR, YWHAG	20
Cellular Function and Maintenance	developmental process	developmental process of synapse	1.39e-13	ADGRL2, ARHGEF7, BDNF, BSN, CACNA1A, CAPRIN1, DCLK1, DNAJA3, GPM6A, GRIA1, GRID2, GRIN1, HTT, IGF1, NLGN2, NTRK2, OXTR, PRKCA, TNR, YWHAG	20
Cellular Growth and Proliferation	developmental process	developmental process of synapse	1.39e-13	ADGRL2, ARHGEF7, BDNF, BSN, CACNA1A, CAPRIN1, DCLK1, DNAJA3, GPM6A, GRIA1, GRID2, GRIN1, HTT, IGF1, NLGN2, NTRK2, OXTR, PRKCA, TNR, YWHAG	20
Nervous System Development and Function	developmental process	developmental process of synapse	1.39e-13	ADGRL2, ARHGEF7, BDNF, BSN, CACNA1A, CAPRIN1, DCLK1, DNAJA3, GPM6A, GRIA1, GRID2, GRIN1, HTT, IGF1, NLGN2, NTRK2, OXTR, PRKCA, TNR, YWHAG	20
Tissue Development	developmental process	developmental process of synapse	1.39e-13	ADGRL2, ARHGEF7, BDNF, BSN, CACNA1A, CAPRIN1, DCLK1, DNAJA3, GPM6A, GRIA1, GRID2, GRIN1, HTT, IGF1, NLGN2, NTRK2, OXTR, PRKCA, TNR, YWHAG	20
Cellular Assembly and Organization	organization	microtubule dynamics	3.27e-13	ACTN4, APBA1, ARHGEF7, BASP1, BDNF, BSN, C1QA, CACNA1A, CANX, CAPRIN1, CD47, CFL1, CKB, CRMP1, CTNNA2, DCLK1, DNM1, DPYSL2, DPYSL3, FASN, GPM6A, GRID2, GRIN1, GRM1, GRM5, HTT, IGF1, MAG, NEFM, NTRK2, PACSIN1, PKM, PPP2CA, PRKCA, PTN, RAB2A, SIRT2, SLC12A5, SPTBN1, SRCIN1, STMN2, SYT1, TNR, TRIM3, TRIO, TUBB3, TUBB4A	47
Cellular Function and Maintenance	organization	microtubule dynamics	3.27e-13	ACTN4, APBA1, ARHGEF7, BASP1, BDNF, BSN, C1QA, CACNA1A, CANX, CAPRIN1, CD47, CFL1, CKB, CRMP1, CTNNA2, DCLK1, DNM1, DPYSL2, DPYSL3, FASN, GPM6A, GRID2, GRIN1, GRM1, GRM5, HTT, IGF1, MAG, NEFM, NTRK2, PACSIN1, PKM, PPP2CA, PRKCA, PTN, RAB2A, SIRT2, SLC12A5, SPTBN1, SRCIN1, STMN2, SYT1, TNR, TRIM3, TRIO, TUBB3, TUBB4A	47
Cell Morphology	branching	branching of neurons	3.94e-13	APBA1, ARHGEF7, BASP1, BDNF, BSN, CACNA1A, CRMP1, CTNNA2, DPYSL2, DPYSL3, GRIN1, GRM5, HTT, IGF1, MAG, NEFM, NTRK2, PACSIN1, SLC12A5, SRCIN1, TNR, TRIM3, TRIO	23
Cellular Assembly and Organization	branching	branching of neurons	3.94e-13	APBA1, ARHGEF7, BASP1, BDNF, BSN, CACNA1A, CRMP1, CTNNA2, DPYSL2, DPYSL3, GRIN1, GRM5, HTT, IGF1, MAG, NEFM, NTRK2, PACSIN1, SLC12A5, SRCIN1, TNR, TRIM3, TRIO	23
Cellular Development	branching	branching of neurons	3.94e-13	APBA1, ARHGEF7, BASP1, BDNF, BSN, CACNA1A, CRMP1, CTNNA2, DPYSL2, DPYSL3, GRIN1, GRM5, HTT, IGF1, MAG, NEFM, NTRK2, PACSIN1, SLC12A5, SRCIN1, TNR, TRIM3, TRIO	23
Cellular Function and Maintenance	branching	branching of neurons	3.94e-13	APBA1, ARHGEF7, BASP1, BDNF, BSN, CACNA1A, CRMP1, CTNNA2, DPYSL2, DPYSL3, GRIN1, GRM5, HTT, IGF1, MAG, NEFM, NTRK2, PACSIN1, SLC12A5, SRCIN1, TNR, TRIM3, TRIO	23
Cellular Growth and Proliferation	branching	branching of neurons	3.94e-13	APBA1, ARHGEF7, BASP1, BDNF, BSN, CACNA1A, CRMP1, CTNNA2, DPYSL2, DPYSL3, GRIN1, GRM5, HTT, IGF1, MAG, NEFM, NTRK2, PACSIN1, SLC12A5, SRCIN1, TNR, TRIM3, TRIO	23
Nervous System Development and Function	branching	branching of neurons	3.94e-13	APBA1, ARHGEF7, BASP1, BDNF, BSN, CACNA1A, CRMP1, CTNNA2, DPYSL2, DPYSL3, GRIN1, GRM5, HTT, IGF1, MAG, NEFM, NTRK2, PACSIN1, SLC12A5, SRCIN1, TNR, TRIM3, TRIO	23
Tissue Development	branching	branching of neurons	3.94e-13	APBA1, ARHGEF7, BASP1, BDNF, BSN, CACNA1A, CRMP1, CTNNA2, DPYSL2, DPYSL3, GRIN1, GRM5, HTT, IGF1, MAG, NEFM, NTRK2, PACSIN1, SLC12A5, SRCIN1, TNR, TRIM3, TRIO	23
Cellular Assembly and Organization	organization	organization of cytoplasm	5e-13	ACTN4, APBA1, ARHGEF7, BASP1, BDNF, BSN, C1QA, CACNA1A, CANX, CAPRIN1, CD47, CFL1, CKB, CRMP1, CTNNA2, DCLK1, DCTN2, DNAJA3, DNM1, DPYSL2, DPYSL3, DYNC1LI1, FASN, FLII, GPM6A, GRID2, GRIN1, GRM1, GRM5, HTT, IGF1, INA, MAG, NEFM, NTRK2, PACSIN1, PKM, PPP2CA, PRKCA, PTN, RAB2A, SIRT2, SLC12A5, SPTBN1, SRCIN1, STMN2, STOML2, SYT1, TGFB2, TNR, TRIM3, TRIO, TUBB3, TUBB4A	54
Cellular Function and Maintenance	organization	organization of cytoplasm	5e-13	ACTN4, APBA1, ARHGEF7, BASP1, BDNF, BSN, C1QA, CACNA1A, CANX, CAPRIN1, CD47, CFL1, CKB, CRMP1, CTNNA2, DCLK1, DCTN2, DNAJA3, DNM1, DPYSL2, DPYSL3, DYNC1LI1, FASN, FLII, GPM6A, GRID2, GRIN1, GRM1, GRM5, HTT, IGF1, INA, MAG, NEFM, NTRK2, PACSIN1, PKM, PPP2CA, PRKCA, PTN, RAB2A, SIRT2, SLC12A5, SPTBN1, SRCIN1, STMN2, STOML2, SYT1, TGFB2, TNR, TRIM3, TRIO, TUBB3, TUBB4A	54
Cell Death and Survival	necrosis	necrosis	6.94e-13	ACAT1, ACO2, ADGRL2, ADORA3, AP2B1, ATP1A1, ATP1A2, ATP2A2, ATP2B2, ATP2B4, BDNF, C1QA, CACNA1A, CAMK2D, CAMK2G, CAPN1, CAPRIN1, CCT2, CCT5, CCT6A, CD47, COX5A, CSNK2A1, CTNNA2, DCTN2, DDX17, DDX3X, DHX9, DLST, DNAJA3, DNM1, DPYSL3, EWSR1, FASN, FUS, GABRA1, GLS, GPM6A, GRIA2, GRID2, GRIK2, GRIN1, GRM1, GRM5, HK1, HTT, IGF1, MAG, NEFM, NTRK2, PKM, PPIA, PPP1CA, PPP2CA, PRKCA, PTN, REST, SFPQ, SIR…	74
Molecular Transport	secretion	secretion of molecule	9.28e-13	ADGRL2, ADORA3, AP2B1, APBA1, BDNF, CACNA1A, CACNA1E, CANX, CFL1, DPYSL2, GPR39, GRID2, GRM1, HTR2A, HTT, IGF1, NTRK2, OXTR, PKM, PPFIA3, PPIA, PRKCA, SEC23A, SLC2A1, SNAP25, SRCIN1, STX1B, SYT1, TGFB2, YWHAZ	30
Nervous System Development and Function	abnormal morphology	abnormal morphology of central nervous system	1.26e-12	ATP1A2, ATP2B2, BDNF, C1QA, CACNA1A, CKB, CKMT1A/CKMT1B, CRMP1, CTNNA2, DCLK1, EPB41L1, GRIA1, GRIA2, GRID2, GRIN1, HTT, IGF1, MAG, NTRK2, REST, SLC12A6, SLC1A2, SLC1A3, SLC4A10, SNAP25, TNR, TRIO, YWHAE	28
Neurological Disease	abnormal morphology	abnormal morphology of central nervous system	1.26e-12	ATP1A2, ATP2B2, BDNF, C1QA, CACNA1A, CKB, CKMT1A/CKMT1B, CRMP1, CTNNA2, DCLK1, EPB41L1, GRIA1, GRIA2, GRID2, GRIN1, HTT, IGF1, MAG, NTRK2, REST, SLC12A6, SLC1A2, SLC1A3, SLC4A10, SNAP25, TNR, TRIO, YWHAE	28
Nervous System Development and Function	morphology	morphology of brain	1.98e-12	ATP1A2, ATP2B2, BDNF, C1QA, CACNA1A, CKB, CKMT1A/CKMT1B, CRMP1, CSNK2A1, CTNNA2, DCLK1, DPYSL3, EPB41L1, GRIA2, GRID2, GRIN1, HTT, IGF1, NTRK2, REST, SLC12A6, SLC1A2, SLC1A3, SLC2A1, SLC4A10, SNAP25, TNR, TRIO, YWHAE	29
Organ Morphology	morphology	morphology of brain	1.98e-12	ATP1A2, ATP2B2, BDNF, C1QA, CACNA1A, CKB, CKMT1A/CKMT1B, CRMP1, CSNK2A1, CTNNA2, DCLK1, DPYSL3, EPB41L1, GRIA2, GRID2, GRIN1, HTT, IGF1, NTRK2, REST, SLC12A6, SLC1A2, SLC1A3, SLC2A1, SLC4A10, SNAP25, TNR, TRIO, YWHAE	29
Organismal Development	morphology	morphology of brain	1.98e-12	ATP1A2, ATP2B2, BDNF, C1QA, CACNA1A, CKB, CKMT1A/CKMT1B, CRMP1, CSNK2A1, CTNNA2, DCLK1, DPYSL3, EPB41L1, GRIA2, GRID2, GRIN1, HTT, IGF1, NTRK2, REST, SLC12A6, SLC1A2, SLC1A3, SLC2A1, SLC4A10, SNAP25, TNR, TRIO, YWHAE	29
Cell-To-Cell Signaling and Interaction	long term depression	long term depression of neurons	3.22e-12	BDNF, GRIA1, GRIA2, GRID2, GRM1, GRM5, HTT, NTRK2, PRKCA, RAB11FIP5	10
Nervous System Development and Function	long term depression	long term depression of neurons	3.22e-12	BDNF, GRIA1, GRIA2, GRID2, GRM1, GRM5, HTT, NTRK2, PRKCA, RAB11FIP5	10
Cell-To-Cell Signaling and Interaction	action potential	action potential of neurons	3.62e-12	ATP1A2, BDNF, CACNA1A, CD47, GABRA1, GRIA1, GRIA2, GRID2, GRIK2, GRM1, GRM5, HTT, NTRK2, SLC12A5, SRCIN1	15
Nervous System Development and Function	action potential	action potential of neurons	3.62e-12	ATP1A2, BDNF, CACNA1A, CD47, GABRA1, GRIA1, GRIA2, GRID2, GRIK2, GRM1, GRM5, HTT, NTRK2, SLC12A5, SRCIN1	15
Cell Morphology	formation	formation of cellular protrusions	4.01e-12	ACTN4, APBA1, ARHGEF7, BASP1, BDNF, BSN, CACNA1A, CAPRIN1, CD47, CFL1, CKB, CRMP1, CTNNA2, DCLK1, DNM1, DPYSL2, DPYSL3, FASN, GPM6A, GRID2, GRIN1, GRM1, GRM5, HTT, IGF1, MAG, NEFM, NTRK2, PACSIN1, PPP2CA, PRKCA, PTN, SIRT2, SLC12A5, SPTBN1, SRCIN1, TNR, TRIM3, TRIO	39
Cellular Assembly and Organization	formation	formation of cellular protrusions	4.01e-12	ACTN4, APBA1, ARHGEF7, BASP1, BDNF, BSN, CACNA1A, CAPRIN1, CD47, CFL1, CKB, CRMP1, CTNNA2, DCLK1, DNM1, DPYSL2, DPYSL3, FASN, GPM6A, GRID2, GRIN1, GRM1, GRM5, HTT, IGF1, MAG, NEFM, NTRK2, PACSIN1, PPP2CA, PRKCA, PTN, SIRT2, SLC12A5, SPTBN1, SRCIN1, TNR, TRIM3, TRIO	39
Cellular Function and Maintenance	formation	formation of cellular protrusions	4.01e-12	ACTN4, APBA1, ARHGEF7, BASP1, BDNF, BSN, CACNA1A, CAPRIN1, CD47, CFL1, CKB, CRMP1, CTNNA2, DCLK1, DNM1, DPYSL2, DPYSL3, FASN, GPM6A, GRID2, GRIN1, GRM1, GRM5, HTT, IGF1, MAG, NEFM, NTRK2, PACSIN1, PPP2CA, PRKCA, PTN, SIRT2, SLC12A5, SPTBN1, SRCIN1, TNR, TRIM3, TRIO	39
Cellular Function and Maintenance	homeostasis	homeostasis of ion	4.14e-12	ATP1A1, ATP1A2, ATP1A3, ATP2A2, ATP2B2, ATP2B4, CACNA1A, CAMK2D, CKB, GRIK2, GRIN1, HTR2A, HTT, IGF1, PRKCA, SLC12A5, SLC4A10, SLC8A2, STK39, STOML2	20
Small Molecule Biochemistry	homeostasis	homeostasis of ion	4.14e-12	ATP1A1, ATP1A2, ATP1A3, ATP2A2, ATP2B2, ATP2B4, CACNA1A, CAMK2D, CKB, GRIK2, GRIN1, HTR2A, HTT, IGF1, PRKCA, SLC12A5, SLC4A10, SLC8A2, STK39, STOML2	20
Cell Morphology	abnormal morphology	abnormal morphology of neurons	5.04e-12	ATP2B2, BDNF, C1QA, CACNA1A, CAPRIN1, CD47, CKB, CKMT1A/CKMT1B, CRMP1, CTNNA2, DCLK1, DNM1, GABRA1, GRIA1, GRID2, HTT, MAG, NTRK2, PACSIN1, SLC12A5, SLC12A6, SLC1A3, SRCIN1, STX1B, TNR	25
Nervous System Development and Function	abnormal morphology	abnormal morphology of brain	5.04e-12	ATP1A2, ATP2B2, BDNF, C1QA, CACNA1A, CKB, CKMT1A/CKMT1B, CRMP1, CTNNA2, DCLK1, EPB41L1, GRIA2, GRID2, GRIN1, HTT, IGF1, NTRK2, REST, SLC12A6, SLC1A2, SLC1A3, SLC4A10, SNAP25, TNR, TRIO, YWHAE	26
Nervous System Development and Function	abnormal morphology	abnormal morphology of neurons	5.04e-12	ATP2B2, BDNF, C1QA, CACNA1A, CAPRIN1, CD47, CKB, CKMT1A/CKMT1B, CRMP1, CTNNA2, DCLK1, DNM1, GABRA1, GRIA1, GRID2, HTT, MAG, NTRK2, PACSIN1, SLC12A5, SLC12A6, SLC1A3, SRCIN1, STX1B, TNR	25
Neurological Disease	abnormal morphology	abnormal morphology of brain	5.04e-12	ATP1A2, ATP2B2, BDNF, C1QA, CACNA1A, CKB, CKMT1A/CKMT1B, CRMP1, CTNNA2, DCLK1, EPB41L1, GRIA2, GRID2, GRIN1, HTT, IGF1, NTRK2, REST, SLC12A6, SLC1A2, SLC1A3, SLC4A10, SNAP25, TNR, TRIO, YWHAE	26
Neurological Disease	abnormal morphology	abnormal morphology of neurons	5.04e-12	ATP2B2, BDNF, C1QA, CACNA1A, CAPRIN1, CD47, CKB, CKMT1A/CKMT1B, CRMP1, CTNNA2, DCLK1, DNM1, GABRA1, GRIA1, GRID2, HTT, MAG, NTRK2, PACSIN1, SLC12A5, SLC12A6, SLC1A3, SRCIN1, STX1B, TNR	25
Organ Morphology	abnormal morphology	abnormal morphology of brain	5.04e-12	ATP1A2, ATP2B2, BDNF, C1QA, CACNA1A, CKB, CKMT1A/CKMT1B, CRMP1, CTNNA2, DCLK1, EPB41L1, GRIA2, GRID2, GRIN1, HTT, IGF1, NTRK2, REST, SLC12A6, SLC1A2, SLC1A3, SLC4A10, SNAP25, TNR, TRIO, YWHAE	26
Organismal Development	abnormal morphology	abnormal morphology of brain	5.04e-12	ATP1A2, ATP2B2, BDNF, C1QA, CACNA1A, CKB, CKMT1A/CKMT1B, CRMP1, CTNNA2, DCLK1, EPB41L1, GRIA2, GRID2, GRIN1, HTT, IGF1, NTRK2, REST, SLC12A6, SLC1A2, SLC1A3, SLC4A10, SNAP25, TNR, TRIO, YWHAE	26
Organismal Injury and Abnormalities	abnormal morphology	abnormal morphology of brain	5.04e-12	ATP1A2, ATP2B2, BDNF, C1QA, CACNA1A, CKB, CKMT1A/CKMT1B, CRMP1, CTNNA2, DCLK1, EPB41L1, GRIA2, GRID2, GRIN1, HTT, IGF1, NTRK2, REST, SLC12A6, SLC1A2, SLC1A3, SLC4A10, SNAP25, TNR, TRIO, YWHAE	26
Tissue Morphology	abnormal morphology	abnormal morphology of neurons	5.04e-12	ATP2B2, BDNF, C1QA, CACNA1A, CAPRIN1, CD47, CKB, CKMT1A/CKMT1B, CRMP1, CTNNA2, DCLK1, DNM1, GABRA1, GRIA1, GRID2, HTT, MAG, NTRK2, PACSIN1, SLC12A5, SLC12A6, SLC1A3, SRCIN1, STX1B, TNR	25
Cell Morphology	abnormal morphology	abnormal morphology of plasma membrane	5.05e-12	BDNF, CACNA1A, CAPRIN1, CD47, CKB, CKMT1A/CKMT1B, DCLK1, GABRA1, GRIA1, GRID2, HTT, MAG, NTRK2, PACSIN1, SLC12A5, SLC12A6, STX1B, TNR	18
Behavior	memory	memory	8.16e-12	ACAT1, ATP1A3, BDNF, C1QA, CD47, CRTC1, CSNK2A1, GRIA1, GRIA2, GRIN1, HTR2A, HTT, IGF1, NTRK2, OXTR, PKM, SLC8A2, SNAP25, SRCIN1, TRIM3	20
Nervous System Development and Function	memory	memory	8.16e-12	ACAT1, ATP1A3, BDNF, C1QA, CD47, CRTC1, CSNK2A1, GRIA1, GRIA2, GRIN1, HTR2A, HTT, IGF1, NTRK2, OXTR, PKM, SLC8A2, SNAP25, SRCIN1, TRIM3	20
Cell Morphology	branching	dendritic growth/branching	1.03e-11	APBA1, ARHGEF7, BDNF, BSN, CACNA1A, CRMP1, CTNNA2, GRIN1, GRM5, HTT, IGF1, MAG, NEFM, NTRK2, PACSIN1, SLC12A5, SRCIN1, TNR, TRIM3	19
Cellular Assembly and Organization	branching	dendritic growth/branching	1.03e-11	APBA1, ARHGEF7, BDNF, BSN, CACNA1A, CRMP1, CTNNA2, GRIN1, GRM5, HTT, IGF1, MAG, NEFM, NTRK2, PACSIN1, SLC12A5, SRCIN1, TNR, TRIM3	19
Cellular Development	branching	dendritic growth/branching	1.03e-11	APBA1, ARHGEF7, BDNF, BSN, CACNA1A, CRMP1, CTNNA2, GRIN1, GRM5, HTT, IGF1, MAG, NEFM, NTRK2, PACSIN1, SLC12A5, SRCIN1, TNR, TRIM3	19
Cellular Function and Maintenance	branching	dendritic growth/branching	1.03e-11	APBA1, ARHGEF7, BDNF, BSN, CACNA1A, CRMP1, CTNNA2, GRIN1, GRM5, HTT, IGF1, MAG, NEFM, NTRK2, PACSIN1, SLC12A5, SRCIN1, TNR, TRIM3	19
Cellular Growth and Proliferation	branching	dendritic growth/branching	1.03e-11	APBA1, ARHGEF7, BDNF, BSN, CACNA1A, CRMP1, CTNNA2, GRIN1, GRM5, HTT, IGF1, MAG, NEFM, NTRK2, PACSIN1, SLC12A5, SRCIN1, TNR, TRIM3	19
Embryonic Development	branching	dendritic growth/branching	1.03e-11	APBA1, ARHGEF7, BDNF, BSN, CACNA1A, CRMP1, CTNNA2, GRIN1, GRM5, HTT, IGF1, MAG, NEFM, NTRK2, PACSIN1, SLC12A5, SRCIN1, TNR, TRIM3	19
Nervous System Development and Function	branching	dendritic growth/branching	1.03e-11	APBA1, ARHGEF7, BDNF, BSN, CACNA1A, CRMP1, CTNNA2, GRIN1, GRM5, HTT, IGF1, MAG, NEFM, NTRK2, PACSIN1, SLC12A5, SRCIN1, TNR, TRIM3	19
Tissue Development	branching	dendritic growth/branching	1.03e-11	APBA1, ARHGEF7, BDNF, BSN, CACNA1A, CRMP1, CTNNA2, GRIN1, GRM5, HTT, IGF1, MAG, NEFM, NTRK2, PACSIN1, SLC12A5, SRCIN1, TNR, TRIM3	19
Cell Morphology	plasticity	plasticity of synapse	1.08e-11	ATP2B2, BDNF, CAMK2G, GRIA1, GRIA2, GRIK2, GRIN1, GRM1, GRM5, HTT, NTRK2, PPFIA3, SRCIN1, YWHAG	14
Cell-To-Cell Signaling and Interaction	plasticity	plasticity of synapse	1.08e-11	ATP2B2, BDNF, CAMK2G, GRIA1, GRIA2, GRIK2, GRIN1, GRM1, GRM5, HTT, NTRK2, PPFIA3, SRCIN1, YWHAG	14
Nervous System Development and Function	plasticity	plasticity of synapse	1.08e-11	ATP2B2, BDNF, CAMK2G, GRIA1, GRIA2, GRIK2, GRIN1, GRM1, GRM5, HTT, NTRK2, PPFIA3, SRCIN1, YWHAG	14
Molecular Transport	transport	transport of inorganic cation	1.3e-11	ATP1A1, ATP1A2, ATP1A3, ATP2A2, ATP2B2, ATP2B4, ATP5B, ATP6V1E1, CACNA1A, CACNA1E, CAMK2D, CAMK2G, CFL1, GRIN1, IGF1, NEDD4L, SLC12A5, SLC1A2, SLC8A2, STK39, STOML2, YWHAE	22
Cell Morphology	branching	branching of neurites	1.44e-11	APBA1, ARHGEF7, BDNF, BSN, CACNA1A, CRMP1, CTNNA2, DPYSL2, GRIN1, GRM5, HTT, IGF1, MAG, NEFM, NTRK2, PACSIN1, SLC12A5, SRCIN1, TNR, TRIM3, TRIO	21
Cellular Assembly and Organization	branching	branching of neurites	1.44e-11	APBA1, ARHGEF7, BDNF, BSN, CACNA1A, CRMP1, CTNNA2, DPYSL2, GRIN1, GRM5, HTT, IGF1, MAG, NEFM, NTRK2, PACSIN1, SLC12A5, SRCIN1, TNR, TRIM3, TRIO	21
Cellular Development	branching	branching of neurites	1.44e-11	APBA1, ARHGEF7, BDNF, BSN, CACNA1A, CRMP1, CTNNA2, DPYSL2, GRIN1, GRM5, HTT, IGF1, MAG, NEFM, NTRK2, PACSIN1, SLC12A5, SRCIN1, TNR, TRIM3, TRIO	21
Cellular Function and Maintenance	branching	branching of neurites	1.44e-11	APBA1, ARHGEF7, BDNF, BSN, CACNA1A, CRMP1, CTNNA2, DPYSL2, GRIN1, GRM5, HTT, IGF1, MAG, NEFM, NTRK2, PACSIN1, SLC12A5, SRCIN1, TNR, TRIM3, TRIO	21
Cellular Growth and Proliferation	branching	branching of neurites	1.44e-11	APBA1, ARHGEF7, BDNF, BSN, CACNA1A, CRMP1, CTNNA2, DPYSL2, GRIN1, GRM5, HTT, IGF1, MAG, NEFM, NTRK2, PACSIN1, SLC12A5, SRCIN1, TNR, TRIM3, TRIO	21
Embryonic Development	branching	branching of neurites	1.44e-11	APBA1, ARHGEF7, BDNF, BSN, CACNA1A, CRMP1, CTNNA2, DPYSL2, GRIN1, GRM5, HTT, IGF1, MAG, NEFM, NTRK2, PACSIN1, SLC12A5, SRCIN1, TNR, TRIM3, TRIO	21
Nervous System Development and Function	branching	branching of neurites	1.44e-11	APBA1, ARHGEF7, BDNF, BSN, CACNA1A, CRMP1, CTNNA2, DPYSL2, GRIN1, GRM5, HTT, IGF1, MAG, NEFM, NTRK2, PACSIN1, SLC12A5, SRCIN1, TNR, TRIM3, TRIO	21
Tissue Development	branching	branching of neurites	1.44e-11	APBA1, ARHGEF7, BDNF, BSN, CACNA1A, CRMP1, CTNNA2, DPYSL2, GRIN1, GRM5, HTT, IGF1, MAG, NEFM, NTRK2, PACSIN1, SLC12A5, SRCIN1, TNR, TRIM3, TRIO	21
Cell Death and Survival	cell death	cell death	2.12e-11	ACAT1, ACO2, ACTN4, ADGRL2, ADORA3, AP2B1, ARHGEF7, ATP1A1, ATP1A2, ATP2A2, ATP2B2, ATP2B4, BASP1, BDNF, C1QA, CACNA1A, CAMK2D, CAMK2G, CANX, CAPN1, CAPRIN1, CCT2, CCT5, CCT6A, CD47, CFL1, CKMT1A/CKMT1B, COX5A, CSNK2A1, CTNNA2, DCTN2, DDX17, DDX3X, DDX5, DHX9, DLST, DNAJA3, DNM1, DPYSL3, EWSR1, FASN, FUS, GABRA1, GLS, GPM6A, GRIA2, GRID2, GRIK2, GRIN1, GRM1, GRM5, HK1, HTR2A, HTT, IGF1, MAG, NEFM…	83
Molecular Transport	transport	transport of cation	2.2e-11	ATP1A1, ATP1A2, ATP1A3, ATP2A2, ATP2B2, ATP2B4, ATP5B, ATP6V1E1, CACNA1A, CACNA1E, CAMK2D, CAMK2G, CFL1, GRIN1, IGF1, NEDD4L, SLC12A5, SLC1A2, SLC44A1, SLC8A2, STK39, STOML2, YWHAE	23
Cell Morphology	morphogenesis	morphogenesis of neurons	4.02e-11	APBA1, ARHGEF7, BDNF, BSN, CACNA1A, CAPRIN1, CRMP1, CTNNA2, DCLK1, DPYSL2, GPM6A, GRIN1, GRM5, HTT, IGF1, MAG, NEFM, NTRK2, PACSIN1, SLC12A5, SLC1A3, SRCIN1, TNR, TRIM3, TRIO	25
Cellular Development	morphogenesis	morphogenesis of neurons	4.02e-11	APBA1, ARHGEF7, BDNF, BSN, CACNA1A, CAPRIN1, CRMP1, CTNNA2, DCLK1, DPYSL2, GPM6A, GRIN1, GRM5, HTT, IGF1, MAG, NEFM, NTRK2, PACSIN1, SLC12A5, SLC1A3, SRCIN1, TNR, TRIM3, TRIO	25
Cellular Growth and Proliferation	morphogenesis	morphogenesis of neurons	4.02e-11	APBA1, ARHGEF7, BDNF, BSN, CACNA1A, CAPRIN1, CRMP1, CTNNA2, DCLK1, DPYSL2, GPM6A, GRIN1, GRM5, HTT, IGF1, MAG, NEFM, NTRK2, PACSIN1, SLC12A5, SLC1A3, SRCIN1, TNR, TRIM3, TRIO	25
Nervous System Development and Function	morphogenesis	morphogenesis of neurons	4.02e-11	APBA1, ARHGEF7, BDNF, BSN, CACNA1A, CAPRIN1, CRMP1, CTNNA2, DCLK1, DPYSL2, GPM6A, GRIN1, GRM5, HTT, IGF1, MAG, NEFM, NTRK2, PACSIN1, SLC12A5, SLC1A3, SRCIN1, TNR, TRIM3, TRIO	25
Tissue Development	morphogenesis	morphogenesis of neurons	4.02e-11	APBA1, ARHGEF7, BDNF, BSN, CACNA1A, CAPRIN1, CRMP1, CTNNA2, DCLK1, DPYSL2, GPM6A, GRIN1, GRM5, HTT, IGF1, MAG, NEFM, NTRK2, PACSIN1, SLC12A5, SLC1A3, SRCIN1, TNR, TRIM3, TRIO	25
Neurological Disease	epilepsy	epilepsy	5.44e-11	ARHGEF7, ATP1A2, BDNF, BSN, C1QB, CACNA1A, DNM1, GABRA1, GRIA1, GRIN1, HTR2A, HTT, NEFM, NTRK2, PRRT2, SLC12A5, SLC1A2, SLC1A3, SLC25A22, SLC2A1, STX1B	21
Organismal Injury and Abnormalities	epilepsy	epilepsy	5.44e-11	ARHGEF7, ATP1A2, BDNF, BSN, C1QB, CACNA1A, DNM1, GABRA1, GRIA1, GRIN1, HTR2A, HTT, NEFM, NTRK2, PRRT2, SLC12A5, SLC1A2, SLC1A3, SLC25A22, SLC2A1, STX1B	21
Neurological Disease	schizophrenia	Schizophrenia	5.76e-11	ATP1A1, ATP1A2, ATP1A3, ATP2B2, BDNF, CTNNA2, DNM1, DPYSL2, EWSR1, GABRA1, GRIN1, GRM1, GRM5, HTR2A, MAG, NEFM, NTRK2, SLC12A5, SLC12A9, SLC1A2, SLC1A3, SNAP25, STMN2, SYT1, YWHAE	25
Psychological Disorders	schizophrenia	Schizophrenia	5.76e-11	ATP1A1, ATP1A2, ATP1A3, ATP2B2, BDNF, CTNNA2, DNM1, DPYSL2, EWSR1, GABRA1, GRIN1, GRM1, GRM5, HTR2A, MAG, NEFM, NTRK2, SLC12A5, SLC12A9, SLC1A2, SLC1A3, SNAP25, STMN2, SYT1, YWHAE	25
Cell-To-Cell Signaling and Interaction	long-term potentiation	long-term potentiation	5.77e-11	BDNF, CACNA1A, CAPN1, CD47, CRMP1, GRIA1, GRIA2, GRIK2, GRIN1, GRM1, GRM5, HTT, NTRK2, PTN, SLC8A2, SNAP25, SRCIN1, TNR, TRIM3	19
Nervous System Development and Function	long-term potentiation	long-term potentiation	5.77e-11	BDNF, CACNA1A, CAPN1, CD47, CRMP1, GRIA1, GRIA2, GRIK2, GRIN1, GRM1, GRM5, HTT, NTRK2, PTN, SLC8A2, SNAP25, SRCIN1, TNR, TRIM3	19
Cell-To-Cell Signaling and Interaction	long term depression	long term depression	6.43e-11	BDNF, CACNA1A, GRIA1, GRIA2, GRID2, GRIN1, GRM1, GRM5, HTT, NTRK2, PRKCA, RAB11FIP5, SRCIN1	13
Nervous System Development and Function	long term depression	long term depression	6.43e-11	BDNF, CACNA1A, GRIA1, GRIA2, GRID2, GRIN1, GRM1, GRM5, HTT, NTRK2, PRKCA, RAB11FIP5, SRCIN1	13
Infectious Diseases	infection	Viral Infection	6.77e-11	ADORA3, AP2B1, ATP1A2, ATP5B, ATP6V0A1, ATP6V0D1, CACNA1A, CCT2, CD47, CRMP1, CSNK2A1, DBT, DCLK1, DCTN2, DDX17, DDX3X, DDX5, DHX9, DLST, DNAJA3, DNM1, FASN, FLII, GABRA1, GRIN1, GTF2I, HMCN2, HTR2A, IGF1, NDUFA10, NEDD4L, NTRK2, PDIA6, PPIA, PRKCA, RAB11B, RAB11FIP5, RAB2A, SFPQ, SFXN3, SLC2A1, SNRPA, SPTBN1, STK39, TGFB2, TUBB3, TUBB4A, TUBB4B, VCP, WNK1, WWP1	51
Cell-To-Cell Signaling and Interaction	synaptic depression	synaptic depression	8.39e-11	BDNF, CACNA1A, GRIA1, GRIA2, GRID2, GRIN1, GRM1, GRM5, HTT, NTRK2, PACSIN1, PRKCA, RAB11FIP5, SRCIN1	14
Nervous System Development and Function	morphology	morphology of cerebral cortex	1.11e-10	ATP2B2, BDNF, C1QA, CKB, CKMT1A/CKMT1B, CRMP1, CTNNA2, DPYSL3, GRIA2, HTT, IGF1, NTRK2, SLC1A2, SNAP25, TNR, TRIO, YWHAE	17
Organ Morphology	morphology	morphology of cerebral cortex	1.11e-10	ATP2B2, BDNF, C1QA, CKB, CKMT1A/CKMT1B, CRMP1, CTNNA2, DPYSL3, GRIA2, HTT, IGF1, NTRK2, SLC1A2, SNAP25, TNR, TRIO, YWHAE	17
Organismal Development	morphology	morphology of cerebral cortex	1.11e-10	ATP2B2, BDNF, C1QA, CKB, CKMT1A/CKMT1B, CRMP1, CTNNA2, DPYSL3, GRIA2, HTT, IGF1, NTRK2, SLC1A2, SNAP25, TNR, TRIO, YWHAE	17
Molecular Transport	transport	transport of metal ion	1.31e-10	ATP1A1, ATP1A2, ATP1A3, ATP2A2, ATP2B2, ATP2B4, CACNA1A, CACNA1E, CAMK2D, CAMK2G, CFL1, GRIN1, IGF1, NEDD4L, SLC12A5, SLC1A2, SLC8A2, STK39, STOML2, YWHAE	20
Cell-To-Cell Signaling and Interaction	neurotransmission	neurotransmission of brain cells	1.44e-10	BDNF, GRIA1, GRIA2, GRIK2, GRIN1, GRM5, HTT, IGF1, RAB11FIP5, SNAP25	10
Nervous System Development and Function	neurotransmission	neurotransmission of brain cells	1.44e-10	BDNF, GRIA1, GRIA2, GRIK2, GRIN1, GRM5, HTT, IGF1, RAB11FIP5, SNAP25	10
Neurological Disease	abnormality	abnormality of cerebral cortex	1.55e-10	ATP2B2, BDNF, C1QA, CAPN1, CKB, CKMT1A/CKMT1B, CRMP1, CTNNA2, GRIA2, GRIN1, HTT, IGF1, NTRK2, SLC1A2, SNAP25, TNR, TRIO, YWHAE	18
Organismal Injury and Abnormalities	abnormality	abnormality of cerebral cortex	1.55e-10	ATP2B2, BDNF, C1QA, CAPN1, CKB, CKMT1A/CKMT1B, CRMP1, CTNNA2, GRIA2, GRIN1, HTT, IGF1, NTRK2, SLC1A2, SNAP25, TNR, TRIO, YWHAE	18
Cardiovascular Disease	chronic atrial fibrillation	chronic atrial fibrillation	1.63e-10	ATP1A1, ATP1A2, ATP1A3, ATP2A2, PPP1CA, PPP2CA	6
Organismal Injury and Abnormalities	chronic atrial fibrillation	chronic atrial fibrillation	1.63e-10	ATP1A1, ATP1A2, ATP1A3, ATP2A2, PPP1CA, PPP2CA	6
Skeletal and Muscular Disorders	chronic atrial fibrillation	chronic atrial fibrillation	1.63e-10	ATP1A1, ATP1A2, ATP1A3, ATP2A2, PPP1CA, PPP2CA	6
Cell Morphology	morphogenesis	morphogenesis of neurites	1.65e-10	APBA1, ARHGEF7, BDNF, BSN, CACNA1A, CAPRIN1, CRMP1, CTNNA2, DCLK1, DPYSL2, GPM6A, GRIN1, GRM5, HTT, IGF1, MAG, NEFM, NTRK2, PACSIN1, SLC12A5, SRCIN1, TNR, TRIM3, TRIO	24
Cellular Assembly and Organization	morphogenesis	morphogenesis of neurites	1.65e-10	APBA1, ARHGEF7, BDNF, BSN, CACNA1A, CAPRIN1, CRMP1, CTNNA2, DCLK1, DPYSL2, GPM6A, GRIN1, GRM5, HTT, IGF1, MAG, NEFM, NTRK2, PACSIN1, SLC12A5, SRCIN1, TNR, TRIM3, TRIO	24
Cellular Development	morphogenesis	morphogenesis of neurites	1.65e-10	APBA1, ARHGEF7, BDNF, BSN, CACNA1A, CAPRIN1, CRMP1, CTNNA2, DCLK1, DPYSL2, GPM6A, GRIN1, GRM5, HTT, IGF1, MAG, NEFM, NTRK2, PACSIN1, SLC12A5, SRCIN1, TNR, TRIM3, TRIO	24
Cellular Function and Maintenance	morphogenesis	morphogenesis of neurites	1.65e-10	APBA1, ARHGEF7, BDNF, BSN, CACNA1A, CAPRIN1, CRMP1, CTNNA2, DCLK1, DPYSL2, GPM6A, GRIN1, GRM5, HTT, IGF1, MAG, NEFM, NTRK2, PACSIN1, SLC12A5, SRCIN1, TNR, TRIM3, TRIO	24
Cellular Growth and Proliferation	morphogenesis	morphogenesis of neurites	1.65e-10	APBA1, ARHGEF7, BDNF, BSN, CACNA1A, CAPRIN1, CRMP1, CTNNA2, DCLK1, DPYSL2, GPM6A, GRIN1, GRM5, HTT, IGF1, MAG, NEFM, NTRK2, PACSIN1, SLC12A5, SRCIN1, TNR, TRIM3, TRIO	24
Nervous System Development and Function	morphogenesis	morphogenesis of neurites	1.65e-10	APBA1, ARHGEF7, BDNF, BSN, CACNA1A, CAPRIN1, CRMP1, CTNNA2, DCLK1, DPYSL2, GPM6A, GRIN1, GRM5, HTT, IGF1, MAG, NEFM, NTRK2, PACSIN1, SLC12A5, SRCIN1, TNR, TRIM3, TRIO	24
Tissue Development	morphogenesis	morphogenesis of neurites	1.65e-10	APBA1, ARHGEF7, BDNF, BSN, CACNA1A, CAPRIN1, CRMP1, CTNNA2, DCLK1, DPYSL2, GPM6A, GRIN1, GRM5, HTT, IGF1, MAG, NEFM, NTRK2, PACSIN1, SLC12A5, SRCIN1, TNR, TRIM3, TRIO	24
Cell Morphology	elongation	elongation of neurites	1.99e-10	DPYSL2, HTT, IGF1, MAG, NTRK2, PACSIN1, PPP2CA, REST, STMN2, TRIO	10
Cellular Assembly and Organization	elongation	elongation of neurites	1.99e-10	DPYSL2, HTT, IGF1, MAG, NTRK2, PACSIN1, PPP2CA, REST, STMN2, TRIO	10
Nervous System Development and Function	elongation	elongation of neurites	1.99e-10	DPYSL2, HTT, IGF1, MAG, NTRK2, PACSIN1, PPP2CA, REST, STMN2, TRIO	10
Cellular Function and Maintenance	secretory pathway	secretory pathway	2.1e-10	ADGRL2, APBA1, ATP2A2, CACNA1A, HTT, IGF1, JAGN1, LGI3, PRKCA, RAB11B, RAB11FIP5, REST, SNAP25, SRCIN1, STX1B, SYT1	16
Molecular Transport	secretory pathway	secretory pathway	2.1e-10	ADGRL2, APBA1, ATP2A2, CACNA1A, HTT, IGF1, JAGN1, LGI3, PRKCA, RAB11B, RAB11FIP5, REST, SNAP25, SRCIN1, STX1B, SYT1	16
Behavior	emotional behavior	emotional behavior	2.61e-10	BDNF, CACNA1E, CD47, CKMT1A/CKMT1B, CTNNA2, DPYSL2, GABRA1, GRIA1, GRIA2, GRIK2, GRIN1, GRM5, HTR2A, HTT, IGF1, MAG, NTRK2, OXTR	18
Cell Signaling	transport	transport of Ca2+	3.47e-10	ATP2A2, ATP2B2, ATP2B4, CACNA1A, CACNA1E, CAMK2D, CAMK2G, CFL1, GRIN1, IGF1, SLC8A2, STOML2, YWHAE	13
Molecular Transport	transport	transport of Ca2+	3.47e-10	ATP2A2, ATP2B2, ATP2B4, CACNA1A, CACNA1E, CAMK2D, CAMK2G, CFL1, GRIN1, IGF1, SLC8A2, STOML2, YWHAE	13
Vitamin and Mineral Metabolism	transport	transport of Ca2+	3.47e-10	ATP2A2, ATP2B2, ATP2B4, CACNA1A, CACNA1E, CAMK2D, CAMK2G, CFL1, GRIN1, IGF1, SLC8A2, STOML2, YWHAE	13
Psychological Disorders	mood disorder	Mood Disorders	4.11e-10	ATP1A3, ATP5C1, BDNF, COX5A, COX6C, DPYSL2, GABRA1, GRIA1, GRIA2, GRIK2, GRIN1, GRM5, HTR2A, HTT, IGF1, NDUFS1, NDUFS8, NTRK2, OXTR, PRKCA, PTN, REST, SFPQ	23
Cell-To-Cell Signaling and Interaction	long term depression	long term depression of brain cells	4.82e-10	BDNF, GRIA1, GRIA2, GRID2, GRM1, HTT, PRKCA, RAB11FIP5	8
Nervous System Development and Function	long term depression	long term depression of brain cells	4.82e-10	BDNF, GRIA1, GRIA2, GRID2, GRM1, HTT, PRKCA, RAB11FIP5	8
Cell-To-Cell Signaling and Interaction	synaptic transmission	synaptic transmission of nervous tissue	5.67e-10	BDNF, BSN, CACNA1A, GRIA1, GRIA2, GRIK2, GRIN1, GRM5, HTT, IGF1, RAB11FIP5, SNAP25	12
Nervous System Development and Function	synaptic transmission	synaptic transmission of nervous tissue	5.67e-10	BDNF, BSN, CACNA1A, GRIA1, GRIA2, GRIK2, GRIN1, GRM5, HTT, IGF1, RAB11FIP5, SNAP25	12
Neurological Disease	tauopathy	tauopathy	6e-10	ADGRL2, ATP6V1E1, BDNF, CANX, CAPN1, DHX9, DPYSL2, GABRA1, GRIA2, GRIN1, GRM1, GRM5, HTR2A, HTT, IGF1, MAG, NTRK2, PRKCA, SLC1A2, SLC1A3, SLC2A1, SNRPA, STRN3, TRIO, TUBB3, TUBB4A, TUBB4B, YWHAZ	28
Organismal Injury and Abnormalities	tauopathy	tauopathy	6e-10	ADGRL2, ATP6V1E1, BDNF, CANX, CAPN1, DHX9, DPYSL2, GABRA1, GRIA2, GRIN1, GRM1, GRM5, HTR2A, HTT, IGF1, MAG, NTRK2, PRKCA, SLC1A2, SLC1A3, SLC2A1, SNRPA, STRN3, TRIO, TUBB3, TUBB4A, TUBB4B, YWHAZ	28
Psychological Disorders	tauopathy	tauopathy	6e-10	ADGRL2, ATP6V1E1, BDNF, CANX, CAPN1, DHX9, DPYSL2, GABRA1, GRIA2, GRIN1, GRM1, GRM5, HTR2A, HTT, IGF1, MAG, NTRK2, PRKCA, SLC1A2, SLC1A3, SLC2A1, SNRPA, STRN3, TRIO, TUBB3, TUBB4A, TUBB4B, YWHAZ	28
Cellular Function and Maintenance	homeostasis	homeostasis of inorganic cation	6.57e-10	ATP1A1, ATP1A2, ATP1A3, ATP2A2, ATP2B2, ATP2B4, CAMK2D, GRIK2, GRIN1, HTR2A, HTT, IGF1, PRKCA, SLC4A10, SLC8A2, STOML2	16
Small Molecule Biochemistry	homeostasis	homeostasis of inorganic cation	6.57e-10	ATP1A1, ATP1A2, ATP1A3, ATP2A2, ATP2B2, ATP2B4, CAMK2D, GRIK2, GRIN1, HTR2A, HTT, IGF1, PRKCA, SLC4A10, SLC8A2, STOML2	16
Neurological Disease	dementia	Dementia	6.87e-10	ADGRL2, ATP6V1E1, BDNF, CANX, CAPN1, DHX9, DPYSL2, GABRA1, GLS, GRIA2, GRIN1, GRM1, GRM5, HTR2A, HTT, IGF1, MAG, NDUFS1, NTRK2, PRKCA, SLC1A2, SLC1A3, SLC2A1, SNRPA, STRN3, TRIO, VCP, YWHAZ	28
Organismal Injury and Abnormalities	dementia	Dementia	6.87e-10	ADGRL2, ATP6V1E1, BDNF, CANX, CAPN1, DHX9, DPYSL2, GABRA1, GLS, GRIA2, GRIN1, GRM1, GRM5, HTR2A, HTT, IGF1, MAG, NDUFS1, NTRK2, PRKCA, SLC1A2, SLC1A3, SLC2A1, SNRPA, STRN3, TRIO, VCP, YWHAZ	28
Psychological Disorders	dementia	Dementia	6.87e-10	ADGRL2, ATP6V1E1, BDNF, CANX, CAPN1, DHX9, DPYSL2, GABRA1, GLS, GRIA2, GRIN1, GRM1, GRM5, HTR2A, HTT, IGF1, MAG, NDUFS1, NTRK2, PRKCA, SLC1A2, SLC1A3, SLC2A1, SNRPA, STRN3, TRIO, VCP, YWHAZ	28
Cell-To-Cell Signaling and Interaction	inhibitory postsynaptic current	inhibitory postsynaptic current	7.81e-10	APBA1, C1QA, CACNA1A, DNM1, GABRA1, GRIK2, PACSIN1, STX1B, SYT1	9
Nervous System Development and Function	inhibitory postsynaptic current	inhibitory postsynaptic current	7.81e-10	APBA1, C1QA, CACNA1A, DNM1, GABRA1, GRIK2, PACSIN1, STX1B, SYT1	9
Cell-To-Cell Signaling and Interaction	synaptic transmission	synaptic transmission of cerebral cortex cells	9.28e-10	BDNF, GRIA1, GRIA2, GRIK2, GRIN1, GRM5, IGF1, RAB11FIP5, SNAP25	9
Nervous System Development and Function	synaptic transmission	synaptic transmission of cerebral cortex cells	9.28e-10	BDNF, GRIA1, GRIA2, GRIK2, GRIN1, GRM5, IGF1, RAB11FIP5, SNAP25	9
Cell Morphology	morphology	morphology of cellular protrusions	1.48e-09	ACTN4, BDNF, CACNA1A, CAPRIN1, CD47, CKB, CKMT1A/CKMT1B, DCLK1, DPYSL2, DPYSL3, GRIA1, GRID2, GRM5, HTT, IGF1, MAG, NTRK2, SLC12A6	18
Nervous System Development and Function	quantity	quantity of neurons	1.77e-09	ARHGEF7, ATP2B2, BDNF, BSN, CACNA1A, CAMK2D, CANX, DCLK1, DCTN2, DNM1, GABRA1, GRIN1, HTT, IGF1, NEFM, NTRK2, PACSIN1, SLC1A3, SRCIN1, STX1B, TGFB2, TNR	22
Tissue Morphology	quantity	quantity of neurons	1.77e-09	ARHGEF7, ATP2B2, BDNF, BSN, CACNA1A, CAMK2D, CANX, DCLK1, DCTN2, DNM1, GABRA1, GRIN1, HTT, IGF1, NEFM, NTRK2, PACSIN1, SLC1A3, SRCIN1, STX1B, TGFB2, TNR	22
Cell Morphology	morphology	morphology of neurites	1.78e-09	BDNF, CACNA1A, CAPRIN1, CD47, CKB, CKMT1A/CKMT1B, DCLK1, DPYSL2, DPYSL3, GRIA1, GRID2, GRM5, HTT, MAG, NTRK2, SLC12A6	16
Nervous System Development and Function	morphology	morphology of neurites	1.78e-09	BDNF, CACNA1A, CAPRIN1, CD47, CKB, CKMT1A/CKMT1B, DCLK1, DPYSL2, DPYSL3, GRIA1, GRID2, GRM5, HTT, MAG, NTRK2, SLC12A6	16
Tissue Morphology	morphology	morphology of neurites	1.78e-09	BDNF, CACNA1A, CAPRIN1, CD47, CKB, CKMT1A/CKMT1B, DCLK1, DPYSL2, DPYSL3, GRIA1, GRID2, GRM5, HTT, MAG, NTRK2, SLC12A6	16
Organismal Survival	organismal death	organismal death	1.87e-09	ACTN4, ADORA3, APBA1, ATP1A1, ATP1A2, ATP1A3, ATP2A2, BDNF, C1QA, CACNA1A, CANX, CAPN1, CAPRIN1, CD47, CFL1, CKB, CSNK2A1, CTNNA2, DBT, DDX1, DDX17, DDX3X, DDX5, DHX9, DLD, DNAJA3, DNM1, EWSR1, FASN, FLII, FUS, FXYD7, GABRA1, GNB1, GRIA2, GRID2, GRIN1, GTF2I, HTT, IGF1, KCNAB2, NEDD4L, NLGN2, NTRK2, PKM, PPIA, PPP2CA, PRKCA, REST, SIRT2, SLC12A5, SLC1A2, SLC1A3, SLC2A1, SLC4A10, SNAP25, SPTBN1, S…	63
Molecular Transport	transport	transport of metal	2.03e-09	ATP1A1, ATP1A2, ATP1A3, ATP2A2, ATP2B2, ATP2B4, CACNA1A, CACNA1E, CAMK2D, CAMK2G, CFL1, GRIN1, HTT, IGF1, NEDD4L, SLC12A5, SLC1A2, SLC8A2, STK39, STOML2, YWHAE	21
Neurological Disease	bipolar disorder	bipolar disorder	2.54e-09	ATP1A3, ATP5C1, BDNF, COX5A, COX6C, DPYSL2, GABRA1, GRIA1, GRIA2, GRIK2, GRIN1, GRM5, HTR2A, NDUFS1, NDUFS8, NTRK2, PRKCA	17
Psychological Disorders	bipolar disorder	bipolar disorder	2.54e-09	ATP1A3, ATP5C1, BDNF, COX5A, COX6C, DPYSL2, GABRA1, GRIA1, GRIA2, GRIK2, GRIN1, GRM5, HTR2A, NDUFS1, NDUFS8, NTRK2, PRKCA	17
Cell-To-Cell Signaling and Interaction	inhibitory postsynaptic potential	inhibitory postsynaptic potential	2.8e-09	ATP1A3, BDNF, GABRA1, GRID2, GRIK2, PACSIN1, STX1B, TRIM3	8
Nervous System Development and Function	inhibitory postsynaptic potential	inhibitory postsynaptic potential	2.8e-09	ATP1A3, BDNF, GABRA1, GRID2, GRIK2, PACSIN1, STX1B, TRIM3	8
Cellular Function and Maintenance	ion homeostasis	ion homeostasis of cells	2.98e-09	ATP1A1, ATP1A2, ATP1A3, ATP2A2, ATP2B2, ATP2B4, BDNF, CACNA1A, CAMK2D, CKB, GABRA1, GNB1, GRIK2, GRIN1, HTR2A, HTT, IGF1, NEDD4L, OXTR, PPIA, PRKCA, SLC12A5, SLC4A10, SLC8A2, STK39, STOML2	26
Cell-To-Cell Signaling and Interaction	long-term potentiation	long-term potentiation of synapse	3.34e-09	BDNF, CACNA1A, CRMP1, GRIA1, GRIA2, GRIK2, GRIN1, GRM1, GRM5, HTT, NTRK2, PTN, SRCIN1	13
Nervous System Development and Function	long-term potentiation	long-term potentiation of synapse	3.34e-09	BDNF, CACNA1A, CRMP1, GRIA1, GRIA2, GRIK2, GRIN1, GRM1, GRM5, HTT, NTRK2, PTN, SRCIN1	13
Cell Morphology	abnormal morphology	abnormal morphology of neurites	3.59e-09	BDNF, CACNA1A, CAPRIN1, CD47, CKB, CKMT1A/CKMT1B, DCLK1, GRIA1, GRID2, HTT, MAG, NTRK2, SLC12A6	13
Nervous System Development and Function	abnormal morphology	abnormal morphology of neurites	3.59e-09	BDNF, CACNA1A, CAPRIN1, CD47, CKB, CKMT1A/CKMT1B, DCLK1, GRIA1, GRID2, HTT, MAG, NTRK2, SLC12A6	13
Neurological Disease	abnormal morphology	abnormal morphology of neurites	3.59e-09	BDNF, CACNA1A, CAPRIN1, CD47, CKB, CKMT1A/CKMT1B, DCLK1, GRIA1, GRID2, HTT, MAG, NTRK2, SLC12A6	13
Tissue Morphology	abnormal morphology	abnormal morphology of neurites	3.59e-09	BDNF, CACNA1A, CAPRIN1, CD47, CKB, CKMT1A/CKMT1B, DCLK1, GRIA1, GRID2, HTT, MAG, NTRK2, SLC12A6	13
Cellular Assembly and Organization	depolarization	depolarization of cellular membrane	3.78e-09	ATP2A2, CACNA1A, CAMK2D, GRIA1, GRIA2, GRM1, HTT, NEDD4L, PPIA, SLC1A2	10
Cellular Function and Maintenance	depolarization	depolarization of cellular membrane	3.78e-09	ATP2A2, CACNA1A, CAMK2D, GRIA1, GRIA2, GRM1, HTT, NEDD4L, PPIA, SLC1A2	10
Cellular Function and Maintenance	homeostasis	homeostasis of metal ion	4.23e-09	ATP1A1, ATP1A2, ATP1A3, ATP2A2, ATP2B2, ATP2B4, CAMK2D, GRIK2, GRIN1, HTR2A, HTT, IGF1, PRKCA, SLC8A2, STOML2	15
Small Molecule Biochemistry	homeostasis	homeostasis of metal ion	4.23e-09	ATP1A1, ATP1A2, ATP1A3, ATP2A2, ATP2B2, ATP2B4, CAMK2D, GRIK2, GRIN1, HTR2A, HTT, IGF1, PRKCA, SLC8A2, STOML2	15
Cellular Assembly and Organization	growth	growth of plasma membrane projections	5.14e-09	ARHGEF7, BASP1, BDNF, CD47, DCLK1, DNAJA3, DPYSL2, DPYSL3, EWSR1, GPM6A, GRIN1, HTT, IGF1, MAG, NEDD4L, NTRK2, PTN, REST, SPTBN1, STMN2, TRIM3, TRIO, YWHAZ	23
Cell Death and Survival	cell death	neuronal cell death	5.79e-09	AP2B1, ATP1A2, BDNF, CACNA1A, CAPN1, CAPRIN1, DPYSL3, FUS, GRIA2, GRID2, GRIK2, GRIN1, GRM1, GRM5, HTT, IGF1, NEFM, NTRK2, PRKCA, PTN, REST, SLC1A2, SLC1A3, SLC2A1, SNAP25, TCP1, TGFB2, YWHAZ	28
Nervous System Development and Function	abnormal morphology	abnormal morphology of cerebral cortex	5.9e-09	ATP2B2, BDNF, C1QA, CKB, CKMT1A/CKMT1B, CRMP1, CTNNA2, GRIA2, NTRK2, SLC1A2, SNAP25, TNR, TRIO, YWHAE	14
Neurological Disease	abnormal morphology	abnormal morphology of cerebral cortex	5.9e-09	ATP2B2, BDNF, C1QA, CKB, CKMT1A/CKMT1B, CRMP1, CTNNA2, GRIA2, NTRK2, SLC1A2, SNAP25, TNR, TRIO, YWHAE	14
Organ Morphology	abnormal morphology	abnormal morphology of cerebral cortex	5.9e-09	ATP2B2, BDNF, C1QA, CKB, CKMT1A/CKMT1B, CRMP1, CTNNA2, GRIA2, NTRK2, SLC1A2, SNAP25, TNR, TRIO, YWHAE	14
Organismal Development	abnormal morphology	abnormal morphology of cerebral cortex	5.9e-09	ATP2B2, BDNF, C1QA, CKB, CKMT1A/CKMT1B, CRMP1, CTNNA2, GRIA2, NTRK2, SLC1A2, SNAP25, TNR, TRIO, YWHAE	14
Organismal Injury and Abnormalities	abnormal morphology	abnormal morphology of cerebral cortex	5.9e-09	ATP2B2, BDNF, C1QA, CKB, CKMT1A/CKMT1B, CRMP1, CTNNA2, GRIA2, NTRK2, SLC1A2, SNAP25, TNR, TRIO, YWHAE	14
Cellular Development	differentiation	differentiation of cells	6.03e-09	ADORA3, APBA1, ARHGEF7, ATP2A2, ATP2B2, ATP5B, BASP1, BDNF, BSN, C1QC, CACNA1A, CD47, CFL1, CRMP1, CTNNA2, DDX5, DHX9, DNAJA3, DPYSL2, DPYSL3, EWSR1, FASN, GPM6A, GPR39, GRID2, GRIN1, GRM5, HTR2A, HTT, IGF1, JAGN1, KCNAB2, MAG, NEFM, NLGN2, NTRK2, PACSIN1, PKM, PPIA, PPP1CA, PRKCA, PTN, REST, SFPQ, SIRT2, SLC12A5, SLC1A2, SLC1A3, SRCIN1, STK39, STMN2, TGFB2, TNR, TRIM3, TRIO, TUBB3, WWP1, YWHAG, …	59
Cell Morphology	morphology	morphology of axons	6.99e-09	BDNF, CACNA1A, CD47, CKB, CKMT1A/CKMT1B, DCLK1, DPYSL2, DPYSL3, HTT, MAG, SLC12A6	11
Nervous System Development and Function	morphology	morphology of axons	6.99e-09	BDNF, CACNA1A, CD47, CKB, CKMT1A/CKMT1B, DCLK1, DPYSL2, DPYSL3, HTT, MAG, SLC12A6	11
Tissue Morphology	morphology	morphology of axons	6.99e-09	BDNF, CACNA1A, CD47, CKB, CKMT1A/CKMT1B, DCLK1, DPYSL2, DPYSL3, HTT, MAG, SLC12A6	11
Cell-To-Cell Signaling and Interaction	long term depression	long term depression of synapse	7.46e-09	CACNA1A, GRIA1, GRIA2, GRIN1, GRM1, GRM5, HTT, RAB11FIP5, SRCIN1	9
Nervous System Development and Function	long term depression	long term depression of synapse	7.46e-09	CACNA1A, GRIA1, GRIA2, GRIN1, GRM1, GRM5, HTT, RAB11FIP5, SRCIN1	9
Cell-To-Cell Signaling and Interaction	long-term potentiation	long-term potentiation of brain	7.83e-09	BDNF, CAPN1, GRIA1, GRIA2, GRIK2, GRIN1, GRM1, GRM5, HTT, NTRK2, TNR, TRIM3	12
Nervous System Development and Function	long-term potentiation	long-term potentiation of brain	7.83e-09	BDNF, CAPN1, GRIA1, GRIA2, GRIK2, GRIN1, GRM1, GRM5, HTT, NTRK2, TNR, TRIM3	12
Cell-To-Cell Signaling and Interaction	excitatory postsynaptic potential	excitatory postsynaptic potential of neurons	8.5e-09	BDNF, CACNA1A, CD47, GRIA2, GRIK2, GRM5, HTT, NTRK2, SRCIN1	9
Nervous System Development and Function	excitatory postsynaptic potential	excitatory postsynaptic potential of neurons	8.5e-09	BDNF, CACNA1A, CD47, GRIA2, GRIK2, GRM5, HTT, NTRK2, SRCIN1	9
Cellular Function and Maintenance	exocytosis	exocytosis	9.38e-09	ADGRL2, APBA1, ATP2A2, CACNA1A, HTT, IGF1, JAGN1, LGI3, PRKCA, REST, SNAP25, SRCIN1, STX1B, SYT1	14
Molecular Transport	exocytosis	exocytosis	9.38e-09	ADGRL2, APBA1, ATP2A2, CACNA1A, HTT, IGF1, JAGN1, LGI3, PRKCA, REST, SNAP25, SRCIN1, STX1B, SYT1	14
Cellular Assembly and Organization	transport	transport of synaptic vesicles	9.66e-09	AP2B1, APBA1, CANX, DNM1, DPYSL2, HTT, PACSIN1, SNAP25, SYT1	9
Cellular Movement	transport	transport of synaptic vesicles	9.66e-09	AP2B1, APBA1, CANX, DNM1, DPYSL2, HTT, PACSIN1, SNAP25, SYT1	9
Nervous System Development and Function	transport	transport of synaptic vesicles	9.66e-09	AP2B1, APBA1, CANX, DNM1, DPYSL2, HTT, PACSIN1, SNAP25, SYT1	9
Cardiovascular Disease	arrhythmia	arrhythmia	1.2e-08	ADORA3, ATP1A1, ATP1A2, ATP1A3, ATP2A2, HTR2A, KIF21B, NTRK2, PPP1CA, PPP2CA, REST, TRIO, TUBB3, TUBB4A, TUBB4B	15
Organismal Injury and Abnormalities	arrhythmia	arrhythmia	1.2e-08	ADORA3, ATP1A1, ATP1A2, ATP1A3, ATP2A2, HTR2A, KIF21B, NTRK2, PPP1CA, PPP2CA, REST, TRIO, TUBB3, TUBB4A, TUBB4B	15
Cardiovascular Disease	supraventricular arrhythmia	supraventricular arrhythmia	1.3e-08	ADORA3, ATP1A1, ATP1A2, ATP1A3, ATP2A2, NTRK2, PPP1CA, PPP2CA, TRIO, TUBB3, TUBB4A, TUBB4B	12
Organismal Injury and Abnormalities	supraventricular arrhythmia	supraventricular arrhythmia	1.3e-08	ADORA3, ATP1A1, ATP1A2, ATP1A3, ATP2A2, NTRK2, PPP1CA, PPP2CA, TRIO, TUBB3, TUBB4A, TUBB4B	12
Cell Death and Survival	cell death	cell death of striatal neurons	1.36e-08	BDNF, GRIN1, GRM1, GRM5, HTT, IGF1, NTRK2, TCP1	8
Metabolic Disease	amyloidosis	amyloidosis	1.37e-08	ADGRL2, ATP6V1E1, BDNF, CANX, CAPN1, CD47, DHX9, DPYSL2, GABRA1, GRIA2, GRIN1, GRM1, GRM5, HTR2A, HTT, IGF1, MAG, NTRK2, PRKCA, SLC1A2, SLC1A3, SLC2A1, SNRPA, STRN3, TRIO, YWHAZ	26
Nucleic Acid Metabolism	metabolism	metabolism of purine nucleotide	1.48e-08	ATP1A2, ATP2B2, ATP5B, ATP5C1, ATP5H, ATP5O, DLST, MDH2, NDUFS1, VCP	10
Small Molecule Biochemistry	metabolism	metabolism of purine nucleotide	1.48e-08	ATP1A2, ATP2B2, ATP5B, ATP5C1, ATP5H, ATP5O, DLST, MDH2, NDUFS1, VCP	10
Cell Death and Survival	cell death	cell death of medium spiny neurons	1.94e-08	GRIN1, GRM1, GRM5, HTT, NTRK2	5
Cell Death and Survival	apoptosis	apoptosis	2.02e-08	ACO2, ACTN4, ADGRL2, ADORA3, ARHGEF7, ATP1A1, ATP1A2, ATP2B2, ATP2B4, BASP1, BDNF, C1QA, CACNA1A, CAMK2D, CAMK2G, CANX, CAPN1, CAPRIN1, CCT2, CD47, CFL1, CKMT1A/CKMT1B, COX5A, CSNK2A1, DDX17, DDX3X, DDX5, DHX9, DNAJA3, DNM1, EWSR1, FASN, FUS, GLS, GRIA2, GRID2, GRIK2, GRIN1, GRM1, GRM5, HK1, HTT, IGF1, NTRK2, PKM, PPIA, PPP1CA, PPP2CA, PRKCA, PTN, REST, SFPQ, SIRT2, SLC1A3, SLC2A1, SPTBN1, SRCIN1…	64
Cellular Assembly and Organization	growth	growth of neurites	2.12e-08	ARHGEF7, BASP1, BDNF, CD47, DCLK1, DNAJA3, DPYSL2, DPYSL3, EWSR1, GPM6A, HTT, IGF1, MAG, NEDD4L, NTRK2, PTN, REST, SPTBN1, STMN2, TRIM3, TRIO, YWHAZ	22
Cellular Development	growth	growth of neurites	2.12e-08	ARHGEF7, BASP1, BDNF, CD47, DCLK1, DNAJA3, DPYSL2, DPYSL3, EWSR1, GPM6A, HTT, IGF1, MAG, NEDD4L, NTRK2, PTN, REST, SPTBN1, STMN2, TRIM3, TRIO, YWHAZ	22
Cellular Growth and Proliferation	growth	growth of neurites	2.12e-08	ARHGEF7, BASP1, BDNF, CD47, DCLK1, DNAJA3, DPYSL2, DPYSL3, EWSR1, GPM6A, HTT, IGF1, MAG, NEDD4L, NTRK2, PTN, REST, SPTBN1, STMN2, TRIM3, TRIO, YWHAZ	22
Nervous System Development and Function	growth	growth of neurites	2.12e-08	ARHGEF7, BASP1, BDNF, CD47, DCLK1, DNAJA3, DPYSL2, DPYSL3, EWSR1, GPM6A, HTT, IGF1, MAG, NEDD4L, NTRK2, PTN, REST, SPTBN1, STMN2, TRIM3, TRIO, YWHAZ	22
Tissue Development	growth	growth of neurites	2.12e-08	ARHGEF7, BASP1, BDNF, CD47, DCLK1, DNAJA3, DPYSL2, DPYSL3, EWSR1, GPM6A, HTT, IGF1, MAG, NEDD4L, NTRK2, PTN, REST, SPTBN1, STMN2, TRIM3, TRIO, YWHAZ	22
Cellular Function and Maintenance	homeostasis	cellular homeostasis	2.15e-08	ARHGEF7, ATP1A1, ATP1A2, ATP1A3, ATP2A2, ATP2B2, ATP2B4, BDNF, CACNA1A, CACNA1E, CAMK2D, CAPN1, CD47, CKB, COX5A, DLD, DNAJA3, GABRA1, GNB1, GPR39, GRID2, GRIK2, GRIN1, HTR2A, HTT, IGF1, NDUFS1, NEDD4L, OXTR, PKM, PPIA, PPP1CA, PPP2CA, PRKCA, REST, SIRT2, SLC12A5, SLC2A1, SLC4A10, SLC8A2, STK39, STOML2, VCP, WWP1, YWHAE, YWHAQ	46
Metabolic Disease	Alzheimer's disease	Alzheimer's disease	2.27e-08	ADGRL2, ATP6V1E1, BDNF, CANX, CAPN1, DHX9, DPYSL2, GABRA1, GRIA2, GRIN1, GRM1, GRM5, HTR2A, HTT, IGF1, MAG, NTRK2, PRKCA, SLC1A2, SLC1A3, SLC2A1, SNRPA, STRN3, TRIO, YWHAZ	25
Neurological Disease	Alzheimer's disease	Alzheimer's disease	2.27e-08	ADGRL2, ATP6V1E1, BDNF, CANX, CAPN1, DHX9, DPYSL2, GABRA1, GRIA2, GRIN1, GRM1, GRM5, HTR2A, HTT, IGF1, MAG, NTRK2, PRKCA, SLC1A2, SLC1A3, SLC2A1, SNRPA, STRN3, TRIO, YWHAZ	25
Organismal Injury and Abnormalities	Alzheimer's disease	Alzheimer's disease	2.27e-08	ADGRL2, ATP6V1E1, BDNF, CANX, CAPN1, DHX9, DPYSL2, GABRA1, GRIA2, GRIN1, GRM1, GRM5, HTR2A, HTT, IGF1, MAG, NTRK2, PRKCA, SLC1A2, SLC1A3, SLC2A1, SNRPA, STRN3, TRIO, YWHAZ	25
Psychological Disorders	Alzheimer's disease	Alzheimer's disease	2.27e-08	ADGRL2, ATP6V1E1, BDNF, CANX, CAPN1, DHX9, DPYSL2, GABRA1, GRIA2, GRIN1, GRM1, GRM5, HTR2A, HTT, IGF1, MAG, NTRK2, PRKCA, SLC1A2, SLC1A3, SLC2A1, SNRPA, STRN3, TRIO, YWHAZ	25
Cell-To-Cell Signaling and Interaction	long-term potentiation	long-term potentiation of cerebral cortex	2.61e-08	BDNF, CAPN1, GRIA1, GRIA2, GRIN1, GRM1, GRM5, HTT, NTRK2, TNR, TRIM3	11
Nervous System Development and Function	long-term potentiation	long-term potentiation of cerebral cortex	2.61e-08	BDNF, CAPN1, GRIA1, GRIA2, GRIN1, GRM1, GRM5, HTT, NTRK2, TNR, TRIM3	11
Cell Morphology	outgrowth	outgrowth of plasma membrane projections	2.67e-08	ARHGEF7, BASP1, BDNF, CD47, DNAJA3, DPYSL2, DPYSL3, EWSR1, GPM6A, GRIN1, HTT, IGF1, MAG, NTRK2, PTN, SPTBN1, STMN2, TRIM3, TRIO, YWHAZ	20
Cellular Assembly and Organization	outgrowth	outgrowth of plasma membrane projections	2.67e-08	ARHGEF7, BASP1, BDNF, CD47, DNAJA3, DPYSL2, DPYSL3, EWSR1, GPM6A, GRIN1, HTT, IGF1, MAG, NTRK2, PTN, SPTBN1, STMN2, TRIM3, TRIO, YWHAZ	20
Cellular Assembly and Organization	transport	transport of vesicles	3.03e-08	ACTN4, AP2B1, APBA1, CANX, DNM1, DPYSL2, HTT, IGF1, PACSIN1, SNAP25, SYT1	11
Cell Morphology	morphology	morphology of cells	3.05e-08	ACTN4, APBA1, ARHGEF7, ATP2A2, ATP2B2, ATP6V1F, BDNF, C1QA, CACNA1A, CAMK2D, CAPN1, CAPRIN1, CD47, CFL1, CKB, CKMT1A/CKMT1B, CRMP1, CSNK2A1, CTNNA2, DCLK1, DDX3X, DNM1, DPYSL2, DPYSL3, EPB41L1, FASN, GABRA1, GPR39, GRIA1, GRID2, GRIN1, GRM1, GRM5, HTR2A, HTT, IGF1, MAG, NDUFS1, NTRK2, PACSIN1, PRKCA, SEC23A, SIRT2, SLC12A5, SLC12A6, SLC1A3, SPTBN1, SRCIN1, STX1B, TGFB2, TNR, TRIO, VCP, YWHAG, YWH…	55
Cell-To-Cell Signaling and Interaction	miniature inhibitory postsynaptic current	miniature inhibitory postsynaptic current	3.27e-08	ATP1A3, GABRA1, GRID2, PACSIN1, STX1B, TRIM3	6
Nervous System Development and Function	miniature inhibitory postsynaptic current	miniature inhibitory postsynaptic current	3.27e-08	ATP1A3, GABRA1, GRID2, PACSIN1, STX1B, TRIM3	6
Cellular Development	cell proliferation	cell proliferation of brain cancer cell lines	3.38e-08	ACAT1, ACTN4, BDNF, GLS, GRIA1, IGF1, NTRK2, PC, PKM, PRKCA, PTN, REST, SIRT2, TRIO	14
Cellular Growth and Proliferation	cell proliferation	cell proliferation of brain cancer cell lines	3.38e-08	ACAT1, ACTN4, BDNF, GLS, GRIA1, IGF1, NTRK2, PC, PKM, PRKCA, PTN, REST, SIRT2, TRIO	14
Cellular Compromise	neurodegeneration	neurodegeneration of brain cells	3.51e-08	BDNF, CACNA1A, GRIA2, GRID2, GRIN1, HTT, IGF1, NTRK2, SLC1A2	9
Neurological Disease	neurodegeneration	neurodegeneration of brain cells	3.51e-08	BDNF, CACNA1A, GRIA2, GRID2, GRIN1, HTT, IGF1, NTRK2, SLC1A2	9
Organismal Injury and Abnormalities	neurodegeneration	neurodegeneration of brain cells	3.51e-08	BDNF, CACNA1A, GRIA2, GRID2, GRIN1, HTT, IGF1, NTRK2, SLC1A2	9
Cellular Growth and Proliferation	proliferation	proliferation of cells	3.52e-08	ACAT1, ACTN4, ADORA3, ARHGEF7, ATP2A2, ATP5B, ATP6V0D1, BASP1, BDNF, CACNA1A, CAMK2D, CAPN1, CAPRIN1, CCT2, CCT5, CD47, CFL1, CRTC1, CSNK2A1, DCLK1, DCTN2, DDX17, DDX3X, DDX5, DHX9, DLD, DLST, DNAJA3, DPYSL2, DPYSL3, EWSR1, FASN, FLII, FUS, GLS, GNB1, GPM6A, GRIA1, GRID2, GRIK2, GRM5, GTF2I, HK1, HTR2A, HTT, IGF1, MAG, NEDD4L, NLGN2, NTRK2, OXTR, PC, PKM, PPIA, PPP1CA, PPP2CA, PRKCA, PTN, REST, S…	80
Cardiovascular Disease	atrial fibrillation	atrial fibrillation	3.79e-08	ATP1A1, ATP1A2, ATP1A3, ATP2A2, NTRK2, PPP1CA, PPP2CA, TRIO, TUBB3, TUBB4A, TUBB4B	11
Organismal Injury and Abnormalities	atrial fibrillation	atrial fibrillation	3.79e-08	ATP1A1, ATP1A2, ATP1A3, ATP2A2, NTRK2, PPP1CA, PPP2CA, TRIO, TUBB3, TUBB4A, TUBB4B	11
Skeletal and Muscular Disorders	atrial fibrillation	atrial fibrillation	3.79e-08	ATP1A1, ATP1A2, ATP1A3, ATP2A2, NTRK2, PPP1CA, PPP2CA, TRIO, TUBB3, TUBB4A, TUBB4B	11
Cardiovascular System Development and Function	heart rate	heart rate	3.85e-08	ADORA3, ATP1A1, ATP1A2, ATP1A3, ATP2A2, ATP2B4, BDNF, CAMK2D, CD47, GNB1, IGF1, NEDD4L, NTRK2, PPP1CA, PRKCA, TGFB2	16
Psychological Disorders	major affective disorder	major affective disorder	3.91e-08	ATP1A3, ATP5C1, BDNF, COX5A, COX6C, DPYSL2, GABRA1, GRIA1, GRIA2, GRIK2, GRIN1, GRM5, HTR2A, NDUFS1, NDUFS8, NTRK2, PRKCA, PTN, SFPQ	19
Behavior	spatial learning	spatial learning	4.06e-08	ATP1A2, ATP1A3, BDNF, CACNA1E, CKB, CKMT1A/CKMT1B, CRMP1, GRIN1, GRM5, HTT, IGF1, KCNAB2, NTRK2	13
Behavior	conditioning	conditioning	4.12e-08	BDNF, CACNA1A, GABRA1, GRIA1, GRIA2, GRID2, GRIK2, GRIN1, GRM1, GRM5, HTT, KCNAB2, OXTR, RAB11FIP5	14
Energy Production	metabolism	metabolism of ATP	4.45e-08	ATP1A2, ATP5B, ATP5C1, ATP5H, ATP5O, NDUFS1, VCP	7
Nucleic Acid Metabolism	metabolism	metabolism of ATP	4.45e-08	ATP1A2, ATP5B, ATP5C1, ATP5H, ATP5O, NDUFS1, VCP	7
Small Molecule Biochemistry	metabolism	metabolism of ATP	4.45e-08	ATP1A2, ATP5B, ATP5C1, ATP5H, ATP5O, NDUFS1, VCP	7
Cell Death and Survival	degeneration	degeneration of neurons	6.07e-08	BDNF, CACNA1A, DCTN2, DPYSL3, GRIA2, GRID2, GRIN1, HTT, IGF1, MAG, NTRK2, SLC12A6, SLC1A2, SLC1A3, TGFB2	15
Cellular Compromise	degeneration	degeneration of neurons	6.07e-08	BDNF, CACNA1A, DCTN2, DPYSL3, GRIA2, GRID2, GRIN1, HTT, IGF1, MAG, NTRK2, SLC12A6, SLC1A2, SLC1A3, TGFB2	15
Neurological Disease	degeneration	degeneration of neurons	6.07e-08	BDNF, CACNA1A, DCTN2, DPYSL3, GRIA2, GRID2, GRIN1, HTT, IGF1, MAG, NTRK2, SLC12A6, SLC1A2, SLC1A3, TGFB2	15
Tissue Morphology	degeneration	degeneration of neurons	6.07e-08	BDNF, CACNA1A, DCTN2, DPYSL3, GRIA2, GRID2, GRIN1, HTT, IGF1, MAG, NTRK2, SLC12A6, SLC1A2, SLC1A3, TGFB2	15
Cell Death and Survival	cell death	cell death of neuroblastoma cell lines	6.6e-08	BDNF, CAPN1, CCT2, CCT5, CCT6A, DHX9, EWSR1, HTT, IGF1, NTRK2, REST, TCP1, YWHAE	13
Connective Tissue Disorders	rheumatic disease	rheumatic disease of joint	6.71e-08	ADORA3, BDNF, CACNA1A, HTT, SLC1A2, SLC1A3, SNAP25, TGFB2, TUBB3, TUBB4A, TUBB4B	11
Inflammatory Disease	rheumatic disease	rheumatic disease of joint	6.71e-08	ADORA3, BDNF, CACNA1A, HTT, SLC1A2, SLC1A3, SNAP25, TGFB2, TUBB3, TUBB4A, TUBB4B	11
Organismal Injury and Abnormalities	rheumatic disease	rheumatic disease of joint	6.71e-08	ADORA3, BDNF, CACNA1A, HTT, SLC1A2, SLC1A3, SNAP25, TGFB2, TUBB3, TUBB4A, TUBB4B	11
Skeletal and Muscular Disorders	rheumatic disease	rheumatic disease of joint	6.71e-08	ADORA3, BDNF, CACNA1A, HTT, SLC1A2, SLC1A3, SNAP25, TGFB2, TUBB3, TUBB4A, TUBB4B	11
Cell Morphology	morphology	morphology of dendritic spines	7.22e-08	APBA1, ARHGEF7, BDNF, CTNNA2, GRIN1, GRM5, HTT, SLC12A5, SRCIN1	9
Cellular Assembly and Organization	morphology	morphology of dendritic spines	7.22e-08	APBA1, ARHGEF7, BDNF, CTNNA2, GRIN1, GRM5, HTT, SLC12A5, SRCIN1	9
Cellular Development	morphology	morphology of dendritic spines	7.22e-08	APBA1, ARHGEF7, BDNF, CTNNA2, GRIN1, GRM5, HTT, SLC12A5, SRCIN1	9
Cellular Function and Maintenance	morphology	morphology of dendritic spines	7.22e-08	APBA1, ARHGEF7, BDNF, CTNNA2, GRIN1, GRM5, HTT, SLC12A5, SRCIN1	9
Cellular Growth and Proliferation	morphology	morphology of dendritic spines	7.22e-08	APBA1, ARHGEF7, BDNF, CTNNA2, GRIN1, GRM5, HTT, SLC12A5, SRCIN1	9
Embryonic Development	morphology	morphology of dendritic spines	7.22e-08	APBA1, ARHGEF7, BDNF, CTNNA2, GRIN1, GRM5, HTT, SLC12A5, SRCIN1	9
Nervous System Development and Function	morphology	morphology of dendritic spines	7.22e-08	APBA1, ARHGEF7, BDNF, CTNNA2, GRIN1, GRM5, HTT, SLC12A5, SRCIN1	9
Tissue Development	morphology	morphology of dendritic spines	7.22e-08	APBA1, ARHGEF7, BDNF, CTNNA2, GRIN1, GRM5, HTT, SLC12A5, SRCIN1	9
Tissue Morphology	morphology	morphology of dendritic spines	7.22e-08	APBA1, ARHGEF7, BDNF, CTNNA2, GRIN1, GRM5, HTT, SLC12A5, SRCIN1	9
Cell-To-Cell Signaling and Interaction	miniature excitatory postsynaptic currents	miniature excitatory postsynaptic currents	7.34e-08	C1QA, CAPRIN1, DNM1, PACSIN1, SLC12A5, SNAP25, STX1B, SYT1	8
Nervous System Development and Function	miniature excitatory postsynaptic currents	miniature excitatory postsynaptic currents	7.34e-08	C1QA, CAPRIN1, DNM1, PACSIN1, SLC12A5, SNAP25, STX1B, SYT1	8
Embryonic Development	development	development of cerebral cortex	7.91e-08	BDNF, GRIN1, GRM1, GRM5, HTT, IGF1, NTRK2, REST, SLC1A2, SLC1A3, TRIO, YWHAE	12
Nervous System Development and Function	development	development of cerebral cortex	7.91e-08	BDNF, GRIN1, GRM1, GRM5, HTT, IGF1, NTRK2, REST, SLC1A2, SLC1A3, TRIO, YWHAE	12
Organ Development	development	development of cerebral cortex	7.91e-08	BDNF, GRIN1, GRM1, GRM5, HTT, IGF1, NTRK2, REST, SLC1A2, SLC1A3, TRIO, YWHAE	12
Organismal Development	development	development of cerebral cortex	7.91e-08	BDNF, GRIN1, GRM1, GRM5, HTT, IGF1, NTRK2, REST, SLC1A2, SLC1A3, TRIO, YWHAE	12
Tissue Development	development	development of cerebral cortex	7.91e-08	BDNF, GRIN1, GRM1, GRM5, HTT, IGF1, NTRK2, REST, SLC1A2, SLC1A3, TRIO, YWHAE	12
Organismal Development	abnormal morphology	abnormal morphology of head	8.66e-08	ATP1A2, ATP2B2, BDNF, C1QA, CACNA1A, CKB, CKMT1A/CKMT1B, CRMP1, CSNK2A1, CTNNA2, DCLK1, EPB41L1, GRIA2, GRID2, GRIN1, GTF2I, HTT, IGF1, NTRK2, PACSIN1, REST, SLC12A6, SLC1A2, SLC1A3, SLC4A10, SNAP25, SPTBN1, TGFB2, TNR, TRIO, YWHAE	31
Organismal Injury and Abnormalities	abnormal morphology	abnormal morphology of head	8.66e-08	ATP1A2, ATP2B2, BDNF, C1QA, CACNA1A, CKB, CKMT1A/CKMT1B, CRMP1, CSNK2A1, CTNNA2, DCLK1, EPB41L1, GRIA2, GRID2, GRIN1, GTF2I, HTT, IGF1, NTRK2, PACSIN1, REST, SLC12A6, SLC1A2, SLC1A3, SLC4A10, SNAP25, SPTBN1, TGFB2, TNR, TRIO, YWHAE	31
Neurological Disease	degeneration	degeneration of central nervous system	8.8e-08	BDNF, CACNA1A, CAPN1, GRIA2, GRID2, GRIN1, HTT, IGF1, NTRK2, SLC1A2, SLC1A3	11
Cell-To-Cell Signaling and Interaction	long term depression	long term depression of hippocampus	8.88e-08	BDNF, GRIA2, GRIN1, GRM1, GRM5, HTT, RAB11FIP5	7
Nervous System Development and Function	long term depression	long term depression of hippocampus	8.88e-08	BDNF, GRIA2, GRIN1, GRM1, GRM5, HTT, RAB11FIP5	7
Cell Morphology	morphology	morphology of intercellular junctions	1.01e-07	CACNA1A, CAPRIN1, GABRA1, GRID2, HTT, PACSIN1, SLC12A5, STX1B, TNR, YWHAG	10
Cell-To-Cell Signaling and Interaction	morphology	morphology of intercellular junctions	1.01e-07	CACNA1A, CAPRIN1, GABRA1, GRID2, HTT, PACSIN1, SLC12A5, STX1B, TNR, YWHAG	10
Cellular Development	proliferation	proliferation of neuronal cells	1.01e-07	ARHGEF7, BASP1, BDNF, CD47, DCLK1, DNAJA3, DPYSL2, DPYSL3, EWSR1, GPM6A, HTT, IGF1, MAG, NEDD4L, NTRK2, PRKCA, PTN, REST, SPTBN1, STMN2, TRIM3, TRIO, YWHAZ	23
Cellular Growth and Proliferation	proliferation	proliferation of neuronal cells	1.01e-07	ARHGEF7, BASP1, BDNF, CD47, DCLK1, DNAJA3, DPYSL2, DPYSL3, EWSR1, GPM6A, HTT, IGF1, MAG, NEDD4L, NTRK2, PRKCA, PTN, REST, SPTBN1, STMN2, TRIM3, TRIO, YWHAZ	23
Nervous System Development and Function	motor function	motor function	1.01e-07	BDNF, CACNA1A, CANX, GRIA1, GRIA2, HTT, MAG, SLC12A5, SLC12A6, YWHAE	10
Nervous System Development and Function	proliferation	proliferation of neuronal cells	1.01e-07	ARHGEF7, BASP1, BDNF, CD47, DCLK1, DNAJA3, DPYSL2, DPYSL3, EWSR1, GPM6A, HTT, IGF1, MAG, NEDD4L, NTRK2, PRKCA, PTN, REST, SPTBN1, STMN2, TRIM3, TRIO, YWHAZ	23
Skeletal and Muscular System Development and Function	motor function	motor function	1.01e-07	BDNF, CACNA1A, CANX, GRIA1, GRIA2, HTT, MAG, SLC12A5, SLC12A6, YWHAE	10
Tissue Development	proliferation	proliferation of neuronal cells	1.01e-07	ARHGEF7, BASP1, BDNF, CD47, DCLK1, DNAJA3, DPYSL2, DPYSL3, EWSR1, GPM6A, HTT, IGF1, MAG, NEDD4L, NTRK2, PRKCA, PTN, REST, SPTBN1, STMN2, TRIM3, TRIO, YWHAZ	23
Organismal Development	morphology	morphology of head	1.05e-07	ATP1A2, ATP2B2, BDNF, C1QA, CACNA1A, CKB, CKMT1A/CKMT1B, CRMP1, CSNK2A1, CTNNA2, DCLK1, DPYSL3, EPB41L1, GRIA2, GRID2, GRIN1, GTF2I, HTT, IGF1, NTRK2, PACSIN1, REST, SLC12A6, SLC1A2, SLC1A3, SLC2A1, SLC4A10, SNAP25, SPTBN1, TGFB2, TNR, TRIO, YWHAE	33
Molecular Transport	quantity	quantity of metal ion	1.15e-07	ATP2A2, ATP2B2, ATP2B4, BDNF, CAMK2D, GNB1, GRIN1, GRM1, GRM5, HTR2A, HTT, IGF1, MAG, NEDD4L, OXTR, PPIA, RAP2B, STK39, WNK1, YWHAE	20
Cell Morphology	outgrowth	outgrowth of neurites	1.2e-07	ARHGEF7, BASP1, BDNF, CD47, DNAJA3, DPYSL2, DPYSL3, EWSR1, GPM6A, HTT, IGF1, MAG, NTRK2, PTN, SPTBN1, STMN2, TRIM3, TRIO, YWHAZ	19
Cellular Assembly and Organization	outgrowth	outgrowth of neurites	1.2e-07	ARHGEF7, BASP1, BDNF, CD47, DNAJA3, DPYSL2, DPYSL3, EWSR1, GPM6A, HTT, IGF1, MAG, NTRK2, PTN, SPTBN1, STMN2, TRIM3, TRIO, YWHAZ	19
Cellular Development	outgrowth	outgrowth of neurites	1.2e-07	ARHGEF7, BASP1, BDNF, CD47, DNAJA3, DPYSL2, DPYSL3, EWSR1, GPM6A, HTT, IGF1, MAG, NTRK2, PTN, SPTBN1, STMN2, TRIM3, TRIO, YWHAZ	19
Cellular Growth and Proliferation	outgrowth	outgrowth of neurites	1.2e-07	ARHGEF7, BASP1, BDNF, CD47, DNAJA3, DPYSL2, DPYSL3, EWSR1, GPM6A, HTT, IGF1, MAG, NTRK2, PTN, SPTBN1, STMN2, TRIM3, TRIO, YWHAZ	19
Nervous System Development and Function	outgrowth	outgrowth of neurites	1.2e-07	ARHGEF7, BASP1, BDNF, CD47, DNAJA3, DPYSL2, DPYSL3, EWSR1, GPM6A, HTT, IGF1, MAG, NTRK2, PTN, SPTBN1, STMN2, TRIM3, TRIO, YWHAZ	19
Tissue Development	outgrowth	outgrowth of neurites	1.2e-07	ARHGEF7, BASP1, BDNF, CD47, DNAJA3, DPYSL2, DPYSL3, EWSR1, GPM6A, HTT, IGF1, MAG, NTRK2, PTN, SPTBN1, STMN2, TRIM3, TRIO, YWHAZ	19
Cell Death and Survival	apoptosis	apoptosis of striatal neurons	1.23e-07	BDNF, GRM1, GRM5, HTT, NTRK2	5
Neurological Disease	cognitive impairment	cognitive impairment	1.31e-07	ARHGEF7, BDNF, DDX3X, EPB41L1, FASN, GABRA1, GNB1, GRIA1, GRIK2, GRIN1, GRM5, HTR2A, HTT, IGF1, SLC1A2, SLC1A3, SLC2A1, SNAP25, TUBB3	19
Neurological Disease	degeneration	degeneration of nervous system	1.38e-07	BDNF, CACNA1A, CAPN1, DCTN2, DPYSL3, GRIA2, GRID2, GRIN1, HTT, IGF1, MAG, NTRK2, SLC12A6, SLC1A2, SLC1A3, TGFB2	16
Neurological Disease	neurodegeneration	neurodegeneration of brain	1.47e-07	BDNF, CACNA1A, CAPN1, GRIA2, GRID2, GRIN1, HTT, IGF1, NTRK2, SLC1A2	10
Organismal Injury and Abnormalities	neurodegeneration	neurodegeneration of brain	1.47e-07	BDNF, CACNA1A, CAPN1, GRIA2, GRID2, GRIN1, HTT, IGF1, NTRK2, SLC1A2	10
Cellular Assembly and Organization	retraction	retraction of plasma membrane projections	1.5e-07	ARHGEF7, BDNF, CRMP1, DPYSL2, GRIA2, HTT, NTRK2, PPP2CA	8
Cellular Compromise	retraction	retraction of plasma membrane projections	1.5e-07	ARHGEF7, BDNF, CRMP1, DPYSL2, GRIA2, HTT, NTRK2, PPP2CA	8
Cell Signaling	homeostasis	homeostasis of Ca2+	1.58e-07	ATP2A2, ATP2B2, ATP2B4, GRIK2, GRIN1, HTR2A, HTT, IGF1, PRKCA, SLC8A2, STOML2	11
Cellular Function and Maintenance	homeostasis	homeostasis of Ca2+	1.58e-07	ATP2A2, ATP2B2, ATP2B4, GRIK2, GRIN1, HTR2A, HTT, IGF1, PRKCA, SLC8A2, STOML2	11
Cellular Function and Maintenance	receptor-mediated endocytosis	receptor-mediated endocytosis	1.58e-07	AP2B1, ATP5B, ATP6V0D1, ATP6V1E1, ATP6V1F, CANX, DNM1, HTT, PRKCA, SFPQ, SYT1	11
Small Molecule Biochemistry	homeostasis	homeostasis of Ca2+	1.58e-07	ATP2A2, ATP2B2, ATP2B4, GRIK2, GRIN1, HTR2A, HTT, IGF1, PRKCA, SLC8A2, STOML2	11
Vitamin and Mineral Metabolism	homeostasis	homeostasis of Ca2+	1.58e-07	ATP2A2, ATP2B2, ATP2B4, GRIK2, GRIN1, HTR2A, HTT, IGF1, PRKCA, SLC8A2, STOML2	11
Neurological Disease	ataxia	ataxia	1.69e-07	APBA1, ATP1A3, ATP2B2, BDNF, CACNA1A, CANX, GABRA1, GNB1, GRID2, GRIN1, GRM1, HTT, SLC1A2, SLC1A3, TRIO	15
Cell Death and Survival	apoptosis	apoptosis of medium spiny neurons	1.79e-07	GRM1, GRM5, HTT, NTRK2	4
Cellular Function and Maintenance	Clathrin mediated endocytosis	Clathrin mediated endocytosis	1.87e-07	AP2B1, ATP6V0D1, ATP6V1E1, ATP6V1F, CANX, HTT, SFPQ, SYT1	8
Cell Morphology	morphology	morphology of dendrites	1.99e-07	BDNF, CACNA1A, CAPRIN1, CD47, GRIA1, GRID2, GRM5, HTT, NTRK2	9
Cellular Assembly and Organization	quantity	quantity of vesicles	1.99e-07	BDNF, BSN, CACNA1A, DNM1, HTT, NTRK2, PACSIN1, STX1B, TNR	9
Nervous System Development and Function	morphology	morphology of dendrites	1.99e-07	BDNF, CACNA1A, CAPRIN1, CD47, GRIA1, GRID2, GRM5, HTT, NTRK2	9
Tissue Morphology	morphology	morphology of dendrites	1.99e-07	BDNF, CACNA1A, CAPRIN1, CD47, GRIA1, GRID2, GRM5, HTT, NTRK2	9
Neurological Disease	tremor	tremor	2.02e-07	BDNF, CACNA1A, FUS, GABRA1, GRIA2, GRIN1, GRM1, HTT, KCNAB2, MAG, SNAP25	11
Cell Morphology	abnormal morphology	abnormal morphology of synapse	2.09e-07	CACNA1A, CAPRIN1, GABRA1, GRID2, PACSIN1, SLC12A5, STX1B, TNR	8
Cell-To-Cell Signaling and Interaction	abnormal morphology	abnormal morphology of synapse	2.09e-07	CACNA1A, CAPRIN1, GABRA1, GRID2, PACSIN1, SLC12A5, STX1B, TNR	8
Nervous System Development and Function	abnormal morphology	abnormal morphology of synapse	2.09e-07	CACNA1A, CAPRIN1, GABRA1, GRID2, PACSIN1, SLC12A5, STX1B, TNR	8
Neurological Disease	abnormal morphology	abnormal morphology of synapse	2.09e-07	CACNA1A, CAPRIN1, GABRA1, GRID2, PACSIN1, SLC12A5, STX1B, TNR	8
Tissue Morphology	abnormal morphology	abnormal morphology of synapse	2.09e-07	CACNA1A, CAPRIN1, GABRA1, GRID2, PACSIN1, SLC12A5, STX1B, TNR	8
Cell Death and Survival	cell death	cell death of tumor cell lines	2.22e-07	ACO2, ADGRL2, ATP1A1, ATP2A2, BDNF, CACNA1A, CAMK2G, CAPN1, CCT2, CCT5, CCT6A, CD47, COX5A, CSNK2A1, CTNNA2, DDX3X, DHX9, DNAJA3, DNM1, EWSR1, FASN, GLS, GPM6A, GRIA2, HK1, HTT, IGF1, NTRK2, PKM, PPIA, PPP1CA, PPP2CA, PRKCA, REST, SFPQ, STOML2, TCP1, TGFB2, TUBB3, VCP, YWHAE, YWHAG, YWHAZ	43
Cancer	plasma cell dyscrasia	plasma cell dyscrasia	2.58e-07	APBA1, ATP2B2, ATP6V1E1, BDNF, FASN, FUS, GRIN1, GTF2I, HTR2A, IGF1, NTRK2, PDIA6, PPP2CA, PRKCA, STRN3, TRIO, YWHAE, YWHAZ	18
Hematological Disease	plasma cell dyscrasia	plasma cell dyscrasia	2.58e-07	APBA1, ATP2B2, ATP6V1E1, BDNF, FASN, FUS, GRIN1, GTF2I, HTR2A, IGF1, NTRK2, PDIA6, PPP2CA, PRKCA, STRN3, TRIO, YWHAE, YWHAZ	18
Immunological Disease	plasma cell dyscrasia	plasma cell dyscrasia	2.58e-07	APBA1, ATP2B2, ATP6V1E1, BDNF, FASN, FUS, GRIN1, GTF2I, HTR2A, IGF1, NTRK2, PDIA6, PPP2CA, PRKCA, STRN3, TRIO, YWHAE, YWHAZ	18
Organismal Injury and Abnormalities	plasma cell dyscrasia	plasma cell dyscrasia	2.58e-07	APBA1, ATP2B2, ATP6V1E1, BDNF, FASN, FUS, GRIN1, GTF2I, HTR2A, IGF1, NTRK2, PDIA6, PPP2CA, PRKCA, STRN3, TRIO, YWHAE, YWHAZ	18
Behavior	exploratory behavior	exploratory behavior	2.8e-07	BDNF, CKB, CKMT1A/CKMT1B, GRIA1, GRIA2, GTF2I, HTT, IGF1, SLC12A6	9
Cellular Function and Maintenance	exocytosis	exocytosis by cells	3.2e-07	ADGRL2, ATP2A2, HTT, JAGN1, LGI3, PRKCA, SNAP25, SRCIN1, STX1B, SYT1	10
Molecular Transport	exocytosis	exocytosis by cells	3.2e-07	ADGRL2, ATP2A2, HTT, JAGN1, LGI3, PRKCA, SNAP25, SRCIN1, STX1B, SYT1	10
Nucleic Acid Metabolism	metabolism	metabolism of nucleotide	3.44e-07	ADORA3, ATP1A2, ATP2B2, ATP5B, ATP5C1, ATP5H, ATP5O, CMPK1, DLST, FASN, GNB1, GPR39, GRM1, HTT, IGF1, MDH2, NDUFS1, PKM, VCP	19
Small Molecule Biochemistry	metabolism	metabolism of nucleotide	3.44e-07	ADORA3, ATP1A2, ATP2B2, ATP5B, ATP5C1, ATP5H, ATP5O, CMPK1, DLST, FASN, GNB1, GPR39, GRM1, HTT, IGF1, MDH2, NDUFS1, PKM, VCP	19
Nucleic Acid Metabolism	metabolism	metabolism of nucleic acid component or derivative	3.57e-07	ADORA3, ATP1A2, ATP2B2, ATP5B, ATP5C1, ATP5H, ATP5O, CMPK1, CRMP1, DLST, DPYSL2, FASN, GNB1, GPR39, GRM1, HTT, IGF1, MDH2, NDUFS1, PKM, VCP	21
Cellular Compromise	degeneration	degeneration of cells	3.97e-07	BDNF, CACNA1A, CD47, DCTN2, DPYSL3, GNB1, GRIA2, GRID2, GRIN1, HTT, IGF1, MAG, NTRK2, SLC12A6, SLC1A2, SLC1A3, TGFB2	17
Neurological Disease	neurodegeneration	Neurodegeneration	4.49e-07	BDNF, CACNA1A, CAPN1, DCTN2, DPYSL3, GRIA2, GRID2, GRIN1, HTT, IGF1, MAG, NTRK2, SLC12A6, SLC1A2, SLC1A3, TGFB2	16
Cell-To-Cell Signaling and Interaction	synaptic transmission	synaptic transmission of hippocampal cells	4.82e-07	BDNF, GRIA1, GRIK2, GRIN1, GRM5, RAB11FIP5	6
Cellular Compromise	neurodegeneration	neurodegeneration of cerebral cortex cells	4.82e-07	BDNF, GRIA2, GRIN1, HTT, NTRK2, SLC1A2	6
Nervous System Development and Function	synaptic transmission	synaptic transmission of hippocampal cells	4.82e-07	BDNF, GRIA1, GRIK2, GRIN1, GRM5, RAB11FIP5	6
Neurological Disease	neurodegeneration	neurodegeneration of cerebral cortex cells	4.82e-07	BDNF, GRIA2, GRIN1, HTT, NTRK2, SLC1A2	6
Organismal Injury and Abnormalities	neurodegeneration	neurodegeneration of cerebral cortex cells	4.82e-07	BDNF, GRIA2, GRIN1, HTT, NTRK2, SLC1A2	6
Cell Death and Survival	cell death	cell death of brain	5.34e-07	BDNF, CAPN1, FUS, GRIA2, GRID2, GRIN1, GRM1, GRM5, HTT, IGF1, NTRK2, REST, SLC1A2, SLC2A1, TCP1	15
Cancer	Ewing's sarcoma	Ewing's sarcoma	5.41e-07	BSN, CACNA1E, CSNK2A1, EWSR1, FUS, IGF1, STOML2, TUBB3, TUBB4A, TUBB4B	10
Connective Tissue Disorders	Ewing's sarcoma	Ewing's sarcoma	5.41e-07	BSN, CACNA1E, CSNK2A1, EWSR1, FUS, IGF1, STOML2, TUBB3, TUBB4A, TUBB4B	10
Organismal Injury and Abnormalities	Ewing's sarcoma	Ewing's sarcoma	5.41e-07	BSN, CACNA1E, CSNK2A1, EWSR1, FUS, IGF1, STOML2, TUBB3, TUBB4A, TUBB4B	10
Cell-To-Cell Signaling and Interaction	long-term potentiation	long-term potentiation of layer III	6.2e-07	BDNF, GRM1, GRM5	3
Developmental Disorder	complement component C1q deficiency	complement component C1q deficiency	6.2e-07	C1QA, C1QB, C1QC	3
Hereditary Disorder	complement component C1q deficiency	complement component C1q deficiency	6.2e-07	C1QA, C1QB, C1QC	3
Hereditary Disorder	Huntington's disease	early-onset Huntington's disease	6.2e-07	GRIK2, HTT, NTRK2	3
Immunological Disease	complement component C1q deficiency	complement component C1q deficiency	6.2e-07	C1QA, C1QB, C1QC	3
Nervous System Development and Function	long-term potentiation	long-term potentiation of layer III	6.2e-07	BDNF, GRM1, GRM5	3
Neurological Disease	Huntington's disease	early-onset Huntington's disease	6.2e-07	GRIK2, HTT, NTRK2	3
Organismal Injury and Abnormalities	complement component C1q deficiency	complement component C1q deficiency	6.2e-07	C1QA, C1QB, C1QC	3
Organismal Injury and Abnormalities	Huntington's disease	early-onset Huntington's disease	6.2e-07	GRIK2, HTT, NTRK2	3
Psychological Disorders	Huntington's disease	early-onset Huntington's disease	6.2e-07	GRIK2, HTT, NTRK2	3
Skeletal and Muscular Disorders	Huntington's disease	early-onset Huntington's disease	6.2e-07	GRIK2, HTT, NTRK2	3
Cellular Function and Maintenance	homeostasis	homeostasis of K+	6.37e-07	ATP1A1, ATP1A2, ATP1A3, CAMK2D	4
Small Molecule Biochemistry	homeostasis	homeostasis of K+	6.37e-07	ATP1A1, ATP1A2, ATP1A3, CAMK2D	4
Cellular Assembly and Organization	quantity	quantity of cellular protrusions	6.66e-07	ARHGEF7, BDNF, CANX, CRMP1, GPM6A, GRIN1, HTT, IGF1, NEFM, NTRK2, PACSIN1	11
Cellular Function and Maintenance	quantity	quantity of cellular protrusions	6.66e-07	ARHGEF7, BDNF, CANX, CRMP1, GPM6A, GRIN1, HTT, IGF1, NEFM, NTRK2, PACSIN1	11
Neurological Disease	neurodegeneration	neurodegeneration of cerebral cortex	7.1e-07	BDNF, CAPN1, GRIA2, GRIN1, HTT, NTRK2, SLC1A2	7
Organismal Injury and Abnormalities	neurodegeneration	neurodegeneration of cerebral cortex	7.1e-07	BDNF, CAPN1, GRIA2, GRIN1, HTT, NTRK2, SLC1A2	7
Cell Death and Survival	survival	cell survival	7.56e-07	ADORA3, AP2B1, ATP5H, BDNF, CAMK2D, CAMK2G, CD47, DDX3X, DDX5, DHX9, DNM1, EWSR1, FASN, FLII, FUS, HELB, HTT, IGF1, NEFM, NTRK2, PKM, PPFIA3, PPIA, PPP1CA, PPP2CA, PRKCA, PTN, REST, RNF8, SLC1A2, SLC1A3, SLC2A1, SNAP25, TCP1, TGFB2, TUBB3, TUBB4A, VCP, YWHAZ	39
Cardiovascular Disease	peripheral vascular disease	peripheral vascular disease	7.6e-07	BDNF, CAMK2G, CPSF6, GABRA1, GLS, GRIA1, GRIA2, GRIN1, HTR2A, IGF1, NTRK2, RAP2B, SLC1A2, SNAP25, TGFB2, TUBB3, TUBB4A, TUBB4B	18
Psychological Disorders	anxiety disorder	Anxiety Disorders	7.64e-07	BDNF, CACNA1A, GABRA1, GRIN1, GRM5, HTR2A, HTT, OXTR, STRN3	9
Organismal Injury and Abnormalities	discomfort	discomfort	7.8e-07	ATP1A2, BDNF, CACNA1A, DPYSL2, GABRA1, GRIA1, GRIN1, GRM5, HTR2A, IGF1, NTRK2, SNAP25, TUBB3, TUBB4A, TUBB4B	15
Cell Death and Survival	cell death	cell death of cerebral cortex cells	8.04e-07	BDNF, CAPN1, FUS, GRIA2, GRIN1, GRM5, HTT, IGF1, NTRK2, REST, SLC1A2, SLC2A1, TCP1	13
Neurological Disease	cell death	cell death of cerebral cortex cells	8.04e-07	BDNF, CAPN1, FUS, GRIA2, GRIN1, GRM5, HTT, IGF1, NTRK2, REST, SLC1A2, SLC2A1, TCP1	13
Organismal Injury and Abnormalities	cell death	cell death of cerebral cortex cells	8.04e-07	BDNF, CAPN1, FUS, GRIA2, GRIN1, GRM5, HTT, IGF1, NTRK2, REST, SLC1A2, SLC2A1, TCP1	13
Cellular Growth and Proliferation	generation	generation of cells	8.08e-07	ADGRL2, APBA1, ARHGEF7, BASP1, BDNF, BSN, CACNA1A, CAPRIN1, CD47, CKB, CRMP1, CTNNA2, DCLK1, DNAJA3, DPYSL2, DPYSL3, DYNC1LI1, GPM6A, GRIA1, GRID2, GRIN1, GRM1, GRM5, HTT, IGF1, MAG, NEFM, NLGN2, NTRK2, OXTR, PACSIN1, PKM, PPIA, PPP2CA, PRKCA, PTN, RNF8, SLC12A5, SLC1A3, SPTBN1, SRCIN1, STK39, TCP1, TGFB2, TNR, TRIM3, TRIO, WNK1, WWP1, YWHAG	50
Tissue Development	generation	generation of cells	8.08e-07	ADGRL2, APBA1, ARHGEF7, BASP1, BDNF, BSN, CACNA1A, CAPRIN1, CD47, CKB, CRMP1, CTNNA2, DCLK1, DNAJA3, DPYSL2, DPYSL3, DYNC1LI1, GPM6A, GRIA1, GRID2, GRIN1, GRM1, GRM5, HTT, IGF1, MAG, NEFM, NLGN2, NTRK2, OXTR, PACSIN1, PKM, PPIA, PPP2CA, PRKCA, PTN, RNF8, SLC12A5, SLC1A3, SPTBN1, SRCIN1, STK39, TCP1, TGFB2, TNR, TRIM3, TRIO, WNK1, WWP1, YWHAG	50
Neurological Disease	progressive motor neuropathy	progressive motor neuropathy	9.92e-07	ADORA3, ATP6V1E1, BDNF, CCT2, CD47, FASN, FUS, GABRA1, GRIA1, GRIN1, HTR2A, IGF1, INA, NEFM, NTRK2, SLC1A2, SLC1A3, SNAP25, TNR, USP24, VCP	21
Cell-To-Cell Signaling and Interaction	synaptic transmission	synaptic transmission of hippocampal neurons	1.02e-06	BDNF, GRIA1, GRIK2, GRIN1, RAB11FIP5	5
Nervous System Development and Function	abnormal morphology	abnormal morphology of hippocampus	1.02e-06	BDNF, CKB, CKMT1A/CKMT1B, CTNNA2, GRIA2, SLC1A2, TNR, TRIO, YWHAE	9
Nervous System Development and Function	synaptic transmission	synaptic transmission of hippocampal neurons	1.02e-06	BDNF, GRIA1, GRIK2, GRIN1, RAB11FIP5	5
Neurological Disease	abnormal morphology	abnormal morphology of hippocampus	1.02e-06	BDNF, CKB, CKMT1A/CKMT1B, CTNNA2, GRIA2, SLC1A2, TNR, TRIO, YWHAE	9
Organ Morphology	abnormal morphology	abnormal morphology of hippocampus	1.02e-06	BDNF, CKB, CKMT1A/CKMT1B, CTNNA2, GRIA2, SLC1A2, TNR, TRIO, YWHAE	9
Organismal Development	abnormal morphology	abnormal morphology of hippocampus	1.02e-06	BDNF, CKB, CKMT1A/CKMT1B, CTNNA2, GRIA2, SLC1A2, TNR, TRIO, YWHAE	9
Organismal Injury and Abnormalities	abnormal morphology	abnormal morphology of hippocampus	1.02e-06	BDNF, CKB, CKMT1A/CKMT1B, CTNNA2, GRIA2, SLC1A2, TNR, TRIO, YWHAE	9
Cell Death and Survival	neurodegeneration	neurodegeneration of pyramidal neurons	1.05e-06	GRIA2, HTT, NTRK2, SLC1A2	4
Cellular Compromise	neurodegeneration	neurodegeneration of pyramidal neurons	1.05e-06	GRIA2, HTT, NTRK2, SLC1A2	4
Neurological Disease	neurodegeneration	neurodegeneration of pyramidal neurons	1.05e-06	GRIA2, HTT, NTRK2, SLC1A2	4
Organismal Injury and Abnormalities	neurodegeneration	neurodegeneration of pyramidal neurons	1.05e-06	GRIA2, HTT, NTRK2, SLC1A2	4
Tissue Morphology	neurodegeneration	neurodegeneration of pyramidal neurons	1.05e-06	GRIA2, HTT, NTRK2, SLC1A2	4
Connective Tissue Disorders	spondyloarthropathy	spondyloarthropathy	1.06e-06	ADORA3, BDNF, CACNA1A, HTT, NTRK2, SLC1A2, SLC1A3, TGFB2	8
Organismal Injury and Abnormalities	spondyloarthropathy	spondyloarthropathy	1.06e-06	ADORA3, BDNF, CACNA1A, HTT, NTRK2, SLC1A2, SLC1A3, TGFB2	8
Skeletal and Muscular Disorders	spondyloarthropathy	spondyloarthropathy	1.06e-06	ADORA3, BDNF, CACNA1A, HTT, NTRK2, SLC1A2, SLC1A3, TGFB2	8
Cell Death and Survival	cell viability	cell viability of neurons	1.07e-06	AP2B1, BDNF, FUS, HTT, IGF1, NEFM, NTRK2, PRKCA, PTN, SLC1A2, SLC1A3, SNAP25, TGFB2	13
Nervous System Development and Function	cell viability	cell viability of neurons	1.07e-06	AP2B1, BDNF, FUS, HTT, IGF1, NEFM, NTRK2, PRKCA, PTN, SLC1A2, SLC1A3, SNAP25, TGFB2	13
Cancer	lung tumor	lung tumor	1.09e-06	ACTN4, ATP1A1, ATP1A2, ATP1A3, ATP2B2, ATP2B4, ATP5B, CACNA1A, CACNA1E, CAPRIN1, CKB, CRMP1, DDX17, DHX9, DNAJA3, FASN, FXYD7, GABRA1, GLS, GRIA2, GRID2, GRM1, GRM5, IGF1, KIF21B, NLGN2, NTRK2, PKM, PPIA, PRKCA, PRRT2, PTN, RAB11FIP5, REST, SIRT2, SLC12A6, SPTBN1, STMN2, TNR, TRIO, TUBB3, TUBB4A, TUBB4B, VCP, WNK1, YWHAE, YWHAZ	47
Cellular Function and Maintenance	function	function of neurons	1.09e-06	ATP2B2, BDNF, CAPRIN1, GRID2, HTT, NLGN2, SLC4A10, STK39, SYT1	9
Nervous System Development and Function	function	function of neurons	1.09e-06	ATP2B2, BDNF, CAPRIN1, GRID2, HTT, NLGN2, SLC4A10, STK39, SYT1	9
Organismal Injury and Abnormalities	lung tumor	lung tumor	1.09e-06	ACTN4, ATP1A1, ATP1A2, ATP1A3, ATP2B2, ATP2B4, ATP5B, CACNA1A, CACNA1E, CAPRIN1, CKB, CRMP1, DDX17, DHX9, DNAJA3, FASN, FXYD7, GABRA1, GLS, GRIA2, GRID2, GRM1, GRM5, IGF1, KIF21B, NLGN2, NTRK2, PKM, PPIA, PRKCA, PRRT2, PTN, RAB11FIP5, REST, SIRT2, SLC12A6, SPTBN1, STMN2, TNR, TRIO, TUBB3, TUBB4A, TUBB4B, VCP, WNK1, YWHAE, YWHAZ	47
Respiratory Disease	lung tumor	lung tumor	1.09e-06	ACTN4, ATP1A1, ATP1A2, ATP1A3, ATP2B2, ATP2B4, ATP5B, CACNA1A, CACNA1E, CAPRIN1, CKB, CRMP1, DDX17, DHX9, DNAJA3, FASN, FXYD7, GABRA1, GLS, GRIA2, GRID2, GRM1, GRM5, IGF1, KIF21B, NLGN2, NTRK2, PKM, PPIA, PRKCA, PRRT2, PTN, RAB11FIP5, REST, SIRT2, SLC12A6, SPTBN1, STMN2, TNR, TRIO, TUBB3, TUBB4A, TUBB4B, VCP, WNK1, YWHAE, YWHAZ	47
Tissue Development	function	function of neurons	1.09e-06	ATP2B2, BDNF, CAPRIN1, GRID2, HTT, NLGN2, SLC4A10, STK39, SYT1	9
Cardiovascular System Development and Function	relaxation	relaxation of cardiac muscle	1.1e-06	ATP1A1, ATP1A2, ATP2A2, BDNF, CAMK2D, NTRK2	6
Organ Morphology	relaxation	relaxation of cardiac muscle	1.1e-06	ATP1A1, ATP1A2, ATP2A2, BDNF, CAMK2D, NTRK2	6
Skeletal and Muscular System Development and Function	relaxation	relaxation of cardiac muscle	1.1e-06	ATP1A1, ATP1A2, ATP2A2, BDNF, CAMK2D, NTRK2	6
Nervous System Development and Function	righting reflex	righting reflex	1.12e-06	ATP2A2, ATP2B2, BDNF, CACNA1A, GABRA1, GRID2, NTRK2	7
Nucleic Acid Metabolism	metabolism	metabolism of nucleoside triphosphate	1.12e-06	ATP1A2, ATP5B, ATP5C1, ATP5H, ATP5O, CMPK1, HTT, NDUFS1, PKM, VCP	10
Small Molecule Biochemistry	metabolism	metabolism of nucleoside triphosphate	1.12e-06	ATP1A2, ATP5B, ATP5C1, ATP5H, ATP5O, CMPK1, HTT, NDUFS1, PKM, VCP	10
Cell Death and Survival	cell viability	cell viability	1.17e-06	ADORA3, AP2B1, ATP5H, BDNF, CAMK2D, CAMK2G, CD47, DDX5, DHX9, DNM1, EWSR1, FASN, FUS, HELB, HTT, IGF1, NEFM, NTRK2, PKM, PPFIA3, PPIA, PPP1CA, PPP2CA, PRKCA, PTN, REST, RNF8, SLC1A2, SLC1A3, SLC2A1, SNAP25, TCP1, TGFB2, TUBB3, TUBB4A, VCP, YWHAZ	37
Cell Death and Survival	cell death	cell death of brain cells	1.25e-06	BDNF, CAPN1, FUS, GRIA2, GRID2, GRIN1, GRM5, HTT, IGF1, NTRK2, REST, SLC1A2, SLC2A1, TCP1	14
Nervous System Development and Function	mass	mass of brain	1.25e-06	BDNF, CKB, CKMT1A/CKMT1B, HTT, IGF1, SLC12A6, SLC2A1	7
Neurological Disease	cell death	cell death of brain cells	1.25e-06	BDNF, CAPN1, FUS, GRIA2, GRID2, GRIN1, GRM5, HTT, IGF1, NTRK2, REST, SLC1A2, SLC2A1, TCP1	14
Organ Morphology	mass	mass of brain	1.25e-06	BDNF, CKB, CKMT1A/CKMT1B, HTT, IGF1, SLC12A6, SLC2A1	7
Organismal Development	mass	mass of brain	1.25e-06	BDNF, CKB, CKMT1A/CKMT1B, HTT, IGF1, SLC12A6, SLC2A1	7
Organismal Injury and Abnormalities	cell death	cell death of brain cells	1.25e-06	BDNF, CAPN1, FUS, GRIA2, GRID2, GRIN1, GRM5, HTT, IGF1, NTRK2, REST, SLC1A2, SLC2A1, TCP1	14
Cancer	breast or ovarian cancer	breast or ovarian cancer	1.28e-06	ACTN4, APBA1, ARHGEF7, ATP2B2, ATP2B4, ATP5C1, BSN, CACNA1A, CACNA1E, CCT5, CCT6A, CD47, CKB, COX4I1, COX5A, CRMP1, DCLK1, DDX17, DDX3X, DDX5, DYNC1LI1, EDC4, FASN, FLII, FUS, GLS, GPR39, GRIK2, GRIN1, HELB, HK1, HTR2A, HTT, IGF1, LGI3, MAG, NDUFA10, NEFM, NLGN2, NTRK2, PITPNM2, PKM, PPFIA3, PRKCA, PRRT2, RAB11FIP5, RAP2B, SFPQ, SLC12A5, SLC12A6, SLC44A1, SPTBN1, STRN3, STX1B, TCP1, TGFB2, TNR, T…	67
Organismal Injury and Abnormalities	breast or ovarian cancer	breast or ovarian cancer	1.28e-06	ACTN4, APBA1, ARHGEF7, ATP2B2, ATP2B4, ATP5C1, BSN, CACNA1A, CACNA1E, CCT5, CCT6A, CD47, CKB, COX4I1, COX5A, CRMP1, DCLK1, DDX17, DDX3X, DDX5, DYNC1LI1, EDC4, FASN, FLII, FUS, GLS, GPR39, GRIK2, GRIN1, HELB, HK1, HTR2A, HTT, IGF1, LGI3, MAG, NDUFA10, NEFM, NLGN2, NTRK2, PITPNM2, PKM, PPFIA3, PRKCA, PRRT2, RAB11FIP5, RAP2B, SFPQ, SLC12A5, SLC12A6, SLC44A1, SPTBN1, STRN3, STX1B, TCP1, TGFB2, TNR, T…	67
Reproductive System Disease	breast or ovarian cancer	breast or ovarian cancer	1.28e-06	ACTN4, APBA1, ARHGEF7, ATP2B2, ATP2B4, ATP5C1, BSN, CACNA1A, CACNA1E, CCT5, CCT6A, CD47, CKB, COX4I1, COX5A, CRMP1, DCLK1, DDX17, DDX3X, DDX5, DYNC1LI1, EDC4, FASN, FLII, FUS, GLS, GPR39, GRIK2, GRIN1, HELB, HK1, HTR2A, HTT, IGF1, LGI3, MAG, NDUFA10, NEFM, NLGN2, NTRK2, PITPNM2, PKM, PPFIA3, PRKCA, PRRT2, RAB11FIP5, RAP2B, SFPQ, SLC12A5, SLC12A6, SLC44A1, SPTBN1, STRN3, STX1B, TCP1, TGFB2, TNR, T…	67
Cell-To-Cell Signaling and Interaction	long term depression	long term depression of hippocampal cells	1.3e-06	BDNF, GRIA2, GRM1, HTT, RAB11FIP5	5
Nervous System Development and Function	long term depression	long term depression of hippocampal cells	1.3e-06	BDNF, GRIA2, GRM1, HTT, RAB11FIP5	5
Behavior	anxiety	anxiety	1.32e-06	ATP1A2, BDNF, DPYSL2, DYNC1LI1, GRIA1, GRM5, GTF2I, HTR2A, HTT, IGF1, NTRK2, SLC4A10	12
Cellular Function and Maintenance	endocytosis	endocytosis	1.38e-06	ACTN4, AP2B1, ATP5B, ATP6V0D1, ATP6V1E1, ATP6V1F, CANX, CD47, CKB, DNM1, DPYSL2, GRIN1, HTT, NEDD4L, PACSIN1, PRKCA, SFPQ, SNAP25, SYT1	19
Nervous System Development and Function	reflex	reflex	1.52e-06	ATP2A2, ATP2B2, BDNF, CACNA1A, GABRA1, GRIA1, GRIA2, GRID2, NTRK2	9
Cancer	carcinoma	carcinoma in lung	1.53e-06	ATP1A1, ATP1A2, ATP1A3, ATP2B2, ATP2B4, ATP5B, CACNA1A, CACNA1E, CAPRIN1, CKB, CRMP1, DDX17, DHX9, DNAJA3, FASN, FXYD7, GABRA1, GLS, GRIA2, GRID2, GRM1, GRM5, IGF1, KIF21B, NLGN2, NTRK2, PKM, PPIA, PRKCA, PRRT2, RAB11FIP5, REST, SLC12A6, SPTBN1, STMN2, TNR, TRIO, TUBB3, TUBB4A, TUBB4B, VCP, YWHAE, YWHAZ	43
Organismal Injury and Abnormalities	carcinoma	carcinoma in lung	1.53e-06	ATP1A1, ATP1A2, ATP1A3, ATP2B2, ATP2B4, ATP5B, CACNA1A, CACNA1E, CAPRIN1, CKB, CRMP1, DDX17, DHX9, DNAJA3, FASN, FXYD7, GABRA1, GLS, GRIA2, GRID2, GRM1, GRM5, IGF1, KIF21B, NLGN2, NTRK2, PKM, PPIA, PRKCA, PRRT2, RAB11FIP5, REST, SLC12A6, SPTBN1, STMN2, TNR, TRIO, TUBB3, TUBB4A, TUBB4B, VCP, YWHAE, YWHAZ	43
Respiratory Disease	carcinoma	carcinoma in lung	1.53e-06	ATP1A1, ATP1A2, ATP1A3, ATP2B2, ATP2B4, ATP5B, CACNA1A, CACNA1E, CAPRIN1, CKB, CRMP1, DDX17, DHX9, DNAJA3, FASN, FXYD7, GABRA1, GLS, GRIA2, GRID2, GRM1, GRM5, IGF1, KIF21B, NLGN2, NTRK2, PKM, PPIA, PRKCA, PRRT2, RAB11FIP5, REST, SLC12A6, SPTBN1, STMN2, TNR, TRIO, TUBB3, TUBB4A, TUBB4B, VCP, YWHAE, YWHAZ	43
Cellular Assembly and Organization	retraction	retraction of neurites	1.54e-06	ARHGEF7, BDNF, CRMP1, DPYSL2, HTT, NTRK2, PPP2CA	7
Cellular Compromise	retraction	retraction of neurites	1.54e-06	ARHGEF7, BDNF, CRMP1, DPYSL2, HTT, NTRK2, PPP2CA	7
Nervous System Development and Function	retraction	retraction of neurites	1.54e-06	ARHGEF7, BDNF, CRMP1, DPYSL2, HTT, NTRK2, PPP2CA	7
Cell-To-Cell Signaling and Interaction	long-term potentiation	long-term potentiation of hippocampus	1.63e-06	BDNF, CAPN1, GRIA1, GRIA2, GRIN1, HTT, NTRK2, TNR, TRIM3	9
Nervous System Development and Function	long-term potentiation	long-term potentiation of hippocampus	1.63e-06	BDNF, CAPN1, GRIA1, GRIA2, GRIN1, HTT, NTRK2, TNR, TRIM3	9
Neurological Disease	paroxysmal movement disorder	paroxysmal movement disorder	1.63e-06	CACNA1A, HTR2A, PRRT2, SLC1A3, SLC2A1	5
Cell-To-Cell Signaling and Interaction	activation	activation of synapse	1.64e-06	APBA1, BDNF, GRIA2, HTT	4
Cell-To-Cell Signaling and Interaction	long term depression	long term depression of Purkinje cells	1.64e-06	GRIA1, GRIA2, GRID2, PRKCA	4
Nervous System Development and Function	activation	activation of synapse	1.64e-06	APBA1, BDNF, GRIA2, HTT	4
Nervous System Development and Function	long term depression	long term depression of Purkinje cells	1.64e-06	GRIA1, GRIA2, GRID2, PRKCA	4
Cellular Assembly and Organization	quantity	quantity of dendritic spines	1.71e-06	ARHGEF7, BDNF, GRIN1, HTT, NTRK2, SRCIN1	6
Nervous System Development and Function	quantity	quantity of dendritic spines	1.71e-06	ARHGEF7, BDNF, GRIN1, HTT, NTRK2, SRCIN1	6
Tissue Morphology	quantity	quantity of dendritic spines	1.71e-06	ARHGEF7, BDNF, GRIN1, HTT, NTRK2, SRCIN1	6
Cellular Movement	cell movement	cell movement	1.74e-06	ACO2, ACTN4, ADORA3, APBA1, ARHGEF7, ATP2A2, ATP2B4, BDNF, CACNA1E, CAMK2D, CAPN1, CD47, CFL1, CRMP1, CTNNA2, DCLK1, DCTN2, DDX3X, DNAJA3, DNM1, DPYSL2, DPYSL3, FASN, GNB1, GPM6A, GRIA2, GRID2, HTR2A, HTT, IGF1, NARS, NTRK2, PKM, PPIA, PRKCA, PTN, RAP2B, REST, SLC12A5, SLC12A6, SLC1A2, SLC1A3, SLC2A1, SRCIN1, TGFB2, TNR, TRIO, VCP, WNK1, YWHAE, YWHAZ	51
Cardiovascular System Development and Function	contraction	contraction of heart	1.81e-06	ATP1A1, ATP1A2, ATP1A3, ATP2A2, ATP2B4, CAMK2D, GNB1, NTRK2, PPP1CA, PRKCA, TGFB2	11
Organ Morphology	contraction	contraction of heart	1.81e-06	ATP1A1, ATP1A2, ATP1A3, ATP2A2, ATP2B4, CAMK2D, GNB1, NTRK2, PPP1CA, PRKCA, TGFB2	11
Cell Morphology	transmembrane potential	transmembrane potential	1.83e-06	CACNA1A, CD47, DLD, GABRA1, GPR39, GRIK2, GRIN1, HTT, NDUFS1, NEDD4L, REST, STOML2, VCP, YWHAE	14
Cellular Function and Maintenance	transmembrane potential	transmembrane potential	1.83e-06	CACNA1A, CD47, DLD, GABRA1, GPR39, GRIK2, GRIN1, HTT, NDUFS1, NEDD4L, REST, STOML2, VCP, YWHAE	14
Cellular Assembly and Organization	endocytosis	endocytosis of vesicles	1.97e-06	AP2B1, CANX, DNM1, HTT, PACSIN1, SYT1	6
Cellular Function and Maintenance	endocytosis	endocytosis of vesicles	1.97e-06	AP2B1, CANX, DNM1, HTT, PACSIN1, SYT1	6
Neurological Disease	incoordination	incoordination	2.45e-06	BDNF, GABRA1, HTT, SLC1A3	4
Cardiovascular Disease	heart failure	mild to moderate stage heart failure	2.46e-06	ATP1A1, ATP1A2, ATP1A3	3
Organismal Injury and Abnormalities	heart failure	mild to moderate stage heart failure	2.46e-06	ATP1A1, ATP1A2, ATP1A3	3
Cell-To-Cell Signaling and Interaction	secretion	secretion of neurotransmitter	2.68e-06	AP2B1, CACNA1A, HTR2A, NTRK2, OXTR, PPFIA3, PRKCA, SNAP25, STX1B, SYT1	10
Molecular Transport	secretion	secretion of neurotransmitter	2.68e-06	AP2B1, CACNA1A, HTR2A, NTRK2, OXTR, PPFIA3, PRKCA, SNAP25, STX1B, SYT1	10
Small Molecule Biochemistry	secretion	secretion of neurotransmitter	2.68e-06	AP2B1, CACNA1A, HTR2A, NTRK2, OXTR, PPFIA3, PRKCA, SNAP25, STX1B, SYT1	10
Cell Signaling	quantity	quantity of Ca2+	2.76e-06	ATP2A2, ATP2B2, ATP2B4, BDNF, CAMK2D, GNB1, GRIN1, GRM1, GRM5, HTR2A, HTT, IGF1, MAG, OXTR, PPIA, RAP2B, YWHAE	17
Cellular Development	differentiation	differentiation of neurons	2.76e-06	ATP2B2, BDNF, CFL1, DPYSL2, GRID2, IGF1, MAG, NLGN2, NTRK2, PRKCA, PTN, REST, SLC1A2, SLC1A3, TGFB2, TUBB3, YWHAG	17
Molecular Transport	quantity	quantity of Ca2+	2.76e-06	ATP2A2, ATP2B2, ATP2B4, BDNF, CAMK2D, GNB1, GRIN1, GRM1, GRM5, HTR2A, HTT, IGF1, MAG, OXTR, PPIA, RAP2B, YWHAE	17
Nervous System Development and Function	differentiation	differentiation of neurons	2.76e-06	ATP2B2, BDNF, CFL1, DPYSL2, GRID2, IGF1, MAG, NLGN2, NTRK2, PRKCA, PTN, REST, SLC1A2, SLC1A3, TGFB2, TUBB3, YWHAG	17
Tissue Development	differentiation	differentiation of neurons	2.76e-06	ATP2B2, BDNF, CFL1, DPYSL2, GRID2, IGF1, MAG, NLGN2, NTRK2, PRKCA, PTN, REST, SLC1A2, SLC1A3, TGFB2, TUBB3, YWHAG	17
Vitamin and Mineral Metabolism	quantity	quantity of Ca2+	2.76e-06	ATP2A2, ATP2B2, ATP2B4, BDNF, CAMK2D, GNB1, GRIN1, GRM1, GRM5, HTR2A, HTT, IGF1, MAG, OXTR, PPIA, RAP2B, YWHAE	17
Cellular Assembly and Organization	quantity	quantity of synaptic vesicles	2.93e-06	BDNF, DNM1, NTRK2, PACSIN1, STX1B, TNR	6
Nervous System Development and Function	quantity	quantity of synaptic vesicles	2.93e-06	BDNF, DNM1, NTRK2, PACSIN1, STX1B, TNR	6
Tissue Morphology	quantity	quantity of synaptic vesicles	2.93e-06	BDNF, DNM1, NTRK2, PACSIN1, STX1B, TNR	6
Cell-To-Cell Signaling and Interaction	release	release of neurotransmitter	2.97e-06	ARHGEF7, BDNF, GRIN1, GRM1, HTR2A, HTT, NTRK2, PRKCA, SNAP25, SYT1	10
Molecular Transport	release	release of neurotransmitter	2.97e-06	ARHGEF7, BDNF, GRIN1, GRM1, HTR2A, HTT, NTRK2, PRKCA, SNAP25, SYT1	10
Small Molecule Biochemistry	release	release of neurotransmitter	2.97e-06	ARHGEF7, BDNF, GRIN1, GRM1, HTR2A, HTT, NTRK2, PRKCA, SNAP25, SYT1	10
Cancer	osteosarcoma	osteosarcoma	3e-06	BSN, CACNA1E, CRMP1, CSNK2A1, EWSR1, FASN, FUS, IGF1, STOML2, TUBB3, TUBB4A, TUBB4B	12
Connective Tissue Disorders	osteosarcoma	osteosarcoma	3e-06	BSN, CACNA1E, CRMP1, CSNK2A1, EWSR1, FASN, FUS, IGF1, STOML2, TUBB3, TUBB4A, TUBB4B	12
Organismal Injury and Abnormalities	osteosarcoma	osteosarcoma	3e-06	BSN, CACNA1E, CRMP1, CSNK2A1, EWSR1, FASN, FUS, IGF1, STOML2, TUBB3, TUBB4A, TUBB4B	12
Hereditary Disorder	autosomal dominant disease	autosomal dominant disease	3.27e-06	ACTN4, ATP1A2, ATP1A3, BDNF, CACNA1A, CFL1, DDX5, DNM1, DPYSL3, EPB41L1, FUS, GABRA1, GNB1, GRIN1, HTR2A, PRKCA, PRRT2, SLC12A5, SLC2A1, SNAP25, STX1B, TGFB2, TUBB3, TUBB4A, VCP, WNK1	26
Organismal Injury and Abnormalities	autosomal dominant disease	autosomal dominant disease	3.27e-06	ACTN4, ATP1A2, ATP1A3, BDNF, CACNA1A, CFL1, DDX5, DNM1, DPYSL3, EPB41L1, FUS, GABRA1, GNB1, GRIN1, HTR2A, PRKCA, PRRT2, SLC12A5, SLC2A1, SNAP25, STX1B, TGFB2, TUBB3, TUBB4A, VCP, WNK1	26
Amino Acid Metabolism	secretion	secretion of amino acids	3.32e-06	APBA1, BDNF, CACNA1A, DPYSL2, GRM1, NTRK2	6
Molecular Transport	secretion	secretion of amino acids	3.32e-06	APBA1, BDNF, CACNA1A, DPYSL2, GRM1, NTRK2	6
Small Molecule Biochemistry	secretion	secretion of amino acids	3.32e-06	APBA1, BDNF, CACNA1A, DPYSL2, GRM1, NTRK2	6
Cell Death and Survival	cell viability	cell viability of striatal neurons	3.52e-06	AP2B1, BDNF, HTT, IGF1	4
Nervous System Development and Function	cell viability	cell viability of striatal neurons	3.52e-06	AP2B1, BDNF, HTT, IGF1	4
Cell-To-Cell Signaling and Interaction	stimulation	stimulation of brain cells	3.67e-06	BDNF, GRM1, HTR2A, IGF1, NTRK2	5
Cellular Growth and Proliferation	stimulation	stimulation of brain cells	3.67e-06	BDNF, GRM1, HTR2A, IGF1, NTRK2	5
Nervous System Development and Function	abnormal morphology	abnormal morphology of vestibulocochlear nerve	3.67e-06	ATP2B2, BDNF, IGF1, NTRK2, TGFB2	5
Neurological Disease	abnormal morphology	abnormal morphology of vestibulocochlear nerve	3.67e-06	ATP2B2, BDNF, IGF1, NTRK2, TGFB2	5
Cell-To-Cell Signaling and Interaction	long-term potentiation	long-term potentiation of brain cells	3.76e-06	BDNF, GRIA1, GRIA2, GRIK2, GRM1, GRM5	6
Nervous System Development and Function	long-term potentiation	long-term potentiation of brain cells	3.76e-06	BDNF, GRIA1, GRIA2, GRIK2, GRM1, GRM5	6
Cell Morphology	abnormal morphology	abnormal morphology of cells	4.02e-06	ACTN4, ATP2A2, ATP2B2, BDNF, C1QA, CACNA1A, CAMK2D, CAPRIN1, CD47, CKB, CKMT1A/CKMT1B, CRMP1, CTNNA2, DCLK1, DDX3X, DNM1, GABRA1, GPR39, GRIA1, GRID2, HTR2A, HTT, IGF1, MAG, NTRK2, PACSIN1, SIRT2, SLC12A5, SLC12A6, SLC1A3, SPTBN1, SRCIN1, STX1B, TGFB2, TNR, TRIO	36
Nervous System Development and Function	density	density of neurons	4.08e-06	BDNF, CRMP1, GPM6A, GRM5, HTT, IGF1, NTRK2, PACSIN1, TRIM3	9
Tissue Morphology	density	density of neurons	4.08e-06	BDNF, CRMP1, GPM6A, GRM5, HTT, IGF1, NTRK2, PACSIN1, TRIM3	9
Molecular Transport	release	release of catecholamine	4.24e-06	ARHGEF7, BDNF, GRIN1, HTR2A, HTT, NTRK2, PRKCA, SNAP25	8
Small Molecule Biochemistry	release	release of catecholamine	4.24e-06	ARHGEF7, BDNF, GRIN1, HTR2A, HTT, NTRK2, PRKCA, SNAP25	8
Cancer	non-small cell lung cancer	non-small cell lung cancer	4.35e-06	ATP1A1, ATP1A2, ATP1A3, ATP2B2, ATP2B4, ATP5B, CACNA1A, CACNA1E, CAPRIN1, CRMP1, DDX17, DHX9, DNAJA3, FASN, FXYD7, GABRA1, GLS, GRIA2, GRID2, GRM1, GRM5, IGF1, KIF21B, NLGN2, NTRK2, PKM, PPIA, PRKCA, PRRT2, RAB11FIP5, REST, SLC12A6, SPTBN1, STMN2, TNR, TRIO, TUBB3, TUBB4A, TUBB4B, VCP, YWHAZ	41
Organismal Injury and Abnormalities	non-small cell lung cancer	non-small cell lung cancer	4.35e-06	ATP1A1, ATP1A2, ATP1A3, ATP2B2, ATP2B4, ATP5B, CACNA1A, CACNA1E, CAPRIN1, CRMP1, DDX17, DHX9, DNAJA3, FASN, FXYD7, GABRA1, GLS, GRIA2, GRID2, GRM1, GRM5, IGF1, KIF21B, NLGN2, NTRK2, PKM, PPIA, PRKCA, PRRT2, RAB11FIP5, REST, SLC12A6, SPTBN1, STMN2, TNR, TRIO, TUBB3, TUBB4A, TUBB4B, VCP, YWHAZ	41
Respiratory Disease	non-small cell lung cancer	non-small cell lung cancer	4.35e-06	ATP1A1, ATP1A2, ATP1A3, ATP2B2, ATP2B4, ATP5B, CACNA1A, CACNA1E, CAPRIN1, CRMP1, DDX17, DHX9, DNAJA3, FASN, FXYD7, GABRA1, GLS, GRIA2, GRID2, GRM1, GRM5, IGF1, KIF21B, NLGN2, NTRK2, PKM, PPIA, PRKCA, PRRT2, RAB11FIP5, REST, SLC12A6, SPTBN1, STMN2, TNR, TRIO, TUBB3, TUBB4A, TUBB4B, VCP, YWHAZ	41
Amino Acid Metabolism	uptake	uptake of L-glutamic acid	4.4e-06	BDNF, HTT, SLC1A2, SLC1A3, TNR	5
Molecular Transport	uptake	uptake of L-glutamic acid	4.4e-06	BDNF, HTT, SLC1A2, SLC1A3, TNR	5
Small Molecule Biochemistry	uptake	uptake of L-glutamic acid	4.4e-06	BDNF, HTT, SLC1A2, SLC1A3, TNR	5
Skeletal and Muscular System Development and Function	contraction	contraction of striated muscle	4.57e-06	ATP1A1, ATP1A2, ATP1A3, ATP2A2, CAMK2D, GNB1, IGF1, NTRK2, PRKCA	9
Cell Morphology	axonogenesis	axonogenesis	4.74e-06	BDNF, CACNA1A, CTNNA2, DCLK1, DPYSL2, GRID2, GRIN1, IGF1, NTRK2, PACSIN1, PPP2CA, PRKCA	12
Cellular Assembly and Organization	axonogenesis	axonogenesis	4.74e-06	BDNF, CACNA1A, CTNNA2, DCLK1, DPYSL2, GRID2, GRIN1, IGF1, NTRK2, PACSIN1, PPP2CA, PRKCA	12
Cellular Development	axonogenesis	axonogenesis	4.74e-06	BDNF, CACNA1A, CTNNA2, DCLK1, DPYSL2, GRID2, GRIN1, IGF1, NTRK2, PACSIN1, PPP2CA, PRKCA	12
Cellular Function and Maintenance	axonogenesis	axonogenesis	4.74e-06	BDNF, CACNA1A, CTNNA2, DCLK1, DPYSL2, GRID2, GRIN1, IGF1, NTRK2, PACSIN1, PPP2CA, PRKCA	12
Cellular Growth and Proliferation	axonogenesis	axonogenesis	4.74e-06	BDNF, CACNA1A, CTNNA2, DCLK1, DPYSL2, GRID2, GRIN1, IGF1, NTRK2, PACSIN1, PPP2CA, PRKCA	12
Nervous System Development and Function	axonogenesis	axonogenesis	4.74e-06	BDNF, CACNA1A, CTNNA2, DCLK1, DPYSL2, GRID2, GRIN1, IGF1, NTRK2, PACSIN1, PPP2CA, PRKCA	12
Tissue Development	axonogenesis	axonogenesis	4.74e-06	BDNF, CACNA1A, CTNNA2, DCLK1, DPYSL2, GRID2, GRIN1, IGF1, NTRK2, PACSIN1, PPP2CA, PRKCA	12
Cardiovascular System Development and Function	contraction	contraction of cardiac muscle	4.86e-06	ATP1A1, ATP1A2, ATP1A3, ATP2A2, CAMK2D, GNB1, NTRK2, PRKCA	8
Cell Death and Survival	loss	loss of neurons	4.86e-06	ATP2B2, BDNF, CACNA1A, FUS, GRIK2, HTT, IGF1, NTRK2, SLC1A2, SLC1A3	10
Nervous System Development and Function	loss	loss of neurons	4.86e-06	ATP2B2, BDNF, CACNA1A, FUS, GRIK2, HTT, IGF1, NTRK2, SLC1A2, SLC1A3	10
Organ Morphology	contraction	contraction of cardiac muscle	4.86e-06	ATP1A1, ATP1A2, ATP1A3, ATP2A2, CAMK2D, GNB1, NTRK2, PRKCA	8
Skeletal and Muscular System Development and Function	contraction	contraction of cardiac muscle	4.86e-06	ATP1A1, ATP1A2, ATP1A3, ATP2A2, CAMK2D, GNB1, NTRK2, PRKCA	8
Tissue Morphology	loss	loss of neurons	4.86e-06	ATP2B2, BDNF, CACNA1A, FUS, GRIK2, HTT, IGF1, NTRK2, SLC1A2, SLC1A3	10
Cell Morphology	area	area of neurons	4.89e-06	BDNF, DPYSL3, HTT, IGF1	4
Nervous System Development and Function	area	area of neurons	4.89e-06	BDNF, DPYSL3, HTT, IGF1	4
Tissue Morphology	area	area of neurons	4.89e-06	BDNF, DPYSL3, HTT, IGF1	4
Cancer	gastric carcinoma	gastric carcinoma	5.17e-06	ACOX3, APBA1, ATP2B2, BSN, C1QC, CACNA1A, CACNA1E, CANX, CAPN1, COX4I1, CRMP1, DBT, DDX3X, EWSR1, FASN, FUS, GLS, GPR50, GRID2, GRM1, GRM5, LGI3, NEFM, NTRK2, PC, PKM, SIRT2, SPTBN1, TRIO, USP24, VCP, WNK1	32
Gastrointestinal Disease	gastric carcinoma	gastric carcinoma	5.17e-06	ACOX3, APBA1, ATP2B2, BSN, C1QC, CACNA1A, CACNA1E, CANX, CAPN1, COX4I1, CRMP1, DBT, DDX3X, EWSR1, FASN, FUS, GLS, GPR50, GRID2, GRM1, GRM5, LGI3, NEFM, NTRK2, PC, PKM, SIRT2, SPTBN1, TRIO, USP24, VCP, WNK1	32
Organismal Injury and Abnormalities	gastric carcinoma	gastric carcinoma	5.17e-06	ACOX3, APBA1, ATP2B2, BSN, C1QC, CACNA1A, CACNA1E, CANX, CAPN1, COX4I1, CRMP1, DBT, DDX3X, EWSR1, FASN, FUS, GLS, GPR50, GRID2, GRM1, GRM5, LGI3, NEFM, NTRK2, PC, PKM, SIRT2, SPTBN1, TRIO, USP24, VCP, WNK1	32
Amino Acid Metabolism	release	release of L-glutamic acid	5.22e-06	BDNF, CACNA1E, HTR2A, HTT, SLC1A3, SNAP25, STX1B	7
Cell-To-Cell Signaling and Interaction	excitatory postsynaptic current	excitatory postsynaptic current	5.22e-06	APBA1, C1QA, CACNA1A, GRID2, GRM1, SLC1A3, SYT1	7
Cell-To-Cell Signaling and Interaction	release	release of L-glutamic acid	5.22e-06	BDNF, CACNA1E, HTR2A, HTT, SLC1A3, SNAP25, STX1B	7
Molecular Transport	release	release of L-glutamic acid	5.22e-06	BDNF, CACNA1E, HTR2A, HTT, SLC1A3, SNAP25, STX1B	7
Nervous System Development and Function	excitatory postsynaptic current	excitatory postsynaptic current	5.22e-06	APBA1, C1QA, CACNA1A, GRID2, GRM1, SLC1A3, SYT1	7
Small Molecule Biochemistry	release	release of L-glutamic acid	5.22e-06	BDNF, CACNA1E, HTR2A, HTT, SLC1A3, SNAP25, STX1B	7
Neurological Disease	epileptic seizure	epileptic seizure	5.34e-06	ARHGEF7, BDNF, BSN, C1QB, GABRA1, GRIN1, HTT, NEFM, SLC12A5, SLC1A2	10
Organismal Injury and Abnormalities	epileptic seizure	epileptic seizure	5.34e-06	ARHGEF7, BDNF, BSN, C1QB, GABRA1, GRIN1, HTT, NEFM, SLC12A5, SLC1A2	10
Embryonic Development	formation	formation of brain	5.96e-06	ATP2B2, BDNF, CACNA1A, CSNK2A1, CTNNA2, DCLK1, GRIN1, GRM1, GRM5, HTT, IGF1, NTRK2, REST, SLC1A2, SLC1A3, SLC4A10, SPTBN1, TRIO, YWHAE	19
Nervous System Development and Function	formation	formation of brain	5.96e-06	ATP2B2, BDNF, CACNA1A, CSNK2A1, CTNNA2, DCLK1, GRIN1, GRM1, GRM5, HTT, IGF1, NTRK2, REST, SLC1A2, SLC1A3, SLC4A10, SPTBN1, TRIO, YWHAE	19
Organ Development	formation	formation of brain	5.96e-06	ATP2B2, BDNF, CACNA1A, CSNK2A1, CTNNA2, DCLK1, GRIN1, GRM1, GRM5, HTT, IGF1, NTRK2, REST, SLC1A2, SLC1A3, SLC4A10, SPTBN1, TRIO, YWHAE	19
Organismal Development	formation	formation of brain	5.96e-06	ATP2B2, BDNF, CACNA1A, CSNK2A1, CTNNA2, DCLK1, GRIN1, GRM1, GRM5, HTT, IGF1, NTRK2, REST, SLC1A2, SLC1A3, SLC4A10, SPTBN1, TRIO, YWHAE	19
Tissue Development	formation	formation of brain	5.96e-06	ATP2B2, BDNF, CACNA1A, CSNK2A1, CTNNA2, DCLK1, GRIN1, GRM1, GRM5, HTT, IGF1, NTRK2, REST, SLC1A2, SLC1A3, SLC4A10, SPTBN1, TRIO, YWHAE	19
Cancer	lung cancer	lung cancer	6.23e-06	ATP1A1, ATP1A2, ATP1A3, ATP2B2, ATP2B4, ATP5B, CACNA1A, CACNA1E, CAPRIN1, CKB, CRMP1, DDX17, DHX9, DNAJA3, FASN, FXYD7, GABRA1, GLS, GRIA2, GRID2, GRM1, GRM5, IGF1, KIF21B, NLGN2, NTRK2, PKM, PPIA, PRKCA, PRRT2, RAB11FIP5, REST, SLC12A6, SPTBN1, STMN2, TNR, TRIO, TUBB3, TUBB4A, TUBB4B, VCP, WNK1, YWHAE, YWHAZ	44
Organismal Injury and Abnormalities	lung cancer	lung cancer	6.23e-06	ATP1A1, ATP1A2, ATP1A3, ATP2B2, ATP2B4, ATP5B, CACNA1A, CACNA1E, CAPRIN1, CKB, CRMP1, DDX17, DHX9, DNAJA3, FASN, FXYD7, GABRA1, GLS, GRIA2, GRID2, GRM1, GRM5, IGF1, KIF21B, NLGN2, NTRK2, PKM, PPIA, PRKCA, PRRT2, RAB11FIP5, REST, SLC12A6, SPTBN1, STMN2, TNR, TRIO, TUBB3, TUBB4A, TUBB4B, VCP, WNK1, YWHAE, YWHAZ	44
Respiratory Disease	lung cancer	lung cancer	6.23e-06	ATP1A1, ATP1A2, ATP1A3, ATP2B2, ATP2B4, ATP5B, CACNA1A, CACNA1E, CAPRIN1, CKB, CRMP1, DDX17, DHX9, DNAJA3, FASN, FXYD7, GABRA1, GLS, GRIA2, GRID2, GRM1, GRM5, IGF1, KIF21B, NLGN2, NTRK2, PKM, PPIA, PRKCA, PRRT2, RAB11FIP5, REST, SLC12A6, SPTBN1, STMN2, TNR, TRIO, TUBB3, TUBB4A, TUBB4B, VCP, WNK1, YWHAE, YWHAZ	44
Cell Death and Survival	cell death	cell death of kidney cell lines	6.46e-06	ATP2B2, DCTN2, DDX17, DLST, GLS, GRM1, HK1, HTT, IGF1, NTRK2, PRKCA, SIRT2, VCP, YWHAQ	14
Organismal Injury and Abnormalities	cell death	cell death of kidney cell lines	6.46e-06	ATP2B2, DCTN2, DDX17, DLST, GLS, GRM1, HK1, HTT, IGF1, NTRK2, PRKCA, SIRT2, VCP, YWHAQ	14
Renal and Urological Disease	cell death	cell death of kidney cell lines	6.46e-06	ATP2B2, DCTN2, DDX17, DLST, GLS, GRM1, HK1, HTT, IGF1, NTRK2, PRKCA, SIRT2, VCP, YWHAQ	14
Psychological Disorders	depressive disorder	depressive disorder	6.57e-06	ATP1A3, BDNF, GABRA1, GRIA1, GRIN1, GRM5, HTR2A, HTT, IGF1, OXTR, PTN, REST, SFPQ	13
Cell Morphology	branching	branching of cerebral cortex cells	6.62e-06	BDNF, DPYSL3, NTRK2, PACSIN1	4
Cellular Development	branching	branching of cerebral cortex cells	6.62e-06	BDNF, DPYSL3, NTRK2, PACSIN1	4
Organ Morphology	branching	branching of cerebral cortex cells	6.62e-06	BDNF, DPYSL3, NTRK2, PACSIN1	4
Tissue Development	branching	branching of cerebral cortex cells	6.62e-06	BDNF, DPYSL3, NTRK2, PACSIN1	4
Molecular Transport	transport	transport of monovalent inorganic cation	6.65e-06	ATP1A1, ATP1A2, ATP1A3, ATP5B, ATP6V1E1, CAMK2D, NEDD4L, SLC12A5, SLC1A2, SLC8A2, STK39	11
Developmental Disorder	Down's syndrome	Down's syndrome	6.7e-06	GRIN1, NTRK2, PPP2CA, REST, STMN2, TRIO, TUBB4A	7
DNA Replication, Recombination, and Repair	Down's syndrome	Down's syndrome	6.7e-06	GRIN1, NTRK2, PPP2CA, REST, STMN2, TRIO, TUBB4A	7
Hereditary Disorder	Down's syndrome	Down's syndrome	6.7e-06	GRIN1, NTRK2, PPP2CA, REST, STMN2, TRIO, TUBB4A	7
Organismal Injury and Abnormalities	Down's syndrome	Down's syndrome	6.7e-06	GRIN1, NTRK2, PPP2CA, REST, STMN2, TRIO, TUBB4A	7
Cellular Assembly and Organization	growth	growth of axons	7.38e-06	BDNF, DCLK1, DPYSL2, GPM6A, IGF1, MAG, NEDD4L, NTRK2, PTN, TRIO	10
Cellular Development	growth	growth of axons	7.38e-06	BDNF, DCLK1, DPYSL2, GPM6A, IGF1, MAG, NEDD4L, NTRK2, PTN, TRIO	10
Cellular Growth and Proliferation	growth	growth of axons	7.38e-06	BDNF, DCLK1, DPYSL2, GPM6A, IGF1, MAG, NEDD4L, NTRK2, PTN, TRIO	10
Nervous System Development and Function	growth	growth of axons	7.38e-06	BDNF, DCLK1, DPYSL2, GPM6A, IGF1, MAG, NEDD4L, NTRK2, PTN, TRIO	10
Tissue Development	growth	growth of axons	7.38e-06	BDNF, DCLK1, DPYSL2, GPM6A, IGF1, MAG, NEDD4L, NTRK2, PTN, TRIO	10
Behavior	locomotion	abnormal initiation of locomotion	7.47e-06	ATP1A1, ATP2A2, BDNF, GABRA1, GRID2, GRM5	6
Cell Death and Survival	loss	loss of brain cells	7.47e-06	BDNF, CACNA1A, GRIK2, HTT, NTRK2, SLC1A2	6
Connective Tissue Disorders	spondylarthritis	spondylarthritis	7.87e-06	ADORA3, BDNF, CACNA1A, HTT, SLC1A2, SLC1A3, TGFB2	7
Inflammatory Disease	spondylarthritis	spondylarthritis	7.87e-06	ADORA3, BDNF, CACNA1A, HTT, SLC1A2, SLC1A3, TGFB2	7
Inflammatory Response	spondylarthritis	spondylarthritis	7.87e-06	ADORA3, BDNF, CACNA1A, HTT, SLC1A2, SLC1A3, TGFB2	7
Organismal Injury and Abnormalities	spondylarthritis	spondylarthritis	7.87e-06	ADORA3, BDNF, CACNA1A, HTT, SLC1A2, SLC1A3, TGFB2	7
Skeletal and Muscular Disorders	spondylarthritis	spondylarthritis	7.87e-06	ADORA3, BDNF, CACNA1A, HTT, SLC1A2, SLC1A3, TGFB2	7
Nervous System Development and Function	sensation	sensation	7.92e-06	ATP2B2, BDNF, CACNA1A, CACNA1E, CKMT1A/CKMT1B, DNM1, GRIN1, GRM1, HTR2A, HTT, NLGN2, PKM, PTN, SLC1A3	14
Neurological Disease	obsessive-compulsive disorder	obsessive-compulsive disorder	8.31e-06	BDNF, CACNA1A, GABRA1, GRIN1, HTR2A, HTT	6
Psychological Disorders	obsessive-compulsive disorder	obsessive-compulsive disorder	8.31e-06	BDNF, CACNA1A, GABRA1, GRIN1, HTR2A, HTT	6
Cell Death and Survival	cell death	cell death of kidney cells	8.48e-06	ATP1A1, ATP2B2, DCTN2, DDX17, DLST, GLS, GRM1, HK1, HTT, IGF1, NTRK2, PRKCA, SIRT2, VCP, YWHAQ	15
Organismal Injury and Abnormalities	cell death	cell death of kidney cells	8.48e-06	ATP1A1, ATP2B2, DCTN2, DDX17, DLST, GLS, GRM1, HK1, HTT, IGF1, NTRK2, PRKCA, SIRT2, VCP, YWHAQ	15
Renal and Urological Disease	cell death	cell death of kidney cells	8.48e-06	ATP1A1, ATP2B2, DCTN2, DDX17, DLST, GLS, GRM1, HK1, HTT, IGF1, NTRK2, PRKCA, SIRT2, VCP, YWHAQ	15
Amino Acid Metabolism	secretion	secretion of L-glutamic acid	8.56e-06	APBA1, BDNF, DPYSL2, GRM1, NTRK2	5
Cell Death and Survival	loss	loss of cerebral cortex cells	8.56e-06	BDNF, GRIK2, HTT, NTRK2, SLC1A2	5
Cell Morphology	elongation	elongation of axons	8.56e-06	DPYSL2, MAG, PACSIN1, PPP2CA, STMN2	5
Cell-To-Cell Signaling and Interaction	release	release of acetylcholine	8.56e-06	BDNF, HTT, IGF1, NTRK2, SNAP25	5
Cellular Assembly and Organization	elongation	elongation of axons	8.56e-06	DPYSL2, MAG, PACSIN1, PPP2CA, STMN2	5
Molecular Transport	release	release of acetylcholine	8.56e-06	BDNF, HTT, IGF1, NTRK2, SNAP25	5
Molecular Transport	secretion	secretion of L-glutamic acid	8.56e-06	APBA1, BDNF, DPYSL2, GRM1, NTRK2	5
Nervous System Development and Function	elongation	elongation of axons	8.56e-06	DPYSL2, MAG, PACSIN1, PPP2CA, STMN2	5
Small Molecule Biochemistry	release	release of acetylcholine	8.56e-06	BDNF, HTT, IGF1, NTRK2, SNAP25	5
Small Molecule Biochemistry	secretion	secretion of L-glutamic acid	8.56e-06	APBA1, BDNF, DPYSL2, GRM1, NTRK2	5
Developmental Disorder	Leigh syndrome with complex I deficiency	Leigh syndrome with complex I deficiency	8.77e-06	NDUFA10, NDUFA2, NDUFA9, NDUFS8	4
Hereditary Disorder	Leigh syndrome with complex I deficiency	Leigh syndrome with complex I deficiency	8.77e-06	NDUFA10, NDUFA2, NDUFA9, NDUFS8	4
Metabolic Disease	Leigh syndrome with complex I deficiency	Leigh syndrome with complex I deficiency	8.77e-06	NDUFA10, NDUFA2, NDUFA9, NDUFS8	4
Neurological Disease	Leigh syndrome with complex I deficiency	Leigh syndrome with complex I deficiency	8.77e-06	NDUFA10, NDUFA2, NDUFA9, NDUFS8	4
Organismal Injury and Abnormalities	Leigh syndrome with complex I deficiency	Leigh syndrome with complex I deficiency	8.77e-06	NDUFA10, NDUFA2, NDUFA9, NDUFS8	4
Skeletal and Muscular Disorders	Leigh syndrome with complex I deficiency	Leigh syndrome with complex I deficiency	8.77e-06	NDUFA10, NDUFA2, NDUFA9, NDUFS8	4
Skeletal and Muscular System Development and Function	relaxation	relaxation of muscle	9.2e-06	ATP1A1, ATP1A2, ATP2A2, BDNF, CAMK2D, CD47, NTRK2	7
Cellular Development	differentiation	differentiation of nervous system	1.03e-05	ATP2B2, BDNF, CFL1, DPYSL2, GRID2, IGF1, MAG, NLGN2, NTRK2, PRKCA, PTN, REST, SIRT2, SLC1A2, SLC1A3, TGFB2, TUBB3, YWHAG	18
Cell Morphology	morphology	morphology of brain cells	1.05e-05	ATP2B2, C1QA, CRMP1, DPYSL3, GRID2, HTT, IGF1, SLC1A3	8
Embryonic Development	formation	formation of hippocampus	1.05e-05	BDNF, GRM1, GRM5, HTT, IGF1, REST, TRIO, YWHAE	8
Nervous System Development and Function	formation	formation of hippocampus	1.05e-05	BDNF, GRM1, GRM5, HTT, IGF1, REST, TRIO, YWHAE	8
Nervous System Development and Function	morphology	morphology of brain cells	1.05e-05	ATP2B2, C1QA, CRMP1, DPYSL3, GRID2, HTT, IGF1, SLC1A3	8
Organ Development	formation	formation of hippocampus	1.05e-05	BDNF, GRM1, GRM5, HTT, IGF1, REST, TRIO, YWHAE	8
Organ Morphology	morphology	morphology of brain cells	1.05e-05	ATP2B2, C1QA, CRMP1, DPYSL3, GRID2, HTT, IGF1, SLC1A3	8
Organismal Development	formation	formation of hippocampus	1.05e-05	BDNF, GRM1, GRM5, HTT, IGF1, REST, TRIO, YWHAE	8
Organismal Development	morphology	morphology of brain cells	1.05e-05	ATP2B2, C1QA, CRMP1, DPYSL3, GRID2, HTT, IGF1, SLC1A3	8
Tissue Development	formation	formation of hippocampus	1.05e-05	BDNF, GRM1, GRM5, HTT, IGF1, REST, TRIO, YWHAE	8
Cancer	gastric cancer	gastric cancer	1.07e-05	ACOX3, APBA1, ATP2B2, BSN, C1QC, CACNA1A, CACNA1E, CANX, CAPN1, COX4I1, CRMP1, CRTC1, DBT, DDX3X, EWSR1, FASN, FUS, GLS, GPR50, GRID2, GRIK2, GRM1, GRM5, LGI3, NEFM, NTRK2, PC, PKM, SIRT2, SPTBN1, TRIO, TUBB3, TUBB4A, TUBB4B, USP24, VCP, WNK1	37
Gastrointestinal Disease	gastric cancer	gastric cancer	1.07e-05	ACOX3, APBA1, ATP2B2, BSN, C1QC, CACNA1A, CACNA1E, CANX, CAPN1, COX4I1, CRMP1, CRTC1, DBT, DDX3X, EWSR1, FASN, FUS, GLS, GPR50, GRID2, GRIK2, GRM1, GRM5, LGI3, NEFM, NTRK2, PC, PKM, SIRT2, SPTBN1, TRIO, TUBB3, TUBB4A, TUBB4B, USP24, VCP, WNK1	37
Nervous System Development and Function	prepulse inhibition	prepulse inhibition	1.07e-05	CKMT1A/CKMT1B, CTNNA2, GRID2, GRIN1, MAG, SLC12A6, SYT1	7
Organismal Injury and Abnormalities	gastric cancer	gastric cancer	1.07e-05	ACOX3, APBA1, ATP2B2, BSN, C1QC, CACNA1A, CACNA1E, CANX, CAPN1, COX4I1, CRMP1, CRTC1, DBT, DDX3X, EWSR1, FASN, FUS, GLS, GPR50, GRID2, GRIK2, GRM1, GRM5, LGI3, NEFM, NTRK2, PC, PKM, SIRT2, SPTBN1, TRIO, TUBB3, TUBB4A, TUBB4B, USP24, VCP, WNK1	37
Cellular Development	cell proliferation	cell proliferation of tumor cell lines	1.1e-05	ACAT1, ACTN4, ADORA3, ATP2A2, BDNF, CAMK2D, CSNK2A1, DCLK1, DDX17, DDX3X, DDX5, DNAJA3, EWSR1, FASN, FUS, GLS, GRIA1, GTF2I, HK1, HTT, IGF1, NTRK2, OXTR, PC, PKM, PPP2CA, PRKCA, PTN, REST, SFPQ, SIRT2, SLC2A1, TCP1, TGFB2, TRIO, TUBB3, VCP, YWHAG, YWHAQ, YWHAZ	40
Cellular Growth and Proliferation	cell proliferation	cell proliferation of tumor cell lines	1.1e-05	ACAT1, ACTN4, ADORA3, ATP2A2, BDNF, CAMK2D, CSNK2A1, DCLK1, DDX17, DDX3X, DDX5, DNAJA3, EWSR1, FASN, FUS, GLS, GRIA1, GTF2I, HK1, HTT, IGF1, NTRK2, OXTR, PC, PKM, PPP2CA, PRKCA, PTN, REST, SFPQ, SIRT2, SLC2A1, TCP1, TGFB2, TRIO, TUBB3, VCP, YWHAG, YWHAQ, YWHAZ	40
Cell Death and Survival	cell death	cell death of cortical neurons	1.14e-05	BDNF, CAPN1, FUS, GRIA2, GRIN1, GRM5, HTT, IGF1, NTRK2, TCP1	10
Neurological Disease	cell death	cell death of cortical neurons	1.14e-05	BDNF, CAPN1, FUS, GRIA2, GRIN1, GRM5, HTT, IGF1, NTRK2, TCP1	10
Organismal Injury and Abnormalities	cell death	cell death of cortical neurons	1.14e-05	BDNF, CAPN1, FUS, GRIA2, GRIN1, GRM5, HTT, IGF1, NTRK2, TCP1	10
Developmental Disorder	Mitochondrial complex I deficiency	Mitochondrial complex I deficiency	1.15e-05	NDUFA10, NDUFA2, NDUFA9, NDUFS1, NDUFS8	5
Hereditary Disorder	Mitochondrial complex I deficiency	Mitochondrial complex I deficiency	1.15e-05	NDUFA10, NDUFA2, NDUFA9, NDUFS1, NDUFS8	5
Metabolic Disease	Mitochondrial complex I deficiency	Mitochondrial complex I deficiency	1.15e-05	NDUFA10, NDUFA2, NDUFA9, NDUFS1, NDUFS8	5
Organismal Injury and Abnormalities	Mitochondrial complex I deficiency	Mitochondrial complex I deficiency	1.15e-05	NDUFA10, NDUFA2, NDUFA9, NDUFS1, NDUFS8	5
Amino Acid Metabolism	import	import of L-glutamic acid	1.22e-05	HTT, SLC1A2, SLC1A3	3
Cell Death and Survival	survival	survival of corticospinal neurons	1.22e-05	BDNF, IGF1, PTN	3
Molecular Transport	import	import of L-glutamic acid	1.22e-05	HTT, SLC1A2, SLC1A3	3
Nervous System Development and Function	depotentiation	depotentiation	1.22e-05	GRIA2, GRM5, HTT	3
Nervous System Development and Function	protection	protection of striatal neurons	1.22e-05	BDNF, HTT, SIRT2	3
Nervous System Development and Function	survival	survival of corticospinal neurons	1.22e-05	BDNF, IGF1, PTN	3
Small Molecule Biochemistry	import	import of L-glutamic acid	1.22e-05	HTT, SLC1A2, SLC1A3	3
Cell Morphology	abnormal morphology	abnormal morphology of axons	1.24e-05	CACNA1A, CD47, CKB, CKMT1A/CKMT1B, DCLK1, MAG, SLC12A6	7
Nervous System Development and Function	abnormal morphology	abnormal morphology of axons	1.24e-05	CACNA1A, CD47, CKB, CKMT1A/CKMT1B, DCLK1, MAG, SLC12A6	7
Neurological Disease	abnormal morphology	abnormal morphology of axons	1.24e-05	CACNA1A, CD47, CKB, CKMT1A/CKMT1B, DCLK1, MAG, SLC12A6	7
Tissue Morphology	abnormal morphology	abnormal morphology of axons	1.24e-05	CACNA1A, CD47, CKB, CKMT1A/CKMT1B, DCLK1, MAG, SLC12A6	7
Nervous System Development and Function	coordination	coordination	1.33e-05	ATP1A3, BDNF, GABRA1, GRIA1, GRIA2, GRID2, HTT, MAG, SLC12A6, SLC2A1, YWHAE	11
Behavior	anxiety-like behavior	anxiety-like behavior	1.37e-05	BDNF, DPYSL2, GRM5, HTT, IGF1, NTRK2	6
Neurological Disease	progressive encephalopathy	progressive encephalopathy	1.37e-05	HTT, SLC1A2, SLC1A3, TUBB3, TUBB4A, TUBB4B	6
Organismal Injury and Abnormalities	progressive encephalopathy	progressive encephalopathy	1.37e-05	HTT, SLC1A2, SLC1A3, TUBB3, TUBB4A, TUBB4B	6
Cell Cycle	mitosis	mitosis	1.41e-05	ADGRL2, CAMK2G, DCLK1, DCTN2, DHX9, DYNC1LI1, EWSR1, IGF1, NTRK2, PPP1CA, PPP2CA, PRKCA, PTN, REST, SIRT2, TCP1, TUBB3, YWHAE	18
Neurological Disease	paralysis	paralysis	1.41e-05	ATP1A2, ATP1A3, CAPN1, MAG, SLC1A2, SLC1A3, SNAP25, TUBB3, TUBB4A, TUBB4B	10
Protein Synthesis	polymerization	polymerization of protein	1.42e-05	ACAT1, CAMK2D, CAMK2G, CD47, CPSF6, DNM1, DPYSL3, GLS, GRIA2, GRIN1, KCNAB2, NUDT21, STOML2, SYT1, VCP	15
Cell Morphology	morphology	morphology of central nervous system cells	1.43e-05	ATP2B2, C1QA, CRMP1, DPYSL3, GRID2, HTT, IGF1, MAG, SLC1A3	9
Nervous System Development and Function	morphology	morphology of central nervous system cells	1.43e-05	ATP2B2, C1QA, CRMP1, DPYSL3, GRID2, HTT, IGF1, MAG, SLC1A3	9
Cellular Function and Maintenance	homeostasis	homeostasis of Na+	1.46e-05	ATP1A1, ATP1A2, ATP1A3, SLC8A2	4
Small Molecule Biochemistry	homeostasis	homeostasis of Na+	1.46e-05	ATP1A1, ATP1A2, ATP1A3, SLC8A2	4
Cancer	gastric adenocarcinoma	gastric adenocarcinoma	1.5e-05	ACOX3, APBA1, ATP2B2, BSN, C1QC, CACNA1A, CACNA1E, CAPN1, COX4I1, CRMP1, DBT, DDX3X, EWSR1, FASN, GLS, GPR50, GRID2, GRM1, GRM5, LGI3, NEFM, NTRK2, PC, PKM, SIRT2, SPTBN1, TRIO, USP24, VCP, WNK1	30
Gastrointestinal Disease	gastric adenocarcinoma	gastric adenocarcinoma	1.5e-05	ACOX3, APBA1, ATP2B2, BSN, C1QC, CACNA1A, CACNA1E, CAPN1, COX4I1, CRMP1, DBT, DDX3X, EWSR1, FASN, GLS, GPR50, GRID2, GRM1, GRM5, LGI3, NEFM, NTRK2, PC, PKM, SIRT2, SPTBN1, TRIO, USP24, VCP, WNK1	30
Organismal Injury and Abnormalities	gastric adenocarcinoma	gastric adenocarcinoma	1.5e-05	ACOX3, APBA1, ATP2B2, BSN, C1QC, CACNA1A, CACNA1E, CAPN1, COX4I1, CRMP1, DBT, DDX3X, EWSR1, FASN, GLS, GPR50, GRID2, GRM1, GRM5, LGI3, NEFM, NTRK2, PC, PKM, SIRT2, SPTBN1, TRIO, USP24, VCP, WNK1	30
Organismal Survival	perinatal death	perinatal death	1.5e-05	ACTN4, APBA1, ATP1A2, ATP1A3, ATP2A2, BDNF, CAPRIN1, CTNNA2, DNM1, GABRA1, GRIN1, IGF1, NEDD4L, NLGN2, NTRK2, SLC12A5, SNAP25, TGFB2, TRIO, YWHAE	20
Neurological Disease	brain atrophy	brain atrophy	1.51e-05	BDNF, GRID2, GRIN1, HTT, TUBB4A, VCP	6
Organismal Injury and Abnormalities	brain atrophy	brain atrophy	1.51e-05	BDNF, GRID2, GRIN1, HTT, TUBB4A, VCP	6
Amino Acid Metabolism	concentration	concentration of L-glutamic acid	1.53e-05	GLS, GRIA1, HTT, SLC1A2, SLC1A3	5
Behavior	associative learning	associative learning	1.53e-05	GRIA1, GRIN1, HTT, SNAP25, TNR	5
Molecular Transport	concentration	concentration of L-glutamic acid	1.53e-05	GLS, GRIA1, HTT, SLC1A2, SLC1A3	5
Small Molecule Biochemistry	concentration	concentration of L-glutamic acid	1.53e-05	GLS, GRIA1, HTT, SLC1A2, SLC1A3	5
Developmental Disorder	mental retardation	mental retardation	1.74e-05	ARHGEF7, DDX3X, EPB41L1, FASN, GNB1, GRIK2, GRIN1, HTR2A, SLC1A2, SLC1A3, SLC2A1, SNAP25, TUBB3	13
Neurological Disease	mental retardation	mental retardation	1.74e-05	ARHGEF7, DDX3X, EPB41L1, FASN, GNB1, GRIK2, GRIN1, HTR2A, SLC1A2, SLC1A3, SLC2A1, SNAP25, TUBB3	13
Cellular Assembly and Organization	formation	formation of cellular inclusion bodies	1.77e-05	BDNF, CACNA1A, FUS, HTT, IGF1, NEFM, TCP1	7
Cellular Compromise	formation	formation of cellular inclusion bodies	1.77e-05	BDNF, CACNA1A, FUS, HTT, IGF1, NEFM, TCP1	7
Neurological Disease	amyotrophic lateral sclerosis	amyotrophic lateral sclerosis	1.83e-05	CCT2, FASN, FUS, GABRA1, HTR2A, IGF1, INA, NEFM, SLC1A2, SLC1A3, VCP	11
Nervous System Development and Function	development	development of central nervous system	1.91e-05	ATP2B2, BDNF, CACNA1A, CSNK2A1, CTNNA2, DCLK1, GRIN1, GRM1, GRM5, HTT, IGF1, MAG, NTRK2, REST, SIRT2, SLC1A2, SLC1A3, SLC4A10, SPTBN1, TRIO, YWHAE	21
Dermatological Diseases and Conditions	hyperesthesia	hyperesthesia	1.97e-05	BDNF, GABRA1, GRIA1, GRIA2, GRIN1, NTRK2, SLC1A2, SLC1A3	8
Neurological Disease	hyperesthesia	hyperesthesia	1.97e-05	BDNF, GABRA1, GRIA1, GRIA2, GRIN1, NTRK2, SLC1A2, SLC1A3	8
Organismal Injury and Abnormalities	hyperesthesia	hyperesthesia	1.97e-05	BDNF, GABRA1, GRIA1, GRIA2, GRIN1, NTRK2, SLC1A2, SLC1A3	8
Cell-To-Cell Signaling and Interaction	long term depression	long term depression of hippocampal neurons	2.11e-05	BDNF, HTT, RAB11FIP5	3
Nervous System Development and Function	long term depression	long term depression of hippocampal neurons	2.11e-05	BDNF, HTT, RAB11FIP5	3
Cell Death and Survival	cell viability	cell viability of neuroblastoma cell lines	2.17e-05	BDNF, HTT, NTRK2, REST, SLC2A1, VCP	6
Molecular Transport	import	import of metal ion	2.27e-05	ATP1A1, ATP1A2, ATP1A3, CFL1	4
Cell Death and Survival	cell death	cell death of hippocampal cells	2.32e-05	BDNF, HTT, IGF1, NTRK2, REST, SLC1A2, SLC2A1	7
Neurological Disease	cell death	cell death of hippocampal cells	2.32e-05	BDNF, HTT, IGF1, NTRK2, REST, SLC1A2, SLC2A1	7
Organismal Injury and Abnormalities	cell death	cell death of hippocampal cells	2.32e-05	BDNF, HTT, IGF1, NTRK2, REST, SLC1A2, SLC2A1	7
Neurological Disease	Parkinson's disease	Parkinson's disease	2.45e-05	ADORA3, ATP6V1E1, BDNF, GABRA1, GRIA1, GRIN1, HTR2A, IGF1, NTRK2, SNAP25, TNR, USP24	12
Organismal Injury and Abnormalities	Parkinson's disease	Parkinson's disease	2.45e-05	ADORA3, ATP6V1E1, BDNF, GABRA1, GRIA1, GRIN1, HTR2A, IGF1, NTRK2, SNAP25, TNR, USP24	12
Psychological Disorders	Parkinson's disease	Parkinson's disease	2.45e-05	ADORA3, ATP6V1E1, BDNF, GABRA1, GRIA1, GRIN1, HTR2A, IGF1, NTRK2, SNAP25, TNR, USP24	12
Skeletal and Muscular Disorders	Parkinson's disease	Parkinson's disease	2.45e-05	ADORA3, ATP6V1E1, BDNF, GABRA1, GRIA1, GRIN1, HTR2A, IGF1, NTRK2, SNAP25, TNR, USP24	12
Neurological Disease	epileptic encephalopathy	epileptic encephalopathy	2.48e-05	DNM1, GABRA1, GRIA1, GRIN1, HTR2A, SLC12A5, SLC25A22	7
Organismal Injury and Abnormalities	epileptic encephalopathy	epileptic encephalopathy	2.48e-05	DNM1, GABRA1, GRIA1, GRIN1, HTR2A, SLC12A5, SLC25A22	7
Behavior	long-term memory	long-term memory	2.57e-05	BDNF, GRIA1, GRIN1, NTRK2, PKM, SNAP25	6
Cell Death and Survival	cell death	cell death of motor neurons	2.57e-05	BDNF, DPYSL3, GRIA2, GRIN1, IGF1, PTN	6
Nervous System Development and Function	long-term memory	long-term memory	2.57e-05	BDNF, GRIA1, GRIN1, NTRK2, PKM, SNAP25	6
Auditory and Vestibular System Development and Function	abnormal morphology	abnormal morphology of spiral ganglion	2.79e-05	BDNF, IGF1, NTRK2, TGFB2	4
Auditory Disease	abnormal morphology	abnormal morphology of spiral ganglion	2.79e-05	BDNF, IGF1, NTRK2, TGFB2	4
Cell-To-Cell Signaling and Interaction	excitation	excitation of cerebral cortex cells	2.79e-05	BDNF, GRM1, HTR2A, NTRK2	4
Cellular Compromise	atrophy	atrophy of neurons	2.79e-05	BDNF, GRID2, HTT, NTRK2	4
Cellular Growth and Proliferation	excitation	excitation of cerebral cortex cells	2.79e-05	BDNF, GRM1, HTR2A, NTRK2	4
Nervous System Development and Function	abnormal morphology	abnormal morphology of spiral ganglion	2.79e-05	BDNF, IGF1, NTRK2, TGFB2	4
Neurological Disease	abnormal morphology	abnormal morphology of spiral ganglion	2.79e-05	BDNF, IGF1, NTRK2, TGFB2	4
Neurological Disease	atrophy	atrophy of neurons	2.79e-05	BDNF, GRID2, HTT, NTRK2	4
Organ Morphology	abnormal morphology	abnormal morphology of spiral ganglion	2.79e-05	BDNF, IGF1, NTRK2, TGFB2	4
Organismal Development	abnormal morphology	abnormal morphology of spiral ganglion	2.79e-05	BDNF, IGF1, NTRK2, TGFB2	4
Organismal Injury and Abnormalities	abnormal morphology	abnormal morphology of spiral ganglion	2.79e-05	BDNF, IGF1, NTRK2, TGFB2	4
Organismal Injury and Abnormalities	atrophy	atrophy of neurons	2.79e-05	BDNF, GRID2, HTT, NTRK2	4
Cell-To-Cell Signaling and Interaction	excitation	excitation of neurons	2.8e-05	BDNF, GRM1, HTR2A, IGF1, NTRK2, REST	6
Cellular Growth and Proliferation	excitation	excitation of neurons	2.8e-05	BDNF, GRM1, HTR2A, IGF1, NTRK2, REST	6
Nervous System Development and Function	excitation	excitation of neurons	2.8e-05	BDNF, GRM1, HTR2A, IGF1, NTRK2, REST	6
Cellular Assembly and Organization	quantity	quantity of plasma membrane projections	2.82e-05	BDNF, CANX, GRIN1, HTT, IGF1, NEFM, PACSIN1	7
Cellular Function and Maintenance	quantity	quantity of plasma membrane projections	2.82e-05	BDNF, CANX, GRIN1, HTT, IGF1, NEFM, PACSIN1	7
Metabolic Disease	mitochondrial leukoencephalopathy	mitochondrial leukoencephalopathy	2.88e-05	NDUFA10, NDUFA2, NDUFA9, NDUFS1, NDUFS8	5
Neurological Disease	mitochondrial leukoencephalopathy	mitochondrial leukoencephalopathy	2.88e-05	NDUFA10, NDUFA2, NDUFA9, NDUFS1, NDUFS8	5
Organismal Injury and Abnormalities	mitochondrial leukoencephalopathy	mitochondrial leukoencephalopathy	2.88e-05	NDUFA10, NDUFA2, NDUFA9, NDUFS1, NDUFS8	5
Skeletal and Muscular Disorders	mitochondrial leukoencephalopathy	mitochondrial leukoencephalopathy	2.88e-05	NDUFA10, NDUFA2, NDUFA9, NDUFS1, NDUFS8	5
Nutritional Disease	eating disorder	Eating Disorders	2.96e-05	BDNF, FASN, GABRA1, GRIN1, GRM5, HTR2A, IGF1, NTRK2, OXTR	9
Psychological Disorders	eating disorder	Eating Disorders	2.96e-05	BDNF, FASN, GABRA1, GRIN1, GRM5, HTR2A, IGF1, NTRK2, OXTR	9
Neurological Disease	generalized epilepsy	generalized epilepsy	3.04e-05	ATP1A2, GABRA1, HTR2A, SLC12A5, SLC2A1, STX1B	6
Organismal Injury and Abnormalities	generalized epilepsy	generalized epilepsy	3.04e-05	ATP1A2, GABRA1, HTR2A, SLC12A5, SLC2A1, STX1B	6
Molecular Transport	internalization	internalization of protein	3.2e-05	AP2B1, CFL1, DNM1, HTT, SPTBN1, SYT1, TGFB2	7
Organismal Survival	neonatal death	neonatal death	3.2e-05	APBA1, ATP1A2, ATP1A3, ATP2A2, BDNF, CAPRIN1, CTNNA2, DNM1, GRIN1, IGF1, NEDD4L, NLGN2, NTRK2, SLC12A5, SNAP25, TGFB2	16
Protein Trafficking	internalization	internalization of protein	3.2e-05	AP2B1, CFL1, DNM1, HTT, SPTBN1, SYT1, TGFB2	7
Neurological Disease	dystonia	dystonia	3.3e-05	ATP1A3, CACNA1A, HTT, SLC2A1, SNAP25, TUBB4A	6
Amino Acid Metabolism	transport	transport of amino acids	3.32e-05	BDNF, HTT, IGF1, NTRK2, SLC1A2, SLC1A3, SLC25A22, TNR	8
Cell Death and Survival	cell viability	cell viability of tumor cell lines	3.32e-05	ATP5H, BDNF, CAMK2D, DHX9, DNM1, EWSR1, FASN, HELB, HTT, IGF1, NTRK2, PKM, PPFIA3, PPP1CA, PPP2CA, PRKCA, PTN, REST, RNF8, SLC2A1, TCP1, TUBB3, TUBB4A, VCP	24
Molecular Transport	transport	transport of amino acids	3.32e-05	BDNF, HTT, IGF1, NTRK2, SLC1A2, SLC1A3, SLC25A22, TNR	8
Small Molecule Biochemistry	transport	transport of amino acids	3.32e-05	BDNF, HTT, IGF1, NTRK2, SLC1A2, SLC1A3, SLC25A22, TNR	8
Cell Death and Survival	loss	loss of striatal neurons	3.36e-05	BDNF, HTT, NTRK2	3
Cell Morphology	innervation	innervation of axons	3.36e-05	BDNF, GRID2, NTRK2	3
Cell-To-Cell Signaling and Interaction	long-term potentiation	long-term potentiation of striatum	3.36e-05	GRIN1, GRM1, GRM5	3
Cellular Movement	innervation	innervation of axons	3.36e-05	BDNF, GRID2, NTRK2	3
Nervous System Development and Function	innervation	innervation of axons	3.36e-05	BDNF, GRID2, NTRK2	3
Nervous System Development and Function	long-term potentiation	long-term potentiation of striatum	3.36e-05	GRIN1, GRM1, GRM5	3
Nervous System Development and Function	loss	loss of striatal neurons	3.36e-05	BDNF, HTT, NTRK2	3
Tissue Morphology	loss	loss of striatal neurons	3.36e-05	BDNF, HTT, NTRK2	3
Cellular Compromise	damage	damage of cerebral cortex cells	3.39e-05	BDNF, HTT, IGF1, SLC1A2	4
Neurological Disease	damage	damage of cerebral cortex cells	3.39e-05	BDNF, HTT, IGF1, SLC1A2	4
Organismal Injury and Abnormalities	damage	damage of cerebral cortex cells	3.39e-05	BDNF, HTT, IGF1, SLC1A2	4
Developmental Disorder	familial mental retardation	familial mental retardation	3.47e-05	ARHGEF7, DDX3X, EPB41L1, FASN, GNB1, GRIK2, GRIN1, HTR2A, SLC1A2, SLC1A3, SLC2A1	11
Hereditary Disorder	familial mental retardation	familial mental retardation	3.47e-05	ARHGEF7, DDX3X, EPB41L1, FASN, GNB1, GRIK2, GRIN1, HTR2A, SLC1A2, SLC1A3, SLC2A1	11
Neurological Disease	familial mental retardation	familial mental retardation	3.47e-05	ARHGEF7, DDX3X, EPB41L1, FASN, GNB1, GRIK2, GRIN1, HTR2A, SLC1A2, SLC1A3, SLC2A1	11
Organismal Injury and Abnormalities	familial mental retardation	familial mental retardation	3.47e-05	ARHGEF7, DDX3X, EPB41L1, FASN, GNB1, GRIK2, GRIN1, HTR2A, SLC1A2, SLC1A3, SLC2A1	11
Cancer	cancer	cancer	3.57e-05	ACAT1, ACO2, ACOX3, ACTN4, ADGRL2, ADORA3, APBA1, ARHGEF7, ATP1A1, ATP1A2, ATP1A3, ATP2A2, ATP2B2, ATP2B4, ATP5B, ATP5C1, ATP6V0A1, ATP6V0D1, ATP6V1E1, ATP6V1F, BASP1, BDNF, BSN, C1QB, C1QC, CACNA1A, CACNA1E, CAMK2D, CAMK2G, CANX, CAPN1, CAPRIN1, CCT2, CCT5, CCT6A, CD47, CFL1, CKB, CMPK1, COX4I1, COX5A, COX6C, CPSF6, CRMP1, CRTC1, CSNK2A1, CTNNA2, DBT, DCLK1, DCTN2, DDX1, DDX17, DDX3X, DDX5, DHX9…	166
Organismal Injury and Abnormalities	cancer	cancer	3.57e-05	ACAT1, ACO2, ACOX3, ACTN4, ADGRL2, ADORA3, APBA1, ARHGEF7, ATP1A1, ATP1A2, ATP1A3, ATP2A2, ATP2B2, ATP2B4, ATP5B, ATP5C1, ATP6V0A1, ATP6V0D1, ATP6V1E1, ATP6V1F, BASP1, BDNF, BSN, C1QB, C1QC, CACNA1A, CACNA1E, CAMK2D, CAMK2G, CANX, CAPN1, CAPRIN1, CCT2, CCT5, CCT6A, CD47, CFL1, CKB, CMPK1, COX4I1, COX5A, COX6C, CPSF6, CRMP1, CRTC1, CSNK2A1, CTNNA2, DBT, DCLK1, DCTN2, DDX1, DDX17, DDX3X, DDX5, DHX9…	166
Cell Death and Survival	apoptosis	apoptosis of tumor cell lines	3.58e-05	ACO2, ADGRL2, BDNF, CAMK2G, CAPN1, CCT2, CD47, COX5A, CSNK2A1, DHX9, DNAJA3, DNM1, EWSR1, FASN, GLS, GRIA2, HTT, IGF1, NTRK2, PKM, PPIA, PPP1CA, PPP2CA, PRKCA, REST, SFPQ, STOML2, TCP1, TGFB2, VCP, YWHAE, YWHAZ	32
Molecular Transport	transport	transport of Na+	3.61e-05	ATP1A1, ATP1A2, ATP1A3, CAMK2D, NEDD4L, SLC1A2, SLC8A2	7
DNA Replication, Recombination, and Repair	chromosomal aberration	chromosomal aberration	3.66e-05	GRIN1, HELB, HTR2A, NTRK2, PPP2CA, REST, STMN2, TRIO, TUBB4A	9
Cardiovascular Disease	cerebrovascular dysfunction	cerebrovascular dysfunction	3.7e-05	GABRA1, GRIA1, GRIN1, HTR2A, IGF1, NTRK2, SLC1A2, SNAP25, TUBB3, TUBB4A, TUBB4B	11
Neurological Disease	cerebrovascular dysfunction	cerebrovascular dysfunction	3.7e-05	GABRA1, GRIA1, GRIN1, HTR2A, IGF1, NTRK2, SLC1A2, SNAP25, TUBB3, TUBB4A, TUBB4B	11
Organismal Injury and Abnormalities	cerebrovascular dysfunction	cerebrovascular dysfunction	3.7e-05	GABRA1, GRIA1, GRIN1, HTR2A, IGF1, NTRK2, SLC1A2, SNAP25, TUBB3, TUBB4A, TUBB4B	11
Amino Acid Metabolism	uptake	uptake of amino acids	3.86e-05	BDNF, HTT, IGF1, SLC1A2, SLC1A3, TNR	6
Behavior	aggressive behavior	aggressive behavior	3.86e-05	BDNF, GRIA1, HTT, MAG, NTRK2, OXTR	6
Gastrointestinal Disease	nausea	nausea	3.86e-05	ATP1A1, ATP1A2, ATP1A3, GABRA1, GRIN1, HTR2A	6
Molecular Transport	uptake	uptake of amino acids	3.86e-05	BDNF, HTT, IGF1, SLC1A2, SLC1A3, TNR	6
Small Molecule Biochemistry	uptake	uptake of amino acids	3.86e-05	BDNF, HTT, IGF1, SLC1A2, SLC1A3, TNR	6
Cell Morphology	formation	formation of filopodia	3.98e-05	ACTN4, BDNF, CD47, CRMP1, DNM1, DPYSL3, GPM6A, NTRK2, PACSIN1	9
Cellular Assembly and Organization	formation	formation of filopodia	3.98e-05	ACTN4, BDNF, CD47, CRMP1, DNM1, DPYSL3, GPM6A, NTRK2, PACSIN1	9
Cellular Function and Maintenance	formation	formation of filopodia	3.98e-05	ACTN4, BDNF, CD47, CRMP1, DNM1, DPYSL3, GPM6A, NTRK2, PACSIN1	9
Protein Synthesis	metabolism	metabolism of protein	4.01e-05	BDNF, CANX, CAPN1, CAPRIN1, CCT2, CCT5, CCT6A, CRTC1, CSNK2A1, DCTN2, DDX3X, DHX9, DLD, GRM5, HTT, IGF1, MAG, NEDD4L, PPP1CA, PPP2CA, PRKCA, RNF8, SIRT2, SRCIN1, TCP1, VCP	26
Hereditary Disorder	idiopathic generalized epilepsy	idiopathic generalized epilepsy	4.05e-05	ATP1A2, GABRA1, HTR2A, SLC12A5, SLC2A1	5
Neurological Disease	idiopathic generalized epilepsy	idiopathic generalized epilepsy	4.05e-05	ATP1A2, GABRA1, HTR2A, SLC12A5, SLC2A1	5
Organismal Injury and Abnormalities	idiopathic generalized epilepsy	idiopathic generalized epilepsy	4.05e-05	ATP1A2, GABRA1, HTR2A, SLC12A5, SLC2A1	5
Cancer	hematologic cancer	hematologic cancer	4.4e-05	ACO2, ADORA3, APBA1, ATP1A2, ATP2B2, ATP2B4, ATP6V1E1, BDNF, CACNA1A, CACNA1E, CAMK2G, CCT6A, CD47, CFL1, CRTC1, CTNNA2, DCTN2, DDX1, DHX9, EDC4, EWSR1, FASN, FLII, FUS, GABRA1, GLS, GNB1, GRIK2, GRIN1, GRM5, GTF2I, HELB, HTR2A, HTT, IGF1, KIF21B, NARS, NDUFS1, NEDD4L, NLGN2, NTRK2, PC, PDIA6, PPFIA3, PPIA, PPP2CA, PRKCA, SIRT2, SLC12A6, SLC1A2, SLC25A3, SLC4A10, SPTBN1, STMN2, STRN3, TRIM3, TRIO…	64
Cancer	hematological neoplasia	hematological neoplasia	4.4e-05	ACO2, ADORA3, APBA1, ATP1A2, ATP2B2, ATP2B4, ATP6V1E1, BDNF, CACNA1A, CACNA1E, CAMK2G, CCT6A, CD47, CFL1, CRTC1, CTNNA2, DCTN2, DDX1, DHX9, EDC4, EWSR1, FASN, FLII, FUS, GABRA1, GLS, GNB1, GRIK2, GRIN1, GRM5, GTF2I, HELB, HTR2A, HTT, IGF1, KIF21B, NARS, NDUFS1, NEDD4L, NLGN2, NTRK2, PC, PDIA6, PPFIA3, PPIA, PPP2CA, PRKCA, SIRT2, SLC12A6, SLC1A2, SLC25A3, SLC4A10, SPTBN1, STMN2, STRN3, TGFB2, TRIM…	65
Hematological Disease	hematologic cancer	hematologic cancer	4.4e-05	ACO2, ADORA3, APBA1, ATP1A2, ATP2B2, ATP2B4, ATP6V1E1, BDNF, CACNA1A, CACNA1E, CAMK2G, CCT6A, CD47, CFL1, CRTC1, CTNNA2, DCTN2, DDX1, DHX9, EDC4, EWSR1, FASN, FLII, FUS, GABRA1, GLS, GNB1, GRIK2, GRIN1, GRM5, GTF2I, HELB, HTR2A, HTT, IGF1, KIF21B, NARS, NDUFS1, NEDD4L, NLGN2, NTRK2, PC, PDIA6, PPFIA3, PPIA, PPP2CA, PRKCA, SIRT2, SLC12A6, SLC1A2, SLC25A3, SLC4A10, SPTBN1, STMN2, STRN3, TRIM3, TRIO…	64
Hematological Disease	hematological neoplasia	hematological neoplasia	4.4e-05	ACO2, ADORA3, APBA1, ATP1A2, ATP2B2, ATP2B4, ATP6V1E1, BDNF, CACNA1A, CACNA1E, CAMK2G, CCT6A, CD47, CFL1, CRTC1, CTNNA2, DCTN2, DDX1, DHX9, EDC4, EWSR1, FASN, FLII, FUS, GABRA1, GLS, GNB1, GRIK2, GRIN1, GRM5, GTF2I, HELB, HTR2A, HTT, IGF1, KIF21B, NARS, NDUFS1, NEDD4L, NLGN2, NTRK2, PC, PDIA6, PPFIA3, PPIA, PPP2CA, PRKCA, SIRT2, SLC12A6, SLC1A2, SLC25A3, SLC4A10, SPTBN1, STMN2, STRN3, TGFB2, TRIM…	65
Organismal Injury and Abnormalities	hematologic cancer	hematologic cancer	4.4e-05	ACO2, ADORA3, APBA1, ATP1A2, ATP2B2, ATP2B4, ATP6V1E1, BDNF, CACNA1A, CACNA1E, CAMK2G, CCT6A, CD47, CFL1, CRTC1, CTNNA2, DCTN2, DDX1, DHX9, EDC4, EWSR1, FASN, FLII, FUS, GABRA1, GLS, GNB1, GRIK2, GRIN1, GRM5, GTF2I, HELB, HTR2A, HTT, IGF1, KIF21B, NARS, NDUFS1, NEDD4L, NLGN2, NTRK2, PC, PDIA6, PPFIA3, PPIA, PPP2CA, PRKCA, SIRT2, SLC12A6, SLC1A2, SLC25A3, SLC4A10, SPTBN1, STMN2, STRN3, TRIM3, TRIO…	64
Organismal Injury and Abnormalities	hematological neoplasia	hematological neoplasia	4.4e-05	ACO2, ADORA3, APBA1, ATP1A2, ATP2B2, ATP2B4, ATP6V1E1, BDNF, CACNA1A, CACNA1E, CAMK2G, CCT6A, CD47, CFL1, CRTC1, CTNNA2, DCTN2, DDX1, DHX9, EDC4, EWSR1, FASN, FLII, FUS, GABRA1, GLS, GNB1, GRIK2, GRIN1, GRM5, GTF2I, HELB, HTR2A, HTT, IGF1, KIF21B, NARS, NDUFS1, NEDD4L, NLGN2, NTRK2, PC, PDIA6, PPFIA3, PPIA, PPP2CA, PRKCA, SIRT2, SLC12A6, SLC1A2, SLC25A3, SLC4A10, SPTBN1, STMN2, STRN3, TGFB2, TRIM…	65
Tissue Morphology	quantity	quantity of cells	4.49e-05	ACAT1, ACTN4, ADORA3, ARHGEF7, ATP2B2, BDNF, BSN, C1QA, CACNA1A, CACNA1E, CAMK2D, CAMK2G, CANX, CAPN1, CD47, DCLK1, DCTN2, DDX3X, DHX9, DNAJA3, DNM1, GABRA1, GLS, GRIN1, HTT, IGF1, NEDD4L, NEFM, NTRK2, PACSIN1, PPIA, PPP2CA, PTN, REST, SLC1A3, SLC2A1, SRCIN1, STX1B, TGFB2, TNR, TUBB3	41
Neurological Disease	progressive supranuclear palsy	progressive supranuclear palsy	4.52e-05	SLC1A2, SLC1A3, TUBB3, TUBB4A, TUBB4B	5
Ophthalmic Disease	progressive supranuclear palsy	progressive supranuclear palsy	4.52e-05	SLC1A2, SLC1A3, TUBB3, TUBB4A, TUBB4B	5
Organismal Injury and Abnormalities	progressive supranuclear palsy	progressive supranuclear palsy	4.52e-05	SLC1A2, SLC1A3, TUBB3, TUBB4A, TUBB4B	5
Psychological Disorders	progressive supranuclear palsy	progressive supranuclear palsy	4.52e-05	SLC1A2, SLC1A3, TUBB3, TUBB4A, TUBB4B	5
Hereditary Disorder	hereditary neuropathy	hereditary neuropathy	4.58e-05	ATP1A3, CAPN1, DCTN2, FUS, HK1, MAG, SLC12A6, SLC1A2, VCP, WNK1	10
Neurological Disease	hereditary neuropathy	hereditary neuropathy	4.58e-05	ATP1A3, CAPN1, DCTN2, FUS, HK1, MAG, SLC12A6, SLC1A2, VCP, WNK1	10
Organismal Injury and Abnormalities	hereditary neuropathy	hereditary neuropathy	4.58e-05	ATP1A3, CAPN1, DCTN2, FUS, HK1, MAG, SLC12A6, SLC1A2, VCP, WNK1	10
Cellular Movement	migration	migration of neurons	4.75e-05	BDNF, CTNNA2, DCLK1, DCTN2, GPM6A, NTRK2, PTN, SLC1A2, SLC1A3, TRIO, YWHAE	11
Nervous System Development and Function	migration	migration of neurons	4.75e-05	BDNF, CTNNA2, DCLK1, DCTN2, GPM6A, NTRK2, PTN, SLC1A2, SLC1A3, TRIO, YWHAE	11
Cell-To-Cell Signaling and Interaction	long term depression	long term depression of hippocampal CA1 region	4.85e-05	GRIA2, GRIN1, GRM1, RAB11FIP5	4
Nervous System Development and Function	long term depression	long term depression of hippocampal CA1 region	4.85e-05	GRIA2, GRIN1, GRM1, RAB11FIP5	4
Cell Morphology	collapse	collapse of growth cone	4.86e-05	BDNF, DNM1, DPYSL2, DPYSL3, HTT, MAG	6
Cellular Compromise	collapse	collapse of growth cone	4.86e-05	BDNF, DNM1, DPYSL2, DPYSL3, HTT, MAG	6
Amino Acid Metabolism	removal	removal of L-glutamic acid	5.01e-05	GRIA2, SLC1A2, SLC1A3	3
Cell-To-Cell Signaling and Interaction	conduction	conduction of cells	5.01e-05	GABRA1, KCNAB2, TNR	3
Cell-To-Cell Signaling and Interaction	fusion	fusion of synaptic vesicles	5.01e-05	BSN, SNAP25, SYT1	3
Cell-To-Cell Signaling and Interaction	long-term potentiation	long-term potentiation of mossy fibers	5.01e-05	GRIA1, GRIA2, HTT	3
Cellular Assembly and Organization	fusion	fusion of synaptic vesicles	5.01e-05	BSN, SNAP25, SYT1	3
Nervous System Development and Function	fusion	fusion of synaptic vesicles	5.01e-05	BSN, SNAP25, SYT1	3
Nervous System Development and Function	long-term potentiation	long-term potentiation of mossy fibers	5.01e-05	GRIA1, GRIA2, HTT	3
Small Molecule Biochemistry	removal	removal of L-glutamic acid	5.01e-05	GRIA2, SLC1A2, SLC1A3	3
Amino Acid Metabolism	phosphorylation	phosphorylation of L-threonine	5.02e-05	CAMK2D, HK1, PRKCA, STK39, WNK1	5
Cell Death and Survival	cell viability	cell viability of cortical neurons	5.02e-05	BDNF, FUS, HTT, IGF1, PTN	5
Nervous System Development and Function	cell viability	cell viability of cortical neurons	5.02e-05	BDNF, FUS, HTT, IGF1, PTN	5
Post-Translational Modification	phosphorylation	phosphorylation of L-threonine	5.02e-05	CAMK2D, HK1, PRKCA, STK39, WNK1	5
Small Molecule Biochemistry	phosphorylation	phosphorylation of L-threonine	5.02e-05	CAMK2D, HK1, PRKCA, STK39, WNK1	5
Skeletal and Muscular System Development and Function	contraction	muscle contraction	5.21e-05	ATP1A1, ATP1A2, ATP1A3, ATP2A2, BDNF, CAMK2D, GNB1, IGF1, NTRK2, OXTR, PRKCA	11
Cell Death and Survival	cell viability	cell viability of cerebral cortex cells	5.23e-05	BDNF, FUS, HTT, IGF1, NTRK2, PTN	6
Ophthalmic Disease	ocular motility disorder	ocular motility disorder	5.23e-05	SLC1A2, SLC1A3, SNAP25, TUBB3, TUBB4A, TUBB4B	6
Organismal Injury and Abnormalities	ocular motility disorder	ocular motility disorder	5.23e-05	SLC1A2, SLC1A3, SNAP25, TUBB3, TUBB4A, TUBB4B	6
Behavior	rearing	rearing	5.45e-05	BDNF, CKMT1A/CKMT1B, GRIA1, GRID2, GTF2I, HTR2A, HTT	7
Cellular Movement	cell movement	cell movement of brain cells	5.45e-05	BDNF, CTNNA2, DCLK1, NTRK2, PTN, TNR, TRIO	7
Infectious Diseases	infection	infection of cells	5.48e-05	AP2B1, ATP5B, ATP6V0A1, ATP6V0D1, CCT2, CRMP1, DDX3X, DHX9, DLST, DNM1, FLII, HMCN2, HTR2A, NDUFA10, PDIA6, PRKCA, RAB11B, RAB2A, SFXN3, SLC2A1, SNRPA, SPTBN1, WNK1	23
Hereditary Disorder	hereditary myopathy	hereditary myopathy	5.56e-05	C1QB, CANX, CFL1, DCTN2, DDX5, HK1, IGF1, NDUFA10, NDUFA2, NDUFA9, NDUFS1, NDUFS8, NTRK2, REST, STRN3, VCP	16
Organismal Injury and Abnormalities	hereditary myopathy	hereditary myopathy	5.56e-05	C1QB, CANX, CFL1, DCTN2, DDX5, HK1, IGF1, NDUFA10, NDUFA2, NDUFA9, NDUFS1, NDUFS8, NTRK2, REST, STRN3, VCP	16
Skeletal and Muscular Disorders	hereditary myopathy	hereditary myopathy	5.56e-05	C1QB, CANX, CFL1, DCTN2, DDX5, HK1, IGF1, NDUFA10, NDUFA2, NDUFA9, NDUFS1, NDUFS8, NTRK2, REST, STRN3, VCP	16
Organismal Injury and Abnormalities	atelectasis	atelectasis	5.63e-05	CACNA1A, GRIN1, IGF1, NEDD4L, SLC12A5, TGFB2	6
Respiratory Disease	atelectasis	atelectasis	5.63e-05	CACNA1A, GRIN1, IGF1, NEDD4L, SLC12A5, TGFB2	6
Cancer	breast or ovarian carcinoma	breast or ovarian carcinoma	5.8e-05	ACTN4, APBA1, ARHGEF7, ATP2B2, ATP2B4, BSN, CACNA1A, CACNA1E, CCT6A, CD47, COX4I1, DCLK1, DDX17, DDX3X, DYNC1LI1, EDC4, FASN, FLII, FUS, GPR39, GRIK2, HELB, HK1, HTR2A, IGF1, LGI3, MAG, NDUFA10, NEFM, NTRK2, PITPNM2, PKM, PPFIA3, PRRT2, RAB11FIP5, RAP2B, SLC12A5, SLC12A6, SLC44A1, SPTBN1, STX1B, TGFB2, TNR, TRIM3, TRIO, TUBB3, TUBB4A, TUBB4B, VCP, WNK1, WWP1, YWHAQ	52
Organismal Injury and Abnormalities	breast or ovarian carcinoma	breast or ovarian carcinoma	5.8e-05	ACTN4, APBA1, ARHGEF7, ATP2B2, ATP2B4, BSN, CACNA1A, CACNA1E, CCT6A, CD47, COX4I1, DCLK1, DDX17, DDX3X, DYNC1LI1, EDC4, FASN, FLII, FUS, GPR39, GRIK2, HELB, HK1, HTR2A, IGF1, LGI3, MAG, NDUFA10, NEFM, NTRK2, PITPNM2, PKM, PPFIA3, PRRT2, RAB11FIP5, RAP2B, SLC12A5, SLC12A6, SLC44A1, SPTBN1, STX1B, TGFB2, TNR, TRIM3, TRIO, TUBB3, TUBB4A, TUBB4B, VCP, WNK1, WWP1, YWHAQ	52
Cancer	abdominal cancer	abdominal cancer	5.84e-05	ACAT1, ACO2, ACOX3, ACTN4, APBA1, ARHGEF7, ATP1A1, ATP1A2, ATP1A3, ATP2A2, ATP2B2, ATP2B4, ATP5B, ATP6V0A1, ATP6V0D1, ATP6V1E1, ATP6V1F, BASP1, BDNF, BSN, C1QB, C1QC, CACNA1A, CACNA1E, CAMK2D, CAMK2G, CANX, CAPN1, CAPRIN1, CCT2, CCT5, CCT6A, CD47, CFL1, CKB, CMPK1, COX4I1, COX5A, COX6C, CPSF6, CRMP1, CRTC1, CSNK2A1, CTNNA2, DBT, DCLK1, DDX1, DDX17, DDX3X, DDX5, DHX9, DLD, DLST, DNAJA3, DNM1, DPYS…	154
Organismal Injury and Abnormalities	abdominal cancer	abdominal cancer	5.84e-05	ACAT1, ACO2, ACOX3, ACTN4, APBA1, ARHGEF7, ATP1A1, ATP1A2, ATP1A3, ATP2A2, ATP2B2, ATP2B4, ATP5B, ATP6V0A1, ATP6V0D1, ATP6V1E1, ATP6V1F, BASP1, BDNF, BSN, C1QB, C1QC, CACNA1A, CACNA1E, CAMK2D, CAMK2G, CANX, CAPN1, CAPRIN1, CCT2, CCT5, CCT6A, CD47, CFL1, CKB, CMPK1, COX4I1, COX5A, COX6C, CPSF6, CRMP1, CRTC1, CSNK2A1, CTNNA2, DBT, DCLK1, DDX1, DDX17, DDX3X, DDX5, DHX9, DLD, DLST, DNAJA3, DNM1, DPYS…	154
Nervous System Development and Function	size	size of brain	5.93e-05	BDNF, CKB, CKMT1A/CKMT1B, CSNK2A1, EPB41L1, HTT, IGF1, SLC12A6, YWHAE	9
Organ Morphology	size	size of brain	5.93e-05	BDNF, CKB, CKMT1A/CKMT1B, CSNK2A1, EPB41L1, HTT, IGF1, SLC12A6, YWHAE	9
Organismal Development	size	size of brain	5.93e-05	BDNF, CKB, CKMT1A/CKMT1B, CSNK2A1, EPB41L1, HTT, IGF1, SLC12A6, YWHAE	9
Cell Morphology	length	length of cells	6.09e-05	BDNF, DPYSL2, DPYSL3, HTT, IGF1, MAG, NTRK2	7
Cellular Function and Maintenance	length	length of cells	6.09e-05	BDNF, DPYSL2, DPYSL3, HTT, IGF1, MAG, NTRK2	7
Cell Death and Survival	cell death	cell death of epithelial cell lines	6.26e-05	ATP2B2, DCTN2, DDX17, DLST, FASN, GRM1, HK1, HTT, IGF1, NTRK2, SIRT2, YWHAQ	12
Organismal Injury and Abnormalities	cell death	cell death of epithelial cell lines	6.26e-05	ATP2B2, DCTN2, DDX17, DLST, FASN, GRM1, HK1, HTT, IGF1, NTRK2, SIRT2, YWHAQ	12
Infectious Diseases	infection	infection of tumor cell lines	6.29e-05	AP2B1, ATP5B, ATP6V0A1, ATP6V0D1, CCT2, CRMP1, DDX3X, DLST, DNM1, FLII, HMCN2, NDUFA10, PDIA6, RAB11B, RAB2A, SPTBN1, WNK1	17
Cancer	neoplasia	Gastrointestinal Tract Cancer and Tumors	6.37e-05	ACAT1, ACO2, ACOX3, APBA1, ARHGEF7, ATP1A1, ATP1A2, ATP1A3, ATP2A2, ATP2B2, ATP2B4, ATP6V0A1, ATP6V1E1, ATP6V1F, BASP1, BDNF, BSN, C1QB, C1QC, CACNA1A, CACNA1E, CAMK2D, CANX, CAPN1, CAPRIN1, CCT2, CCT5, CCT6A, CFL1, CMPK1, COX4I1, COX6C, CPSF6, CRMP1, CRTC1, CSNK2A1, CTNNA2, DBT, DCLK1, DDX17, DDX3X, DDX5, DHX9, DLD, DLST, DNM1, DPYSL2, DPYSL3, DYNC1LI1, EDC4, EPB41L1, EWSR1, FASN, FLII, FUS, GLS…	132
Gastrointestinal Disease	neoplasia	Gastrointestinal Tract Cancer and Tumors	6.37e-05	ACAT1, ACO2, ACOX3, APBA1, ARHGEF7, ATP1A1, ATP1A2, ATP1A3, ATP2A2, ATP2B2, ATP2B4, ATP6V0A1, ATP6V1E1, ATP6V1F, BASP1, BDNF, BSN, C1QB, C1QC, CACNA1A, CACNA1E, CAMK2D, CANX, CAPN1, CAPRIN1, CCT2, CCT5, CCT6A, CFL1, CMPK1, COX4I1, COX6C, CPSF6, CRMP1, CRTC1, CSNK2A1, CTNNA2, DBT, DCLK1, DDX17, DDX3X, DDX5, DHX9, DLD, DLST, DNM1, DPYSL2, DPYSL3, DYNC1LI1, EDC4, EPB41L1, EWSR1, FASN, FLII, FUS, GLS…	132
Organismal Injury and Abnormalities	neoplasia	Gastrointestinal Tract Cancer and Tumors	6.37e-05	ACAT1, ACO2, ACOX3, APBA1, ARHGEF7, ATP1A1, ATP1A2, ATP1A3, ATP2A2, ATP2B2, ATP2B4, ATP6V0A1, ATP6V1E1, ATP6V1F, BASP1, BDNF, BSN, C1QB, C1QC, CACNA1A, CACNA1E, CAMK2D, CANX, CAPN1, CAPRIN1, CCT2, CCT5, CCT6A, CFL1, CMPK1, COX4I1, COX6C, CPSF6, CRMP1, CRTC1, CSNK2A1, CTNNA2, DBT, DCLK1, DDX17, DDX3X, DDX5, DHX9, DLD, DLST, DNM1, DPYSL2, DPYSL3, DYNC1LI1, EDC4, EPB41L1, EWSR1, FASN, FLII, FUS, GLS…	132
Neurological Disease	tonic-clonic seizure	tonic-clonic seizure	6.49e-05	ATP1A2, CACNA1A, GABRA1, GRIA1, GRIA2, PACSIN1	6
Organismal Injury and Abnormalities	tonic-clonic seizure	tonic-clonic seizure	6.49e-05	ATP1A2, CACNA1A, GABRA1, GRIA1, GRIA2, PACSIN1	6
Amino Acid Metabolism	transport	transport of L-glutamic acid	6.74e-05	HTT, SLC1A2, SLC1A3, SLC25A22	4
Molecular Transport	transport	transport of L-glutamic acid	6.74e-05	HTT, SLC1A2, SLC1A3, SLC25A22	4
Small Molecule Biochemistry	transport	transport of L-glutamic acid	6.74e-05	HTT, SLC1A2, SLC1A3, SLC25A22	4
Cancer	breast cancer	breast cancer	6.8e-05	ACTN4, ARHGEF7, ATP2B2, ATP2B4, ATP5C1, CACNA1A, CACNA1E, CKB, COX4I1, CRMP1, DCLK1, DDX17, DDX5, DYNC1LI1, FASN, FUS, GLS, GPR39, GRIK2, GRIN1, HELB, HTR2A, HTT, IGF1, NDUFA10, NEFM, NLGN2, NTRK2, PITPNM2, PKM, PRKCA, PRRT2, RAB11FIP5, SFPQ, SLC44A1, STRN3, TCP1, TGFB2, TRIM3, TRIO, TUBB3, TUBB4A, TUBB4B, VCP, YWHAQ, YWHAZ	46
Organismal Injury and Abnormalities	breast cancer	breast cancer	6.8e-05	ACTN4, ARHGEF7, ATP2B2, ATP2B4, ATP5C1, CACNA1A, CACNA1E, CKB, COX4I1, CRMP1, DCLK1, DDX17, DDX5, DYNC1LI1, FASN, FUS, GLS, GPR39, GRIK2, GRIN1, HELB, HTR2A, HTT, IGF1, NDUFA10, NEFM, NLGN2, NTRK2, PITPNM2, PKM, PRKCA, PRRT2, RAB11FIP5, SFPQ, SLC44A1, STRN3, TCP1, TGFB2, TRIM3, TRIO, TUBB3, TUBB4A, TUBB4B, VCP, YWHAQ, YWHAZ	46
Reproductive System Disease	breast cancer	breast cancer	6.8e-05	ACTN4, ARHGEF7, ATP2B2, ATP2B4, ATP5C1, CACNA1A, CACNA1E, CKB, COX4I1, CRMP1, DCLK1, DDX17, DDX5, DYNC1LI1, FASN, FUS, GLS, GPR39, GRIK2, GRIN1, HELB, HTR2A, HTT, IGF1, NDUFA10, NEFM, NLGN2, NTRK2, PITPNM2, PKM, PRKCA, PRRT2, RAB11FIP5, SFPQ, SLC44A1, STRN3, TCP1, TGFB2, TRIM3, TRIO, TUBB3, TUBB4A, TUBB4B, VCP, YWHAQ, YWHAZ	46
Cell Morphology	length	length of neurites	6.96e-05	BDNF, DPYSL2, DPYSL3, HTT, MAG, NTRK2	6
Cellular Function and Maintenance	length	length of neurites	6.96e-05	BDNF, DPYSL2, DPYSL3, HTT, MAG, NTRK2	6
Nervous System Development and Function	length	length of neurites	6.96e-05	BDNF, DPYSL2, DPYSL3, HTT, MAG, NTRK2	6
Tissue Morphology	length	length of neurites	6.96e-05	BDNF, DPYSL2, DPYSL3, HTT, MAG, NTRK2	6
Cell Morphology	patterning	patterning of neurites	7.11e-05	CRMP1, DPYSL2, GRM5	3
Cellular Development	patterning	patterning of neurites	7.11e-05	CRMP1, DPYSL2, GRM5	3
Embryonic Development	patterning	patterning of neurites	7.11e-05	CRMP1, DPYSL2, GRM5	3
Nervous System Development and Function	patterning	patterning of neurites	7.11e-05	CRMP1, DPYSL2, GRM5	3
Nucleic Acid Metabolism	metabolism	metabolism of NADH	7.11e-05	DLST, MDH2, VCP	3
Small Molecule Biochemistry	metabolism	metabolism of NADH	7.11e-05	DLST, MDH2, VCP	3
Tissue Development	patterning	patterning of neurites	7.11e-05	CRMP1, DPYSL2, GRM5	3
Cardiovascular Disease	hypoplasia	hypoplasia of ascending aorta	7.31e-05	ATP2A2, TGFB2	2
Cell Morphology	area	area of lamellipodia	7.31e-05	ACTN4, IGF1	2
Cell Morphology	innervation	innervation of sympathetic neurites	7.31e-05	BDNF, NTRK2	2
Cell Morphology	sprouting	sprouting of basal dendrites	7.31e-05	BDNF, NTRK2	2
Cell-To-Cell Signaling and Interaction	excitation	excitation of dentate granule cells	7.31e-05	BDNF, NTRK2	2
Cell-To-Cell Signaling and Interaction	long term depression	long term depression of mossy fiber synapse	7.31e-05	GRM1, GRM5	2
Cell-To-Cell Signaling and Interaction	long-term potentiation	long-term potentiation of corticostriatal neurons	7.31e-05	GRM1, GRM5	2
Cell-To-Cell Signaling and Interaction	long-term potentiation	long-term potentiation of interneurons	7.31e-05	GRIN1, HTT	2
Cellular Assembly and Organization	area	area of lamellipodia	7.31e-05	ACTN4, IGF1	2
Cellular Assembly and Organization	formation	delay in initiation of formation of cellular inclusion bodies	7.31e-05	HTT, TCP1	2
Cellular Assembly and Organization	sprouting	sprouting of basal dendrites	7.31e-05	BDNF, NTRK2	2
Cellular Compromise	atrophy	atrophy of dopaminergic neurons	7.31e-05	BDNF, NTRK2	2
Cellular Compromise	formation	delay in initiation of formation of cellular inclusion bodies	7.31e-05	HTT, TCP1	2
Cellular Development	sprouting	sprouting of basal dendrites	7.31e-05	BDNF, NTRK2	2
Cellular Function and Maintenance	sprouting	sprouting of basal dendrites	7.31e-05	BDNF, NTRK2	2
Cellular Growth and Proliferation	excitation	excitation of dentate granule cells	7.31e-05	BDNF, NTRK2	2
Cellular Growth and Proliferation	sprouting	sprouting of basal dendrites	7.31e-05	BDNF, NTRK2	2
Cellular Movement	innervation	innervation of sympathetic neurites	7.31e-05	BDNF, NTRK2	2
Developmental Disorder	hypoplasia	hypoplasia of ascending aorta	7.31e-05	ATP2A2, TGFB2	2
Embryonic Development	sprouting	sprouting of basal dendrites	7.31e-05	BDNF, NTRK2	2
Hereditary Disorder	alternating hemiplegia of childhood	alternating hemiplegia of childhood	7.31e-05	ATP1A2, ATP1A3	2
Nervous System Development and Function	excitation	excitation of dentate granule cells	7.31e-05	BDNF, NTRK2	2
Nervous System Development and Function	innervation	innervation of sympathetic neurites	7.31e-05	BDNF, NTRK2	2
Nervous System Development and Function	long term depression	long term depression of mossy fiber synapse	7.31e-05	GRM1, GRM5	2
Nervous System Development and Function	long-term potentiation	long-term potentiation of corticostriatal neurons	7.31e-05	GRM1, GRM5	2
Nervous System Development and Function	long-term potentiation	long-term potentiation of interneurons	7.31e-05	GRIN1, HTT	2
Nervous System Development and Function	sprouting	sprouting of basal dendrites	7.31e-05	BDNF, NTRK2	2
Nervous System Development and Function	volume	volume of gray matter	7.31e-05	BDNF, OXTR	2
Neurological Disease	alternating hemiplegia of childhood	alternating hemiplegia of childhood	7.31e-05	ATP1A2, ATP1A3	2
Neurological Disease	atrophy	atrophy of dopaminergic neurons	7.31e-05	BDNF, NTRK2	2
Neurological Disease	incoordination	onset of motor incoordination	7.31e-05	BDNF, HTT	2
Ophthalmic Disease	movement	abnormal movement of eye	7.31e-05	GRID2, HTT	2
Organismal Injury and Abnormalities	alternating hemiplegia of childhood	alternating hemiplegia of childhood	7.31e-05	ATP1A2, ATP1A3	2
Organismal Injury and Abnormalities	atrophy	atrophy of dopaminergic neurons	7.31e-05	BDNF, NTRK2	2
Organismal Injury and Abnormalities	hypoplasia	hypoplasia of ascending aorta	7.31e-05	ATP2A2, TGFB2	2
Organismal Injury and Abnormalities	movement	abnormal movement of eye	7.31e-05	GRID2, HTT	2
Tissue Development	sprouting	sprouting of basal dendrites	7.31e-05	BDNF, NTRK2	2
Tissue Morphology	volume	volume of gray matter	7.31e-05	BDNF, OXTR	2
Cell-To-Cell Signaling and Interaction	long-term potentiation	long-term potentiation of hippocampal CA1 region	7.48e-05	BDNF, GRIA2, GRIN1, TNR, TRIM3	5
Nervous System Development and Function	long-term potentiation	long-term potentiation of hippocampal CA1 region	7.48e-05	BDNF, GRIA2, GRIN1, TNR, TRIM3	5
Cancer	gastroesophageal adenocarcinoma	gastroesophageal adenocarcinoma	7.56e-05	ACOX3, APBA1, ATP2B2, BSN, C1QC, CACNA1A, CACNA1E, CAPN1, COX4I1, CRMP1, DBT, DDX3X, EWSR1, FASN, GLS, GPR50, GRIA1, GRID2, GRM1, GRM5, HK1, LGI3, NEFM, NTRK2, PC, PKM, PTN, SIRT2, SPTBN1, TRIO, USP24, VCP, WNK1	33
Gastrointestinal Disease	gastroesophageal adenocarcinoma	gastroesophageal adenocarcinoma	7.56e-05	ACOX3, APBA1, ATP2B2, BSN, C1QC, CACNA1A, CACNA1E, CAPN1, COX4I1, CRMP1, DBT, DDX3X, EWSR1, FASN, GLS, GPR50, GRIA1, GRID2, GRM1, GRM5, HK1, LGI3, NEFM, NTRK2, PC, PKM, PTN, SIRT2, SPTBN1, TRIO, USP24, VCP, WNK1	33
Organismal Injury and Abnormalities	gastroesophageal adenocarcinoma	gastroesophageal adenocarcinoma	7.56e-05	ACOX3, APBA1, ATP2B2, BSN, C1QC, CACNA1A, CACNA1E, CAPN1, COX4I1, CRMP1, DBT, DDX3X, EWSR1, FASN, GLS, GPR50, GRIA1, GRID2, GRM1, GRM5, HK1, LGI3, NEFM, NTRK2, PC, PKM, PTN, SIRT2, SPTBN1, TRIO, USP24, VCP, WNK1	33
Cardiovascular System Development and Function	cardiac contractility	cardiac contractility	7.72e-05	ATP1A1, ATP1A2, ATP2A2, ATP2B4, BDNF, CAMK2D, NEDD4L, PPP2CA, PRKCA	9
Organ Morphology	cardiac contractility	cardiac contractility	7.72e-05	ATP1A1, ATP1A2, ATP2A2, ATP2B4, BDNF, CAMK2D, NEDD4L, PPP2CA, PRKCA	9
Nutritional Disease	hyperphagia	hyperphagia	7.98e-05	BDNF, FASN, GABRA1, GRIN1, GRM5, IGF1, NTRK2	7
Psychological Disorders	hyperphagia	hyperphagia	7.98e-05	BDNF, FASN, GABRA1, GRIN1, GRM5, IGF1, NTRK2	7
Cancer	gastrointestinal tract cancer	gastrointestinal tract cancer	8.12e-05	ACAT1, ACO2, ACOX3, APBA1, ARHGEF7, ATP1A1, ATP1A2, ATP1A3, ATP2A2, ATP2B2, ATP2B4, ATP6V0A1, ATP6V1E1, ATP6V1F, BASP1, BDNF, BSN, C1QB, C1QC, CACNA1A, CACNA1E, CAMK2D, CANX, CAPN1, CAPRIN1, CCT2, CCT5, CCT6A, CFL1, CMPK1, COX4I1, COX6C, CPSF6, CRMP1, CRTC1, CSNK2A1, CTNNA2, DBT, DCLK1, DDX17, DDX3X, DDX5, DHX9, DLD, DLST, DNM1, DPYSL2, DPYSL3, DYNC1LI1, EDC4, EPB41L1, EWSR1, FASN, FLII, FUS, GLS…	131
Gastrointestinal Disease	gastrointestinal tract cancer	gastrointestinal tract cancer	8.12e-05	ACAT1, ACO2, ACOX3, APBA1, ARHGEF7, ATP1A1, ATP1A2, ATP1A3, ATP2A2, ATP2B2, ATP2B4, ATP6V0A1, ATP6V1E1, ATP6V1F, BASP1, BDNF, BSN, C1QB, C1QC, CACNA1A, CACNA1E, CAMK2D, CANX, CAPN1, CAPRIN1, CCT2, CCT5, CCT6A, CFL1, CMPK1, COX4I1, COX6C, CPSF6, CRMP1, CRTC1, CSNK2A1, CTNNA2, DBT, DCLK1, DDX17, DDX3X, DDX5, DHX9, DLD, DLST, DNM1, DPYSL2, DPYSL3, DYNC1LI1, EDC4, EPB41L1, EWSR1, FASN, FLII, FUS, GLS…	131
Organismal Injury and Abnormalities	gastrointestinal tract cancer	gastrointestinal tract cancer	8.12e-05	ACAT1, ACO2, ACOX3, APBA1, ARHGEF7, ATP1A1, ATP1A2, ATP1A3, ATP2A2, ATP2B2, ATP2B4, ATP6V0A1, ATP6V1E1, ATP6V1F, BASP1, BDNF, BSN, C1QB, C1QC, CACNA1A, CACNA1E, CAMK2D, CANX, CAPN1, CAPRIN1, CCT2, CCT5, CCT6A, CFL1, CMPK1, COX4I1, COX6C, CPSF6, CRMP1, CRTC1, CSNK2A1, CTNNA2, DBT, DCLK1, DDX17, DDX3X, DDX5, DHX9, DLD, DLST, DNM1, DPYSL2, DPYSL3, DYNC1LI1, EDC4, EPB41L1, EWSR1, FASN, FLII, FUS, GLS…	131
Infectious Diseases	infection	infection by RNA virus	8.16e-05	AP2B1, ATP5B, ATP6V0A1, ATP6V0D1, CACNA1A, CCT2, CRMP1, DDX3X, DHX9, DLST, DNM1, FLII, GABRA1, HMCN2, NDUFA10, PDIA6, PRKCA, RAB11B, RAB2A, SFXN3, SLC2A1, SNRPA, SPTBN1, WNK1	24
Cellular Function and Maintenance	engulfment	engulfment of cells	8.33e-05	ACTN4, ATP6V0D1, ATP6V1E1, ATP6V1F, C1QA, CD47, CKB, DNM1, GRIN1, HTT, NEDD4L, PRKCA, SFPQ, SNAP25, SYT1	15
Cancer	neuroendocrine lung tumor	neuroendocrine lung tumor	8.75e-05	ACTN4, CKB, IGF1, NTRK2, TUBB3, TUBB4A, TUBB4B, YWHAE	8
Endocrine System Disorders	neuroendocrine lung tumor	neuroendocrine lung tumor	8.75e-05	ACTN4, CKB, IGF1, NTRK2, TUBB3, TUBB4A, TUBB4B, YWHAE	8
Organismal Injury and Abnormalities	neuroendocrine lung tumor	neuroendocrine lung tumor	8.75e-05	ACTN4, CKB, IGF1, NTRK2, TUBB3, TUBB4A, TUBB4B, YWHAE	8
Respiratory Disease	neuroendocrine lung tumor	neuroendocrine lung tumor	8.75e-05	ACTN4, CKB, IGF1, NTRK2, TUBB3, TUBB4A, TUBB4B, YWHAE	8
Organismal Injury and Abnormalities	volume	volume of lesion	8.86e-05	BDNF, C1QA, DLD, HTT, NTRK2, PPIA, TGFB2	7
Tissue Morphology	volume	volume of lesion	8.86e-05	BDNF, C1QA, DLD, HTT, NTRK2, PPIA, TGFB2	7
Neurological Disease	peripheral neuropathy	peripheral neuropathy	8.94e-05	CACNA1A, CAPN1, DCTN2, HK1, HTR2A, MAG, SLC12A6, VCP, WNK1	9
Cell Morphology	formation	formation of dendritic spines	9.01e-05	ARHGEF7, BDNF, HTT, NTRK2, TNR	5
Cellular Assembly and Organization	formation	formation of dendritic spines	9.01e-05	ARHGEF7, BDNF, HTT, NTRK2, TNR	5
Cellular Development	formation	formation of dendritic spines	9.01e-05	ARHGEF7, BDNF, HTT, NTRK2, TNR	5
Cellular Function and Maintenance	formation	formation of dendritic spines	9.01e-05	ARHGEF7, BDNF, HTT, NTRK2, TNR	5
Cellular Growth and Proliferation	formation	formation of dendritic spines	9.01e-05	ARHGEF7, BDNF, HTT, NTRK2, TNR	5
Embryonic Development	formation	formation of dendritic spines	9.01e-05	ARHGEF7, BDNF, HTT, NTRK2, TNR	5
Nervous System Development and Function	formation	formation of dendritic spines	9.01e-05	ARHGEF7, BDNF, HTT, NTRK2, TNR	5
Tissue Development	formation	formation of dendritic spines	9.01e-05	ARHGEF7, BDNF, HTT, NTRK2, TNR	5
Behavior	memory consolidation	memory consolidation	9.11e-05	CRTC1, GRIA2, NTRK2, TRIM3	4
Nervous System Development and Function	memory consolidation	memory consolidation	9.11e-05	CRTC1, GRIA2, NTRK2, TRIM3	4
Molecular Transport	transport	transport of carboxylic acid	9.32e-05	ATP1A2, BDNF, GRIA2, IGF1, NTRK2, SLC1A3, SLC2A1	7
Cell Death and Survival	loss	loss of pyramidal neurons	9.72e-05	GRIK2, HTT, NTRK2	3
Cell-To-Cell Signaling and Interaction	action potential	action potential of intercellular junctions	9.72e-05	BDNF, NTRK2, SNAP25	3
Nervous System Development and Function	action potential	action potential of intercellular junctions	9.72e-05	BDNF, NTRK2, SNAP25	3
Nervous System Development and Function	loss	loss of pyramidal neurons	9.72e-05	GRIK2, HTT, NTRK2	3
Tissue Morphology	loss	loss of pyramidal neurons	9.72e-05	GRIK2, HTT, NTRK2	3
Cell Signaling	uptake	uptake of Ca2+	9.73e-05	ATP2A2, BDNF, CAMK2D, GRIA2, HTT, IGF1	6
Molecular Transport	uptake	uptake of Ca2+	9.73e-05	ATP2A2, BDNF, CAMK2D, GRIA2, HTT, IGF1	6
Vitamin and Mineral Metabolism	uptake	uptake of Ca2+	9.73e-05	ATP2A2, BDNF, CAMK2D, GRIA2, HTT, IGF1	6
Cancer	embryonal tumor	embryonal tumor	9.86e-05	BSN, CACNA1E, CSNK2A1, DDX1, DDX3X, EWSR1, FUS, HTT, IGF1, REST, STOML2, TUBB3, TUBB4A, TUBB4B	14
Cell-To-Cell Signaling and Interaction	synthesis	synthesis of neurotransmitter	9.86e-05	BDNF, SNAP25, SYT1, TGFB2, YWHAZ	5
Organismal Injury and Abnormalities	embryonal tumor	embryonal tumor	9.86e-05	BSN, CACNA1E, CSNK2A1, DDX1, DDX3X, EWSR1, FUS, HTT, IGF1, REST, STOML2, TUBB3, TUBB4A, TUBB4B	14
Psychological Disorders	generalized anxiety disorder	generalized anxiety disorder	9.86e-05	CACNA1A, GABRA1, GRIN1, GRM5, HTR2A	5
Small Molecule Biochemistry	synthesis	synthesis of neurotransmitter	9.86e-05	BDNF, SNAP25, SYT1, TGFB2, YWHAZ	5
Organismal Development	size	size of head	0.000101	BDNF, CKB, CKMT1A/CKMT1B, CSNK2A1, EPB41L1, HTT, IGF1, SLC12A6, SPTBN1, YWHAE	10
Cancer	pancreatic tumor	pancreatic tumor	0.000102	ARHGEF7, ATP1A2, ATP2B2, ATP2B4, ATP6V0A1, ATP6V0D1, BSN, CACNA1A, CACNA1E, CSNK2A1, CTNNA2, DCLK1, DDX1, DDX3X, DHX9, DLD, EDC4, FASN, GABRA1, GRIA1, GRID2, GRIK2, GRM1, GRM5, HTR2A, HTT, KIF21B, MDH2, NARS, NEFM, NLGN2, PITPNM2, PKM, PPIA, PRKCA, SEC23A, SIRT2, SLC1A2, SLC4A10, SLC8A2, SPTBN1, STK39, TGFB2, TNR, TRIM3, TRIO, TUBB3, TUBB4A, TUBB4B, USP24, WNK1, YWHAZ	52
Endocrine System Disorders	pancreatic tumor	pancreatic tumor	0.000102	ARHGEF7, ATP1A2, ATP2B2, ATP2B4, ATP6V0A1, ATP6V0D1, BSN, CACNA1A, CACNA1E, CSNK2A1, CTNNA2, DCLK1, DDX1, DDX3X, DHX9, DLD, EDC4, FASN, GABRA1, GRIA1, GRID2, GRIK2, GRM1, GRM5, HTR2A, HTT, KIF21B, MDH2, NARS, NEFM, NLGN2, PITPNM2, PKM, PPIA, PRKCA, SEC23A, SIRT2, SLC1A2, SLC4A10, SLC8A2, SPTBN1, STK39, TGFB2, TNR, TRIM3, TRIO, TUBB3, TUBB4A, TUBB4B, USP24, WNK1, YWHAZ	52
Gastrointestinal Disease	pancreatic tumor	pancreatic tumor	0.000102	ARHGEF7, ATP1A2, ATP2B2, ATP2B4, ATP6V0A1, ATP6V0D1, BSN, CACNA1A, CACNA1E, CSNK2A1, CTNNA2, DCLK1, DDX1, DDX3X, DHX9, DLD, EDC4, FASN, GABRA1, GRIA1, GRID2, GRIK2, GRM1, GRM5, HTR2A, HTT, KIF21B, MDH2, NARS, NEFM, NLGN2, PITPNM2, PKM, PPIA, PRKCA, SEC23A, SIRT2, SLC1A2, SLC4A10, SLC8A2, SPTBN1, STK39, TGFB2, TNR, TRIM3, TRIO, TUBB3, TUBB4A, TUBB4B, USP24, WNK1, YWHAZ	52
Organismal Injury and Abnormalities	pancreatic tumor	pancreatic tumor	0.000102	ARHGEF7, ATP1A2, ATP2B2, ATP2B4, ATP6V0A1, ATP6V0D1, BSN, CACNA1A, CACNA1E, CSNK2A1, CTNNA2, DCLK1, DDX1, DDX3X, DHX9, DLD, EDC4, FASN, GABRA1, GRIA1, GRID2, GRIK2, GRM1, GRM5, HTR2A, HTT, KIF21B, MDH2, NARS, NEFM, NLGN2, PITPNM2, PKM, PPIA, PRKCA, SEC23A, SIRT2, SLC1A2, SLC4A10, SLC8A2, SPTBN1, STK39, TGFB2, TNR, TRIM3, TRIO, TUBB3, TUBB4A, TUBB4B, USP24, WNK1, YWHAZ	52
Cancer	upper gastrointestinal tract tumor	upper gastrointestinal tract tumor	0.000104	ACOX3, APBA1, ATP2A2, ATP2B2, ATP6V1E1, BSN, C1QC, CACNA1A, CACNA1E, CANX, CAPN1, COX4I1, CRMP1, CRTC1, DBT, DDX3X, DPYSL3, EWSR1, FASN, FUS, GLS, GPR50, GRIA1, GRID2, GRIK2, GRM1, GRM5, HK1, LGI3, NEFM, NLGN2, NTRK2, PC, PKM, PPP1CA, PTN, SIRT2, SPTBN1, TRIO, TUBB3, TUBB4A, TUBB4B, USP24, VCP, WNK1	45
Cell Morphology	density	density of dendritic spines	0.000104	BDNF, CRMP1, HTT, IGF1, PACSIN1, TRIM3	6
Cellular Assembly and Organization	density	density of dendritic spines	0.000104	BDNF, CRMP1, HTT, IGF1, PACSIN1, TRIM3	6
Cellular Development	density	density of dendritic spines	0.000104	BDNF, CRMP1, HTT, IGF1, PACSIN1, TRIM3	6
Cellular Function and Maintenance	density	density of dendritic spines	0.000104	BDNF, CRMP1, HTT, IGF1, PACSIN1, TRIM3	6
Cellular Growth and Proliferation	density	density of dendritic spines	0.000104	BDNF, CRMP1, HTT, IGF1, PACSIN1, TRIM3	6
Embryonic Development	density	density of dendritic spines	0.000104	BDNF, CRMP1, HTT, IGF1, PACSIN1, TRIM3	6
Gastrointestinal Disease	upper gastrointestinal tract tumor	upper gastrointestinal tract tumor	0.000104	ACOX3, APBA1, ATP2A2, ATP2B2, ATP6V1E1, BSN, C1QC, CACNA1A, CACNA1E, CANX, CAPN1, COX4I1, CRMP1, CRTC1, DBT, DDX3X, DPYSL3, EWSR1, FASN, FUS, GLS, GPR50, GRIA1, GRID2, GRIK2, GRM1, GRM5, HK1, LGI3, NEFM, NLGN2, NTRK2, PC, PKM, PPP1CA, PTN, SIRT2, SPTBN1, TRIO, TUBB3, TUBB4A, TUBB4B, USP24, VCP, WNK1	45
Gastrointestinal Disease	vomiting	vomiting	0.000104	ATP1A1, ATP1A2, ATP1A3, GABRA1, GRIN1, HTR2A	6
Nervous System Development and Function	density	density of dendritic spines	0.000104	BDNF, CRMP1, HTT, IGF1, PACSIN1, TRIM3	6
Organismal Injury and Abnormalities	upper gastrointestinal tract tumor	upper gastrointestinal tract tumor	0.000104	ACOX3, APBA1, ATP2A2, ATP2B2, ATP6V1E1, BSN, C1QC, CACNA1A, CACNA1E, CANX, CAPN1, COX4I1, CRMP1, CRTC1, DBT, DDX3X, DPYSL3, EWSR1, FASN, FUS, GLS, GPR50, GRIA1, GRID2, GRIK2, GRM1, GRM5, HK1, LGI3, NEFM, NLGN2, NTRK2, PC, PKM, PPP1CA, PTN, SIRT2, SPTBN1, TRIO, TUBB3, TUBB4A, TUBB4B, USP24, VCP, WNK1	45
Tissue Development	density	density of dendritic spines	0.000104	BDNF, CRMP1, HTT, IGF1, PACSIN1, TRIM3	6
Tissue Morphology	density	density of dendritic spines	0.000104	BDNF, CRMP1, HTT, IGF1, PACSIN1, TRIM3	6
Cancer	adenocarcinoma	adenocarcinoma	0.000108	ACAT1, ACO2, ACOX3, ACTN4, APBA1, ARHGEF7, ATP1A1, ATP1A2, ATP1A3, ATP2A2, ATP2B2, ATP2B4, ATP6V0A1, ATP6V0D1, ATP6V1E1, ATP6V1F, BASP1, BDNF, BSN, C1QB, C1QC, CACNA1A, CACNA1E, CAMK2D, CANX, CAPN1, CAPRIN1, CCT2, CCT5, CCT6A, CD47, CKB, CMPK1, COX4I1, COX6C, CPSF6, CRMP1, CRTC1, CSNK2A1, CTNNA2, DBT, DCLK1, DDX1, DDX17, DDX3X, DDX5, DHX9, DLD, DLST, DNAJA3, DNM1, DPYSL2, DPYSL3, DYNC1LI1, EDC4, …	143
Cellular Assembly and Organization	exocytosis	exocytosis of vesicles	0.000108	APBA1, IGF1, REST, SNAP25, SYT1	5
Cellular Function and Maintenance	exocytosis	exocytosis of vesicles	0.000108	APBA1, IGF1, REST, SNAP25, SYT1	5
Cellular Function and Maintenance	paired-pulse facilitation	paired-pulse facilitation	0.000108	APBA1, BDNF, GRIK2, HTT, PTN	5
Molecular Transport	exocytosis	exocytosis of vesicles	0.000108	APBA1, IGF1, REST, SNAP25, SYT1	5
Organismal Injury and Abnormalities	adenocarcinoma	adenocarcinoma	0.000108	ACAT1, ACO2, ACOX3, ACTN4, APBA1, ARHGEF7, ATP1A1, ATP1A2, ATP1A3, ATP2A2, ATP2B2, ATP2B4, ATP6V0A1, ATP6V0D1, ATP6V1E1, ATP6V1F, BASP1, BDNF, BSN, C1QB, C1QC, CACNA1A, CACNA1E, CAMK2D, CANX, CAPN1, CAPRIN1, CCT2, CCT5, CCT6A, CD47, CKB, CMPK1, COX4I1, COX6C, CPSF6, CRMP1, CRTC1, CSNK2A1, CTNNA2, DBT, DCLK1, DDX1, DDX17, DDX3X, DDX5, DHX9, DLD, DLST, DNAJA3, DNM1, DPYSL2, DPYSL3, DYNC1LI1, EDC4, …	143
Tissue Morphology	loss	loss of neurons in central nervous system	0.000108	GRIK2, HTT, IGF1, NTRK2, SLC1A2	5
Cardiovascular System Development and Function	blood pressure	blood pressure	0.00011	ADORA3, ATP1A1, ATP1A2, ATP2A2, ATP2B4, BDNF, CD47, GRIN1, IGF1, NEDD4L, OXTR, STK39	12
Cell Death and Survival	apoptosis	apoptosis of neurons	0.00011	ATP1A2, BDNF, CACNA1A, CAPN1, CAPRIN1, GRIA2, GRID2, GRIK2, GRIN1, GRM1, GRM5, HTT, IGF1, NTRK2, TGFB2	15
Hematological System Development and Function	blood pressure	blood pressure	0.00011	ADORA3, ATP1A1, ATP1A2, ATP2A2, ATP2B4, BDNF, CD47, GRIN1, IGF1, NEDD4L, OXTR, STK39	12
Cellular Assembly and Organization	quantity	quantity of neurites	0.000111	BDNF, CANX, HTT, IGF1, NEFM, PACSIN1	6
Cellular Function and Maintenance	quantity	quantity of neurites	0.000111	BDNF, CANX, HTT, IGF1, NEFM, PACSIN1	6
Nervous System Development and Function	quantity	quantity of neurites	0.000111	BDNF, CANX, HTT, IGF1, NEFM, PACSIN1	6
Tissue Morphology	quantity	quantity of neurites	0.000111	BDNF, CANX, HTT, IGF1, NEFM, PACSIN1	6
Neurological Disease	damage	damage of brain	0.000115	BDNF, CD47, GABRA1, GRIN1, HTT, IGF1, SLC1A2, SLC1A3, SNAP25	9
Organismal Injury and Abnormalities	damage	damage of brain	0.000115	BDNF, CD47, GABRA1, GRIN1, HTT, IGF1, SLC1A2, SLC1A3, SNAP25	9
Cell Morphology	abnormal morphology	abnormal morphology of dendrites	0.000117	CAPRIN1, CD47, GRIA1, GRID2, NTRK2	5
Nervous System Development and Function	abnormal morphology	abnormal morphology of dendrites	0.000117	CAPRIN1, CD47, GRIA1, GRID2, NTRK2	5
Neurological Disease	abnormal morphology	abnormal morphology of dendrites	0.000117	CAPRIN1, CD47, GRIA1, GRID2, NTRK2	5
Tissue Morphology	abnormal morphology	abnormal morphology of dendrites	0.000117	CAPRIN1, CD47, GRIA1, GRID2, NTRK2	5
Cellular Assembly and Organization	abnormal quantity	abnormal quantity of synaptic vesicles	0.00012	DNM1, PACSIN1, STX1B, TNR	4
Nervous System Development and Function	abnormal quantity	abnormal quantity of synaptic vesicles	0.00012	DNM1, PACSIN1, STX1B, TNR	4
Tissue Morphology	abnormal quantity	abnormal quantity of synaptic vesicles	0.00012	DNM1, PACSIN1, STX1B, TNR	4
Cancer	lymphocytic neoplasm	lymphocytic neoplasm	0.000123	ADORA3, ATP1A2, CD47, CFL1, CTNNA2, EDC4, EWSR1, GABRA1, GNB1, GRIN1, HTR2A, HTT, IGF1, KIF21B, NARS, NDUFS1, NEDD4L, NTRK2, PC, PPFIA3, SIRT2, SLC12A6, SLC25A3, SLC4A10, SPTBN1, STMN2, STRN3, TGFB2, TRIM3, TRIO, TUBB3, TUBB4A, TUBB4B, VCP, WNK1, YWHAZ	36
Hematological Disease	lymphocytic neoplasm	lymphocytic neoplasm	0.000123	ADORA3, ATP1A2, CD47, CFL1, CTNNA2, EDC4, EWSR1, GABRA1, GNB1, GRIN1, HTR2A, HTT, IGF1, KIF21B, NARS, NDUFS1, NEDD4L, NTRK2, PC, PPFIA3, SIRT2, SLC12A6, SLC25A3, SLC4A10, SPTBN1, STMN2, STRN3, TGFB2, TRIM3, TRIO, TUBB3, TUBB4A, TUBB4B, VCP, WNK1, YWHAZ	36
Organismal Injury and Abnormalities	lymphocytic neoplasm	lymphocytic neoplasm	0.000123	ADORA3, ATP1A2, CD47, CFL1, CTNNA2, EDC4, EWSR1, GABRA1, GNB1, GRIN1, HTR2A, HTT, IGF1, KIF21B, NARS, NDUFS1, NEDD4L, NTRK2, PC, PPFIA3, SIRT2, SLC12A6, SLC25A3, SLC4A10, SPTBN1, STMN2, STRN3, TGFB2, TRIM3, TRIO, TUBB3, TUBB4A, TUBB4B, VCP, WNK1, YWHAZ	36
Cancer	gastroesophageal cancer	gastroesophageal cancer	0.000126	ACOX3, APBA1, ATP2B2, BSN, C1QC, CACNA1A, CACNA1E, CANX, CAPN1, COX4I1, CRMP1, CRTC1, DBT, DDX3X, DPYSL3, EWSR1, FASN, FUS, GLS, GPR50, GRIA1, GRID2, GRIK2, GRM1, GRM5, HK1, LGI3, NEFM, NTRK2, PC, PKM, PTN, SIRT2, SPTBN1, TRIO, TUBB3, TUBB4A, TUBB4B, USP24, VCP, WNK1	41
Cell Death and Survival	cell death	cell death of pheochromocytoma cell lines	0.000126	CACNA1A, DHX9, HTT, IGF1, PPIA, REST, VCP	7
Gastrointestinal Disease	gastroesophageal cancer	gastroesophageal cancer	0.000126	ACOX3, APBA1, ATP2B2, BSN, C1QC, CACNA1A, CACNA1E, CANX, CAPN1, COX4I1, CRMP1, CRTC1, DBT, DDX3X, DPYSL3, EWSR1, FASN, FUS, GLS, GPR50, GRIA1, GRID2, GRIK2, GRM1, GRM5, HK1, LGI3, NEFM, NTRK2, PC, PKM, PTN, SIRT2, SPTBN1, TRIO, TUBB3, TUBB4A, TUBB4B, USP24, VCP, WNK1	41
Organismal Injury and Abnormalities	gastroesophageal cancer	gastroesophageal cancer	0.000126	ACOX3, APBA1, ATP2B2, BSN, C1QC, CACNA1A, CACNA1E, CANX, CAPN1, COX4I1, CRMP1, CRTC1, DBT, DDX3X, DPYSL3, EWSR1, FASN, FUS, GLS, GPR50, GRIA1, GRID2, GRIK2, GRM1, GRM5, HK1, LGI3, NEFM, NTRK2, PC, PKM, PTN, SIRT2, SPTBN1, TRIO, TUBB3, TUBB4A, TUBB4B, USP24, VCP, WNK1	41
Cancer	malignant solid tumor	malignant solid tumor	0.000129	ACAT1, ACO2, ACOX3, ACTN4, ADORA3, APBA1, ARHGEF7, ATP1A1, ATP1A2, ATP1A3, ATP2A2, ATP2B2, ATP2B4, ATP5B, ATP5C1, ATP6V0A1, ATP6V0D1, ATP6V1E1, ATP6V1F, BASP1, BDNF, BSN, C1QB, C1QC, CACNA1A, CACNA1E, CAMK2D, CAMK2G, CANX, CAPN1, CAPRIN1, CCT2, CCT5, CCT6A, CD47, CFL1, CKB, CMPK1, COX4I1, COX5A, COX6C, CPSF6, CRMP1, CRTC1, CSNK2A1, CTNNA2, DBT, DCLK1, DDX1, DDX17, DDX3X, DDX5, DHX9, DLD, DLST, DN…	163
Cell Signaling	loading	loading of Ca2+	0.000129	ATP2A2, ATP2B2, PRKCA	3
Cell-To-Cell Signaling and Interaction	activation	activation of ganglion cells	0.000129	BDNF, MAG, NLGN2	3
Cellular Function and Maintenance	exocytosis	exocytosis by pheochromocytoma cell lines	0.000129	HTT, SRCIN1, SYT1	3
Molecular Transport	exocytosis	exocytosis by pheochromocytoma cell lines	0.000129	HTT, SRCIN1, SYT1	3
Molecular Transport	import	import of K+	0.000129	ATP1A1, ATP1A2, ATP1A3	3
Nervous System Development and Function	activation	activation of ganglion cells	0.000129	BDNF, MAG, NLGN2	3
Organismal Injury and Abnormalities	malignant solid tumor	malignant solid tumor	0.000129	ACAT1, ACO2, ACOX3, ACTN4, ADORA3, APBA1, ARHGEF7, ATP1A1, ATP1A2, ATP1A3, ATP2A2, ATP2B2, ATP2B4, ATP5B, ATP5C1, ATP6V0A1, ATP6V0D1, ATP6V1E1, ATP6V1F, BASP1, BDNF, BSN, C1QB, C1QC, CACNA1A, CACNA1E, CAMK2D, CAMK2G, CANX, CAPN1, CAPRIN1, CCT2, CCT5, CCT6A, CD47, CFL1, CKB, CMPK1, COX4I1, COX5A, COX6C, CPSF6, CRMP1, CRTC1, CSNK2A1, CTNNA2, DBT, DCLK1, DDX1, DDX17, DDX3X, DDX5, DHX9, DLD, DLST, DN…	163
Vitamin and Mineral Metabolism	loading	loading of Ca2+	0.000129	ATP2A2, ATP2B2, PRKCA	3
Cancer	small cell lung cancer	small cell lung cancer	0.000132	CKB, IGF1, NTRK2, TUBB3, TUBB4A, TUBB4B, YWHAE	7
Endocrine System Disorders	small cell lung cancer	small cell lung cancer	0.000132	CKB, IGF1, NTRK2, TUBB3, TUBB4A, TUBB4B, YWHAE	7
Organismal Injury and Abnormalities	small cell lung cancer	small cell lung cancer	0.000132	CKB, IGF1, NTRK2, TUBB3, TUBB4A, TUBB4B, YWHAE	7
Respiratory Disease	small cell lung cancer	small cell lung cancer	0.000132	CKB, IGF1, NTRK2, TUBB3, TUBB4A, TUBB4B, YWHAE	7
Cancer	gastro-esophageal carcinoma	gastro-esophageal carcinoma	0.000133	ACOX3, APBA1, ATP2B2, BSN, C1QC, CACNA1A, CACNA1E, CANX, CAPN1, COX4I1, CRMP1, DBT, DDX3X, DPYSL3, EWSR1, FASN, FUS, GLS, GPR50, GRIA1, GRID2, GRM1, GRM5, HK1, LGI3, NEFM, NTRK2, PC, PKM, PTN, SIRT2, SPTBN1, TRIO, USP24, VCP, WNK1	36
Gastrointestinal Disease	gastro-esophageal carcinoma	gastro-esophageal carcinoma	0.000133	ACOX3, APBA1, ATP2B2, BSN, C1QC, CACNA1A, CACNA1E, CANX, CAPN1, COX4I1, CRMP1, DBT, DDX3X, DPYSL3, EWSR1, FASN, FUS, GLS, GPR50, GRIA1, GRID2, GRM1, GRM5, HK1, LGI3, NEFM, NTRK2, PC, PKM, PTN, SIRT2, SPTBN1, TRIO, USP24, VCP, WNK1	36
Organismal Injury and Abnormalities	gastro-esophageal carcinoma	gastro-esophageal carcinoma	0.000133	ACOX3, APBA1, ATP2B2, BSN, C1QC, CACNA1A, CACNA1E, CANX, CAPN1, COX4I1, CRMP1, DBT, DDX3X, DPYSL3, EWSR1, FASN, FUS, GLS, GPR50, GRIA1, GRID2, GRM1, GRM5, HK1, LGI3, NEFM, NTRK2, PC, PKM, PTN, SIRT2, SPTBN1, TRIO, USP24, VCP, WNK1	36
Cancer	lymph node-positive breast cancer	lymph node-positive breast cancer	0.000137	HELB, TUBB3, TUBB4A, TUBB4B	4
Cardiovascular Disease	lymph node-positive breast cancer	lymph node-positive breast cancer	0.000137	HELB, TUBB3, TUBB4A, TUBB4B	4
Cell Death and Survival	cell death	cell death of hematopoietic cell lines	0.000137	DNAJA3, FUS, GLS, GRID2, HK1, IGF1, PPP2CA, SLC2A1, TGFB2, YWHAG	10
Cellular Assembly and Organization	endocytosis	endocytosis of synaptic vesicles	0.000137	AP2B1, CANX, DNM1, PACSIN1	4
Cellular Function and Maintenance	endocytosis	endocytosis of synaptic vesicles	0.000137	AP2B1, CANX, DNM1, PACSIN1	4
Cellular Movement	endocytosis	endocytosis of synaptic vesicles	0.000137	AP2B1, CANX, DNM1, PACSIN1	4
Hematological Disease	lymph node-positive breast cancer	lymph node-positive breast cancer	0.000137	HELB, TUBB3, TUBB4A, TUBB4B	4
Immunological Disease	lymph node-positive breast cancer	lymph node-positive breast cancer	0.000137	HELB, TUBB3, TUBB4A, TUBB4B	4
Nervous System Development and Function	endocytosis	endocytosis of synaptic vesicles	0.000137	AP2B1, CANX, DNM1, PACSIN1	4
Organismal Injury and Abnormalities	lymph node-positive breast cancer	lymph node-positive breast cancer	0.000137	HELB, TUBB3, TUBB4A, TUBB4B	4
Reproductive System Disease	lymph node-positive breast cancer	lymph node-positive breast cancer	0.000137	HELB, TUBB3, TUBB4A, TUBB4B	4
Cancer	adult solid tumor	adult solid tumor	0.000139	GRIN1, HTR2A, TUBB3, TUBB4A, TUBB4B	5
Organismal Injury and Abnormalities	adult solid tumor	adult solid tumor	0.000139	GRIN1, HTR2A, TUBB3, TUBB4A, TUBB4B	5
Behavior	posture	abnormal posture	0.000141	BDNF, CAPRIN1, DNM1, GABRA1, GRIA2, SLC12A5	6
Psychological Disorders	substance-related disorder	Substance-Related Disorders	0.000143	ADORA3, CACNA1A, GABRA1, GRIN1, GRM5, HTR2A, HTT, OXTR	8
Cell Death and Survival	apoptosis	apoptosis of neuroblastoma cell lines	0.000145	BDNF, CAPN1, DHX9, EWSR1, HTT, IGF1, YWHAE	7
Neurological Disease	damage	damage of nervous system	0.000149	BDNF, CD47, FUS, GABRA1, GRIN1, HTT, IGF1, SLC1A2, SLC1A3, SNAP25	10
Cancer	mammary tumor	mammary tumor	0.000153	ACTN4, ARHGEF7, ATP2B2, ATP2B4, ATP5C1, CACNA1A, CACNA1E, CKB, COX4I1, CRMP1, CSNK2A1, DCLK1, DDX17, DDX5, DYNC1LI1, FASN, FUS, GLS, GPR39, GRIK2, GRIN1, HELB, HTR2A, HTT, IGF1, NDUFA10, NEFM, NLGN2, NTRK2, PITPNM2, PKM, PRKCA, PRRT2, RAB11FIP5, SFPQ, SLC44A1, STRN3, TCP1, TGFB2, TRIM3, TRIO, TUBB3, TUBB4A, TUBB4B, VCP, YWHAQ, YWHAZ	47
Organismal Injury and Abnormalities	mammary tumor	mammary tumor	0.000153	ACTN4, ARHGEF7, ATP2B2, ATP2B4, ATP5C1, CACNA1A, CACNA1E, CKB, COX4I1, CRMP1, CSNK2A1, DCLK1, DDX17, DDX5, DYNC1LI1, FASN, FUS, GLS, GPR39, GRIK2, GRIN1, HELB, HTR2A, HTT, IGF1, NDUFA10, NEFM, NLGN2, NTRK2, PITPNM2, PKM, PRKCA, PRRT2, RAB11FIP5, SFPQ, SLC44A1, STRN3, TCP1, TGFB2, TRIM3, TRIO, TUBB3, TUBB4A, TUBB4B, VCP, YWHAQ, YWHAZ	47
Reproductive System Disease	mammary tumor	mammary tumor	0.000153	ACTN4, ARHGEF7, ATP2B2, ATP2B4, ATP5C1, CACNA1A, CACNA1E, CKB, COX4I1, CRMP1, CSNK2A1, DCLK1, DDX17, DDX5, DYNC1LI1, FASN, FUS, GLS, GPR39, GRIK2, GRIN1, HELB, HTR2A, HTT, IGF1, NDUFA10, NEFM, NLGN2, NTRK2, PITPNM2, PKM, PRKCA, PRRT2, RAB11FIP5, SFPQ, SLC44A1, STRN3, TCP1, TGFB2, TRIM3, TRIO, TUBB3, TUBB4A, TUBB4B, VCP, YWHAQ, YWHAZ	47
Cardiovascular Disease	supraventricular tachycardia	supraventricular tachycardia	0.000156	ADORA3, ATP1A1, ATP1A2, ATP1A3	4
Organismal Injury and Abnormalities	supraventricular tachycardia	supraventricular tachycardia	0.000156	ADORA3, ATP1A1, ATP1A2, ATP1A3	4
Cell Death and Survival	cell death	cell death of blood cells	0.000159	ACAT1, ADORA3, C1QA, CAMK2G, CD47, DNAJA3, FUS, GLS, GRID2, HK1, HTT, IGF1, PPIA, PRKCA, SLC2A1, SRCIN1, STOML2, TGFB2, YWHAG, YWHAZ	20
Organismal Injury and Abnormalities	backache	backache	0.000163	CACNA1A, GABRA1, GRIN1, HTR2A, SNAP25	5
Behavior	fear conditioning	fear conditioning	0.000166	GRM5, HTT, RAB11FIP5	3
Behavior	limb clasping	limb clasping	0.000166	BDNF, HTT, NTRK2	3
Cell Death and Survival	cytotoxicity	cytotoxicity of neurons	0.000166	GRIN1, HTT, IGF1	3
Cell Morphology	length	length of axons	0.000166	BDNF, DPYSL2, DPYSL3	3
Cellular Compromise	cytotoxicity	cytotoxicity of neurons	0.000166	GRIN1, HTT, IGF1	3
Cellular Function and Maintenance	length	length of axons	0.000166	BDNF, DPYSL2, DPYSL3	3
Nervous System Development and Function	cytotoxicity	cytotoxicity of neurons	0.000166	GRIN1, HTT, IGF1	3
Nervous System Development and Function	length	length of axons	0.000166	BDNF, DPYSL2, DPYSL3	3
Tissue Morphology	length	length of axons	0.000166	BDNF, DPYSL2, DPYSL3	3
Cardiovascular Disease	infarction	Infarction	0.000169	ADORA3, BDNF, C1QA, CD47, GABRA1, GRIA1, GRIN1, HTR2A, IGF1, PPIA, TUBB3, TUBB4A, TUBB4B	13
Cancer	digestive organ tumor	digestive organ tumor	0.000173	ACAT1, ACO2, ACOX3, APBA1, ARHGEF7, ATP1A1, ATP1A2, ATP1A3, ATP2A2, ATP2B2, ATP2B4, ATP5B, ATP6V0A1, ATP6V0D1, ATP6V1E1, ATP6V1F, BASP1, BDNF, BSN, C1QB, C1QC, CACNA1A, CACNA1E, CAMK2D, CAMK2G, CANX, CAPN1, CAPRIN1, CCT2, CCT5, CCT6A, CD47, CFL1, CMPK1, COX4I1, COX6C, CPSF6, CRMP1, CRTC1, CSNK2A1, CTNNA2, DBT, DCLK1, DDX1, DDX17, DDX3X, DDX5, DHX9, DLD, DLST, DNM1, DPYSL2, DPYSL3, DYNC1LI1, EDC4,…	146
Gastrointestinal Disease	digestive organ tumor	digestive organ tumor	0.000173	ACAT1, ACO2, ACOX3, APBA1, ARHGEF7, ATP1A1, ATP1A2, ATP1A3, ATP2A2, ATP2B2, ATP2B4, ATP5B, ATP6V0A1, ATP6V0D1, ATP6V1E1, ATP6V1F, BASP1, BDNF, BSN, C1QB, C1QC, CACNA1A, CACNA1E, CAMK2D, CAMK2G, CANX, CAPN1, CAPRIN1, CCT2, CCT5, CCT6A, CD47, CFL1, CMPK1, COX4I1, COX6C, CPSF6, CRMP1, CRTC1, CSNK2A1, CTNNA2, DBT, DCLK1, DDX1, DDX17, DDX3X, DDX5, DHX9, DLD, DLST, DNM1, DPYSL2, DPYSL3, DYNC1LI1, EDC4,…	146
Organismal Injury and Abnormalities	digestive organ tumor	digestive organ tumor	0.000173	ACAT1, ACO2, ACOX3, APBA1, ARHGEF7, ATP1A1, ATP1A2, ATP1A3, ATP2A2, ATP2B2, ATP2B4, ATP5B, ATP6V0A1, ATP6V0D1, ATP6V1E1, ATP6V1F, BASP1, BDNF, BSN, C1QB, C1QC, CACNA1A, CACNA1E, CAMK2D, CAMK2G, CANX, CAPN1, CAPRIN1, CCT2, CCT5, CCT6A, CD47, CFL1, CMPK1, COX4I1, COX6C, CPSF6, CRMP1, CRTC1, CSNK2A1, CTNNA2, DBT, DCLK1, DDX1, DDX17, DDX3X, DDX5, DHX9, DLD, DLST, DNM1, DPYSL2, DPYSL3, DYNC1LI1, EDC4,…	146
Organismal Injury and Abnormalities	degeneration	Organ Degeneration	0.000175	ACO2, ADORA3, BDNF, CACNA1A, CAPN1, CD47, GNB1, GRIA2, GRID2, GRIN1, HTR2A, HTT, IGF1, NTRK2, PITPNM2, SLC1A2, SLC1A3	17
Cell Death and Survival	loss	loss of sensory neurons	0.000176	ATP2B2, BDNF, NTRK2, SLC1A3	4
Nervous System Development and Function	loss	loss of sensory neurons	0.000176	ATP2B2, BDNF, NTRK2, SLC1A3	4
Neurological Disease	convulsion	convulsion	0.000176	ATP1A2, GABRA1, HTT, PRRT2	4
Tissue Morphology	loss	loss of sensory neurons	0.000176	ATP2B2, BDNF, NTRK2, SLC1A3	4
Neurological Disease	post-traumatic stress disorder	post-traumatic stress disorder	0.000179	CACNA1A, GABRA1, GRIN1, HTR2A, OXTR, STRN3	6
Psychological Disorders	post-traumatic stress disorder	post-traumatic stress disorder	0.000179	CACNA1A, GABRA1, GRIN1, HTR2A, OXTR, STRN3	6
Molecular Transport	secretion	secretion of protein	0.00018	ADGRL2, CANX, IGF1, PPIA, SEC23A, SRCIN1, SYT1, TGFB2	8
Protein Trafficking	secretion	secretion of protein	0.00018	ADGRL2, CANX, IGF1, PPIA, SEC23A, SRCIN1, SYT1, TGFB2	8
Cell-To-Cell Signaling and Interaction	activation	activation of neurons	0.000189	BDNF, CACNA1A, GABRA1, HTT, MAG, NLGN2	6
Nervous System Development and Function	activation	activation of neurons	0.000189	BDNF, CACNA1A, GABRA1, HTT, MAG, NLGN2	6
Cell Death and Survival	cell death	cell death of immune cells	0.000191	ACAT1, ADORA3, C1QA, CAMK2G, CD47, DNAJA3, FUS, GLS, GRID2, HK1, HTT, IGF1, PRKCA, SLC2A1, SRCIN1, STOML2, TGFB2, YWHAG, YWHAZ	19
Nervous System Development and Function	size	size of forebrain	0.000191	BDNF, CSNK2A1, HTT, IGF1, SLC12A6	5
Organ Morphology	size	size of forebrain	0.000191	BDNF, CSNK2A1, HTT, IGF1, SLC12A6	5
Organismal Development	size	size of forebrain	0.000191	BDNF, CSNK2A1, HTT, IGF1, SLC12A6	5
Cellular Function and Maintenance	homeostasis	homeostasis of chloride	0.000198	CACNA1A, CKB, SLC12A5, STK39	4
Small Molecule Biochemistry	homeostasis	homeostasis of chloride	0.000198	CACNA1A, CKB, SLC12A5, STK39	4
Cardiovascular Disease	sickle cell anemia	sickle cell anemia	0.0002	ATP6V1E1, GRIN1, NTRK2, SLC12A6, STRN3, TRIO	6
Connective Tissue Disorders	sickle cell anemia	sickle cell anemia	0.0002	ATP6V1E1, GRIN1, NTRK2, SLC12A6, STRN3, TRIO	6
Hematological Disease	sickle cell anemia	sickle cell anemia	0.0002	ATP6V1E1, GRIN1, NTRK2, SLC12A6, STRN3, TRIO	6
Hereditary Disorder	sickle cell anemia	sickle cell anemia	0.0002	ATP6V1E1, GRIN1, NTRK2, SLC12A6, STRN3, TRIO	6
Organismal Injury and Abnormalities	sickle cell anemia	sickle cell anemia	0.0002	ATP6V1E1, GRIN1, NTRK2, SLC12A6, STRN3, TRIO	6
Cancer	metastasis	metastasis of lymph node	0.000206	FUS, HELB, TUBB3, TUBB4A, TUBB4B	5
Cardiovascular Disease	metastasis	metastasis of lymph node	0.000206	FUS, HELB, TUBB3, TUBB4A, TUBB4B	5
Hematological Disease	metastasis	metastasis of lymph node	0.000206	FUS, HELB, TUBB3, TUBB4A, TUBB4B	5
Immunological Disease	metastasis	metastasis of lymph node	0.000206	FUS, HELB, TUBB3, TUBB4A, TUBB4B	5
Organismal Injury and Abnormalities	metastasis	metastasis of lymph node	0.000206	FUS, HELB, TUBB3, TUBB4A, TUBB4B	5
Cell Death and Survival	cell death	cell death of B-lymphocyte derived cell lines	0.000209	GLS, GRID2, HK1, IGF1, SLC2A1, TGFB2, YWHAG	7
Cancer	advanced testicular carcinoma	advanced testicular carcinoma	0.00021	TUBB3, TUBB4A, TUBB4B	3
Cancer	ALK fusion positive CD20 positive diffuse large B-cell non-Hodgkin lymphoma	ALK fusion positive CD20 positive diffuse large B-cell non-Hodgkin lymphoma	0.00021	TUBB3, TUBB4A, TUBB4B	3
Cancer	bladder cancer	relapsed bladder cancer	0.00021	TUBB3, TUBB4A, TUBB4B	3
Cancer	CD20 positive CD30 positive anaplastic diffuse large B cell lymphoma	CD20 positive CD30 positive anaplastic diffuse large B cell lymphoma	0.00021	TUBB3, TUBB4A, TUBB4B	3
Cancer	CD20 positive centroblastic lymphoma	CD20 positive centroblastic lymphoma	0.00021	TUBB3, TUBB4A, TUBB4B	3
Cancer	CD20 positive immunoblastic diffuse large B-cell lymphoma	CD20 positive immunoblastic diffuse large B-cell lymphoma	0.00021	TUBB3, TUBB4A, TUBB4B	3
Cancer	CD20 positive intravascular diffuse large B-cell lymphoma	CD20 positive intravascular diffuse large B-cell lymphoma	0.00021	TUBB3, TUBB4A, TUBB4B	3
Cancer	CD20 positive plasmablastic lymphoma	CD20 positive plasmablastic lymphoma	0.00021	TUBB3, TUBB4A, TUBB4B	3
Cancer	CD20 positive primary cutaneous diffuse large B-cell lymphoma	CD20 positive primary cutaneous diffuse large B-cell lymphoma	0.00021	TUBB3, TUBB4A, TUBB4B	3
Cancer	CD20 positive primary effusion lymphoma	CD20 positive primary effusion lymphoma	0.00021	TUBB3, TUBB4A, TUBB4B	3
Cancer	CD20 positive primary mediastinal diffuse large B-cell lymphoma	CD20 positive primary mediastinal diffuse large B-cell lymphoma	0.00021	TUBB3, TUBB4A, TUBB4B	3
Cancer	CD20 positive T-cell/histiocyte rich diffuse large B-cell lymphoma	CD20 positive T-cell/histiocyte rich diffuse large B-cell lymphoma	0.00021	TUBB3, TUBB4A, TUBB4B	3
Cancer	CD20 positive transformed indolent non-Hodgkin lymphoma	CD20 positive transformed indolent non-Hodgkin lymphoma	0.00021	TUBB3, TUBB4A, TUBB4B	3
Cancer	HER2 negative hormone receptor negative breast cancer	locally recurrent HER2 negative hormone receptor negative breast cancer	0.00021	TUBB3, TUBB4A, TUBB4B	3
Cancer	HER2 negative hormone receptor negative breast carcinoma	locally recurrent HER2 negative hormone receptor negative breast carcinoma	0.00021	TUBB3, TUBB4A, TUBB4B	3
Cancer	HER2 negative invasive breast adenocarcinoma	stage 3c HER2 negative invasive breast adenocarcinoma	0.00021	TUBB3, TUBB4A, TUBB4B	3
Cancer	HER2 negative invasive breast adenocarcinoma	stage 4 HER2 negative invasive breast adenocarcinoma	0.00021	TUBB3, TUBB4A, TUBB4B	3
Cancer	HER2 negative invasive breast cancer	stage 3c HER2 negative invasive breast cancer	0.00021	TUBB3, TUBB4A, TUBB4B	3
Cancer	histiocytic lymphoma	histiocytic lymphoma	0.00021	TUBB3, TUBB4A, TUBB4B	3
Cancer	Letterer-Siwe disease	Letterer-Siwe disease	0.00021	TUBB3, TUBB4A, TUBB4B	3
Cancer	liposarcoma	metastatic liposarcoma	0.00021	TUBB3, TUBB4A, TUBB4B	3
Cancer	liposarcoma	unresectable liposarcoma	0.00021	TUBB3, TUBB4A, TUBB4B	3
Cancer	lymphosarcoma	lymphosarcoma	0.00021	TUBB3, TUBB4A, TUBB4B	3
Cancer	malignant pheochromocytoma	metastatic malignant pheochromocytoma	0.00021	TUBB3, TUBB4A, TUBB4B	3
Cancer	multiple myeloma	multiple myeloma	0.00021	ATP6V1E1, BDNF, GRIN1, HTR2A, IGF1, NTRK2, PDIA6, STRN3, TRIO, YWHAZ	10
Cancer	teratocarcinoma	teratocarcinoma	0.00021	TUBB3, TUBB4A, TUBB4B	3
Cancer	unresectable, advanced non-small cell lung cancer	unresectable, advanced non-small cell lung cancer	0.00021	TUBB3, TUBB4A, TUBB4B	3
Cancer	urothelial transitional cell carcinoma	advanced urothelial transitional cell carcinoma	0.00021	TUBB3, TUBB4A, TUBB4B	3
Cancer	urothelial transitional cell carcinoma	metastatic urothelial transitional cell carcinoma	0.00021	TUBB3, TUBB4A, TUBB4B	3
Cardiovascular Disease	CD20 positive intravascular diffuse large B-cell lymphoma	CD20 positive intravascular diffuse large B-cell lymphoma	0.00021	TUBB3, TUBB4A, TUBB4B	3
Cell Death and Survival	loss	loss of ganglion cells	0.00021	BDNF, IGF1, NTRK2	3
Cell-To-Cell Signaling and Interaction	excitation	excitation of pyramidal neurons	0.00021	BDNF, GRM1, HTR2A	3
Cell-To-Cell Signaling and Interaction	GABA-mediated receptor currents	GABA-mediated receptor currents	0.00021	GABRA1, GRID2, STX1B	3
Cellular Function and Maintenance	endocytosis	endocytosis by neurons	0.00021	DNM1, GRIN1, HTT	3
Cellular Growth and Proliferation	excitation	excitation of pyramidal neurons	0.00021	BDNF, GRM1, HTR2A	3
Connective Tissue Disorders	liposarcoma	metastatic liposarcoma	0.00021	TUBB3, TUBB4A, TUBB4B	3
Connective Tissue Disorders	liposarcoma	unresectable liposarcoma	0.00021	TUBB3, TUBB4A, TUBB4B	3
Dermatological Diseases and Conditions	CD20 positive primary cutaneous diffuse large B-cell lymphoma	CD20 positive primary cutaneous diffuse large B-cell lymphoma	0.00021	TUBB3, TUBB4A, TUBB4B	3
Endocrine System Disorders	advanced testicular carcinoma	advanced testicular carcinoma	0.00021	TUBB3, TUBB4A, TUBB4B	3
Endocrine System Disorders	malignant pheochromocytoma	metastatic malignant pheochromocytoma	0.00021	TUBB3, TUBB4A, TUBB4B	3
Hematological Disease	ALK fusion positive CD20 positive diffuse large B-cell non-Hodgkin lymphoma	ALK fusion positive CD20 positive diffuse large B-cell non-Hodgkin lymphoma	0.00021	TUBB3, TUBB4A, TUBB4B	3
Hematological Disease	CD20 positive CD30 positive anaplastic diffuse large B cell lymphoma	CD20 positive CD30 positive anaplastic diffuse large B cell lymphoma	0.00021	TUBB3, TUBB4A, TUBB4B	3
Hematological Disease	CD20 positive centroblastic lymphoma	CD20 positive centroblastic lymphoma	0.00021	TUBB3, TUBB4A, TUBB4B	3
Hematological Disease	CD20 positive immunoblastic diffuse large B-cell lymphoma	CD20 positive immunoblastic diffuse large B-cell lymphoma	0.00021	TUBB3, TUBB4A, TUBB4B	3
Hematological Disease	CD20 positive intravascular diffuse large B-cell lymphoma	CD20 positive intravascular diffuse large B-cell lymphoma	0.00021	TUBB3, TUBB4A, TUBB4B	3
Hematological Disease	CD20 positive plasmablastic lymphoma	CD20 positive plasmablastic lymphoma	0.00021	TUBB3, TUBB4A, TUBB4B	3
Hematological Disease	CD20 positive primary cutaneous diffuse large B-cell lymphoma	CD20 positive primary cutaneous diffuse large B-cell lymphoma	0.00021	TUBB3, TUBB4A, TUBB4B	3
Hematological Disease	CD20 positive primary effusion lymphoma	CD20 positive primary effusion lymphoma	0.00021	TUBB3, TUBB4A, TUBB4B	3
Hematological Disease	CD20 positive primary mediastinal diffuse large B-cell lymphoma	CD20 positive primary mediastinal diffuse large B-cell lymphoma	0.00021	TUBB3, TUBB4A, TUBB4B	3
Hematological Disease	CD20 positive T-cell/histiocyte rich diffuse large B-cell lymphoma	CD20 positive T-cell/histiocyte rich diffuse large B-cell lymphoma	0.00021	TUBB3, TUBB4A, TUBB4B	3
Hematological Disease	CD20 positive transformed indolent non-Hodgkin lymphoma	CD20 positive transformed indolent non-Hodgkin lymphoma	0.00021	TUBB3, TUBB4A, TUBB4B	3
Hematological Disease	histiocytic lymphoma	histiocytic lymphoma	0.00021	TUBB3, TUBB4A, TUBB4B	3
Hematological Disease	Letterer-Siwe disease	Letterer-Siwe disease	0.00021	TUBB3, TUBB4A, TUBB4B	3
Hematological Disease	lymphosarcoma	lymphosarcoma	0.00021	TUBB3, TUBB4A, TUBB4B	3
Hematological Disease	multiple myeloma	multiple myeloma	0.00021	ATP6V1E1, BDNF, GRIN1, HTR2A, IGF1, NTRK2, PDIA6, STRN3, TRIO, YWHAZ	10
Immunological Disease	ALK fusion positive CD20 positive diffuse large B-cell non-Hodgkin lymphoma	ALK fusion positive CD20 positive diffuse large B-cell non-Hodgkin lymphoma	0.00021	TUBB3, TUBB4A, TUBB4B	3
Immunological Disease	CD20 positive CD30 positive anaplastic diffuse large B cell lymphoma	CD20 positive CD30 positive anaplastic diffuse large B cell lymphoma	0.00021	TUBB3, TUBB4A, TUBB4B	3
Immunological Disease	CD20 positive centroblastic lymphoma	CD20 positive centroblastic lymphoma	0.00021	TUBB3, TUBB4A, TUBB4B	3
Immunological Disease	CD20 positive immunoblastic diffuse large B-cell lymphoma	CD20 positive immunoblastic diffuse large B-cell lymphoma	0.00021	TUBB3, TUBB4A, TUBB4B	3
Immunological Disease	CD20 positive intravascular diffuse large B-cell lymphoma	CD20 positive intravascular diffuse large B-cell lymphoma	0.00021	TUBB3, TUBB4A, TUBB4B	3
Immunological Disease	CD20 positive plasmablastic lymphoma	CD20 positive plasmablastic lymphoma	0.00021	TUBB3, TUBB4A, TUBB4B	3
Immunological Disease	CD20 positive primary cutaneous diffuse large B-cell lymphoma	CD20 positive primary cutaneous diffuse large B-cell lymphoma	0.00021	TUBB3, TUBB4A, TUBB4B	3
Immunological Disease	CD20 positive primary effusion lymphoma	CD20 positive primary effusion lymphoma	0.00021	TUBB3, TUBB4A, TUBB4B	3
Immunological Disease	CD20 positive primary mediastinal diffuse large B-cell lymphoma	CD20 positive primary mediastinal diffuse large B-cell lymphoma	0.00021	TUBB3, TUBB4A, TUBB4B	3
Immunological Disease	CD20 positive T-cell/histiocyte rich diffuse large B-cell lymphoma	CD20 positive T-cell/histiocyte rich diffuse large B-cell lymphoma	0.00021	TUBB3, TUBB4A, TUBB4B	3
Immunological Disease	CD20 positive transformed indolent non-Hodgkin lymphoma	CD20 positive transformed indolent non-Hodgkin lymphoma	0.00021	TUBB3, TUBB4A, TUBB4B	3
Immunological Disease	histiocytic lymphoma	histiocytic lymphoma	0.00021	TUBB3, TUBB4A, TUBB4B	3
Immunological Disease	Letterer-Siwe disease	Letterer-Siwe disease	0.00021	TUBB3, TUBB4A, TUBB4B	3
Immunological Disease	lymphosarcoma	lymphosarcoma	0.00021	TUBB3, TUBB4A, TUBB4B	3
Immunological Disease	multiple myeloma	multiple myeloma	0.00021	ATP6V1E1, BDNF, GRIN1, HTR2A, IGF1, NTRK2, PDIA6, STRN3, TRIO, YWHAZ	10
Nervous System Development and Function	excitation	excitation of pyramidal neurons	0.00021	BDNF, GRM1, HTR2A	3
Nervous System Development and Function	GABA-mediated receptor currents	GABA-mediated receptor currents	0.00021	GABRA1, GRID2, STX1B	3
Nervous System Development and Function	loss	loss of ganglion cells	0.00021	BDNF, IGF1, NTRK2	3
Neurological Disease	malignant pheochromocytoma	metastatic malignant pheochromocytoma	0.00021	TUBB3, TUBB4A, TUBB4B	3
Organismal Injury and Abnormalities	advanced testicular carcinoma	advanced testicular carcinoma	0.00021	TUBB3, TUBB4A, TUBB4B	3
Organismal Injury and Abnormalities	ALK fusion positive CD20 positive diffuse large B-cell non-Hodgkin lymphoma	ALK fusion positive CD20 positive diffuse large B-cell non-Hodgkin lymphoma	0.00021	TUBB3, TUBB4A, TUBB4B	3
Organismal Injury and Abnormalities	bladder cancer	relapsed bladder cancer	0.00021	TUBB3, TUBB4A, TUBB4B	3
Organismal Injury and Abnormalities	CD20 positive CD30 positive anaplastic diffuse large B cell lymphoma	CD20 positive CD30 positive anaplastic diffuse large B cell lymphoma	0.00021	TUBB3, TUBB4A, TUBB4B	3
Organismal Injury and Abnormalities	CD20 positive centroblastic lymphoma	CD20 positive centroblastic lymphoma	0.00021	TUBB3, TUBB4A, TUBB4B	3
Organismal Injury and Abnormalities	CD20 positive immunoblastic diffuse large B-cell lymphoma	CD20 positive immunoblastic diffuse large B-cell lymphoma	0.00021	TUBB3, TUBB4A, TUBB4B	3
Organismal Injury and Abnormalities	CD20 positive intravascular diffuse large B-cell lymphoma	CD20 positive intravascular diffuse large B-cell lymphoma	0.00021	TUBB3, TUBB4A, TUBB4B	3
Organismal Injury and Abnormalities	CD20 positive plasmablastic lymphoma	CD20 positive plasmablastic lymphoma	0.00021	TUBB3, TUBB4A, TUBB4B	3
Organismal Injury and Abnormalities	CD20 positive primary cutaneous diffuse large B-cell lymphoma	CD20 positive primary cutaneous diffuse large B-cell lymphoma	0.00021	TUBB3, TUBB4A, TUBB4B	3
Organismal Injury and Abnormalities	CD20 positive primary effusion lymphoma	CD20 positive primary effusion lymphoma	0.00021	TUBB3, TUBB4A, TUBB4B	3
Organismal Injury and Abnormalities	CD20 positive primary mediastinal diffuse large B-cell lymphoma	CD20 positive primary mediastinal diffuse large B-cell lymphoma	0.00021	TUBB3, TUBB4A, TUBB4B	3
Organismal Injury and Abnormalities	CD20 positive T-cell/histiocyte rich diffuse large B-cell lymphoma	CD20 positive T-cell/histiocyte rich diffuse large B-cell lymphoma	0.00021	TUBB3, TUBB4A, TUBB4B	3
Organismal Injury and Abnormalities	CD20 positive transformed indolent non-Hodgkin lymphoma	CD20 positive transformed indolent non-Hodgkin lymphoma	0.00021	TUBB3, TUBB4A, TUBB4B	3
Organismal Injury and Abnormalities	HER2 negative hormone receptor negative breast cancer	locally recurrent HER2 negative hormone receptor negative breast cancer	0.00021	TUBB3, TUBB4A, TUBB4B	3
Organismal Injury and Abnormalities	HER2 negative hormone receptor negative breast carcinoma	locally recurrent HER2 negative hormone receptor negative breast carcinoma	0.00021	TUBB3, TUBB4A, TUBB4B	3
Organismal Injury and Abnormalities	HER2 negative invasive breast adenocarcinoma	stage 3c HER2 negative invasive breast adenocarcinoma	0.00021	TUBB3, TUBB4A, TUBB4B	3
Organismal Injury and Abnormalities	HER2 negative invasive breast adenocarcinoma	stage 4 HER2 negative invasive breast adenocarcinoma	0.00021	TUBB3, TUBB4A, TUBB4B	3
Organismal Injury and Abnormalities	HER2 negative invasive breast cancer	stage 3c HER2 negative invasive breast cancer	0.00021	TUBB3, TUBB4A, TUBB4B	3
Organismal Injury and Abnormalities	histiocytic lymphoma	histiocytic lymphoma	0.00021	TUBB3, TUBB4A, TUBB4B	3
Organismal Injury and Abnormalities	Letterer-Siwe disease	Letterer-Siwe disease	0.00021	TUBB3, TUBB4A, TUBB4B	3
Organismal Injury and Abnormalities	liposarcoma	metastatic liposarcoma	0.00021	TUBB3, TUBB4A, TUBB4B	3
Organismal Injury and Abnormalities	liposarcoma	unresectable liposarcoma	0.00021	TUBB3, TUBB4A, TUBB4B	3
Organismal Injury and Abnormalities	lymphosarcoma	lymphosarcoma	0.00021	TUBB3, TUBB4A, TUBB4B	3
Organismal Injury and Abnormalities	malignant pheochromocytoma	metastatic malignant pheochromocytoma	0.00021	TUBB3, TUBB4A, TUBB4B	3
Organismal Injury and Abnormalities	multiple myeloma	multiple myeloma	0.00021	ATP6V1E1, BDNF, GRIN1, HTR2A, IGF1, NTRK2, PDIA6, STRN3, TRIO, YWHAZ	10
Organismal Injury and Abnormalities	teratocarcinoma	teratocarcinoma	0.00021	TUBB3, TUBB4A, TUBB4B	3
Organismal Injury and Abnormalities	unresectable, advanced non-small cell lung cancer	unresectable, advanced non-small cell lung cancer	0.00021	TUBB3, TUBB4A, TUBB4B	3
Organismal Injury and Abnormalities	urothelial transitional cell carcinoma	advanced urothelial transitional cell carcinoma	0.00021	TUBB3, TUBB4A, TUBB4B	3
Organismal Injury and Abnormalities	urothelial transitional cell carcinoma	metastatic urothelial transitional cell carcinoma	0.00021	TUBB3, TUBB4A, TUBB4B	3
Renal and Urological Disease	bladder cancer	relapsed bladder cancer	0.00021	TUBB3, TUBB4A, TUBB4B	3
Renal and Urological Disease	urothelial transitional cell carcinoma	advanced urothelial transitional cell carcinoma	0.00021	TUBB3, TUBB4A, TUBB4B	3
Renal and Urological Disease	urothelial transitional cell carcinoma	metastatic urothelial transitional cell carcinoma	0.00021	TUBB3, TUBB4A, TUBB4B	3
Reproductive System Disease	advanced testicular carcinoma	advanced testicular carcinoma	0.00021	TUBB3, TUBB4A, TUBB4B	3
Reproductive System Disease	HER2 negative hormone receptor negative breast cancer	locally recurrent HER2 negative hormone receptor negative breast cancer	0.00021	TUBB3, TUBB4A, TUBB4B	3
Reproductive System Disease	HER2 negative hormone receptor negative breast carcinoma	locally recurrent HER2 negative hormone receptor negative breast carcinoma	0.00021	TUBB3, TUBB4A, TUBB4B	3
Reproductive System Disease	HER2 negative invasive breast adenocarcinoma	stage 3c HER2 negative invasive breast adenocarcinoma	0.00021	TUBB3, TUBB4A, TUBB4B	3
Reproductive System Disease	HER2 negative invasive breast adenocarcinoma	stage 4 HER2 negative invasive breast adenocarcinoma	0.00021	TUBB3, TUBB4A, TUBB4B	3
Reproductive System Disease	HER2 negative invasive breast cancer	stage 3c HER2 negative invasive breast cancer	0.00021	TUBB3, TUBB4A, TUBB4B	3
Reproductive System Disease	teratocarcinoma	teratocarcinoma	0.00021	TUBB3, TUBB4A, TUBB4B	3
Respiratory Disease	unresectable, advanced non-small cell lung cancer	unresectable, advanced non-small cell lung cancer	0.00021	TUBB3, TUBB4A, TUBB4B	3
Tissue Morphology	loss	loss of ganglion cells	0.00021	BDNF, IGF1, NTRK2	3
Behavior	contextual conditioning	contextual conditioning	0.000212	BDNF, GRIA1, GRIK2, GRM1, GRM5, KCNAB2	6
Cellular Movement	migration	migration of brain cells	0.000212	BDNF, CTNNA2, DCLK1, PTN, TNR, TRIO	6
Cancer	digestive system cancer	digestive system cancer	0.000214	ACAT1, ACO2, ACOX3, APBA1, ARHGEF7, ATP1A1, ATP1A2, ATP1A3, ATP2A2, ATP2B2, ATP2B4, ATP5B, ATP6V0A1, ATP6V0D1, ATP6V1E1, ATP6V1F, BASP1, BDNF, BSN, C1QB, C1QC, CACNA1A, CACNA1E, CAMK2D, CAMK2G, CANX, CAPN1, CAPRIN1, CCT2, CCT5, CCT6A, CD47, CFL1, CMPK1, COX4I1, COX6C, CPSF6, CRMP1, CRTC1, CSNK2A1, CTNNA2, DBT, DCLK1, DDX1, DDX17, DDX3X, DDX5, DHX9, DLD, DLST, DNM1, DPYSL2, DPYSL3, DYNC1LI1, EDC4,…	145
Gastrointestinal Disease	digestive system cancer	digestive system cancer	0.000214	ACAT1, ACO2, ACOX3, APBA1, ARHGEF7, ATP1A1, ATP1A2, ATP1A3, ATP2A2, ATP2B2, ATP2B4, ATP5B, ATP6V0A1, ATP6V0D1, ATP6V1E1, ATP6V1F, BASP1, BDNF, BSN, C1QB, C1QC, CACNA1A, CACNA1E, CAMK2D, CAMK2G, CANX, CAPN1, CAPRIN1, CCT2, CCT5, CCT6A, CD47, CFL1, CMPK1, COX4I1, COX6C, CPSF6, CRMP1, CRTC1, CSNK2A1, CTNNA2, DBT, DCLK1, DDX1, DDX17, DDX3X, DDX5, DHX9, DLD, DLST, DNM1, DPYSL2, DPYSL3, DYNC1LI1, EDC4,…	145
Organismal Injury and Abnormalities	digestive system cancer	digestive system cancer	0.000214	ACAT1, ACO2, ACOX3, APBA1, ARHGEF7, ATP1A1, ATP1A2, ATP1A3, ATP2A2, ATP2B2, ATP2B4, ATP5B, ATP6V0A1, ATP6V0D1, ATP6V1E1, ATP6V1F, BASP1, BDNF, BSN, C1QB, C1QC, CACNA1A, CACNA1E, CAMK2D, CAMK2G, CANX, CAPN1, CAPRIN1, CCT2, CCT5, CCT6A, CD47, CFL1, CMPK1, COX4I1, COX6C, CPSF6, CRMP1, CRTC1, CSNK2A1, CTNNA2, DBT, DCLK1, DDX1, DDX17, DDX3X, DDX5, DHX9, DLD, DLST, DNM1, DPYSL2, DPYSL3, DYNC1LI1, EDC4,…	145
Behavior	executive functioning	executive functioning	0.000218	BDNF, HTT	2
Cancer	pelvic tumor	pelvic tumor	0.000218	ACTN4, APBA1, ATP1A2, ATP2B4, BSN, C1QC, CACNA1A, CACNA1E, CAMK2G, CCT2, CCT5, CCT6A, CD47, CKB, COX5A, CRMP1, CSNK2A1, CTNNA2, DCLK1, DDX1, DDX3X, DHX9, DLST, DNAJA3, EDC4, FASN, FLII, FUS, GABRA1, GLS, GPM6A, GPR39, GRIA1, GRIA2, GRIK2, GRM1, GRM5, HELB, HK1, HTR2A, IGF1, INA, KCNAB2, KIF21B, LGI3, MAG, NDUFA9, NDUFS1, NEFM, NETO2, NTRK2, PC, PDIA6, PITPNM2, PKM, PPFIA3, PPP2CA, PRKCA, PTN, RAB…	85
Cell Death and Survival	survival	survival of medium spiny neurons	0.000218	BDNF, HTT	2
Cell Morphology	sprouting	sprouting of serotonergic neurons	0.000218	BDNF, NTRK2	2
Cell Signaling	metabotropic glutamate receptor, phospholipase C activating pathway	metabotropic glutamate receptor, phospholipase C activating pathway	0.000218	GRM1, GRM5	2
Cell-To-Cell Signaling and Interaction	excitatory postsynaptic potential	excitatory postsynaptic potential of synapse	0.000218	BDNF, NTRK2	2
Cell-To-Cell Signaling and Interaction	long term depression	long term depression of dopaminergic neurons	0.000218	BDNF, NTRK2	2
Cell-To-Cell Signaling and Interaction	long term depression	long term depression of medium spiny neurons	0.000218	BDNF, GRM5	2
Cell-To-Cell Signaling and Interaction	long term depression	long term depression of perirhinal cortex	0.000218	HTT, SRCIN1	2
Cell-To-Cell Signaling and Interaction	long-term potentiation	long-term potentiation of amygdala	0.000218	GRIN1, NTRK2	2
Cell-To-Cell Signaling and Interaction	long-term potentiation	long-term potentiation of mossy fiber synapse	0.000218	GRM1, GRM5	2
Cellular Assembly and Organization	sprouting	sprouting of serotonergic neurons	0.000218	BDNF, NTRK2	2
Cellular Assembly and Organization	turnover	turnover of synaptic vesicles	0.000218	CACNA1A, STX1B	2
Cellular Development	sprouting	sprouting of serotonergic neurons	0.000218	BDNF, NTRK2	2
Cellular Function and Maintenance	sprouting	sprouting of serotonergic neurons	0.000218	BDNF, NTRK2	2
Cellular Growth and Proliferation	sprouting	sprouting of serotonergic neurons	0.000218	BDNF, NTRK2	2
Embryonic Development	formation	formation of ocular dominance patch	0.000218	BDNF, NTRK2	2
Nervous System Development and Function	excitatory postsynaptic potential	excitatory postsynaptic potential of synapse	0.000218	BDNF, NTRK2	2
Nervous System Development and Function	formation	formation of ocular dominance patch	0.000218	BDNF, NTRK2	2
Nervous System Development and Function	long term depression	long term depression of dopaminergic neurons	0.000218	BDNF, NTRK2	2
Nervous System Development and Function	long term depression	long term depression of medium spiny neurons	0.000218	BDNF, GRM5	2
Nervous System Development and Function	long term depression	long term depression of perirhinal cortex	0.000218	HTT, SRCIN1	2
Nervous System Development and Function	long-term potentiation	long-term potentiation of amygdala	0.000218	GRIN1, NTRK2	2
Nervous System Development and Function	long-term potentiation	long-term potentiation of mossy fiber synapse	0.000218	GRM1, GRM5	2
Nervous System Development and Function	quantity	quantity of medium spiny neurons	0.000218	BDNF, HTT	2
Nervous System Development and Function	quantity	quantity of projection neurons	0.000218	BDNF, HTT	2
Nervous System Development and Function	spinal reflex	spinal reflex of spinal cord	0.000218	BDNF, NTRK2	2
Nervous System Development and Function	sprouting	sprouting of serotonergic neurons	0.000218	BDNF, NTRK2	2
Nervous System Development and Function	survival	survival of medium spiny neurons	0.000218	BDNF, HTT	2
Nervous System Development and Function	turnover	turnover of synaptic vesicles	0.000218	CACNA1A, STX1B	2
Organ Development	formation	formation of ocular dominance patch	0.000218	BDNF, NTRK2	2
Organ Morphology	quantity	quantity of medium spiny neurons	0.000218	BDNF, HTT	2
Organismal Development	formation	formation of ocular dominance patch	0.000218	BDNF, NTRK2	2
Organismal Development	relaxation	relaxation of mice	0.000218	ATP1A1, ATP1A2	2
Organismal Injury and Abnormalities	pelvic tumor	pelvic tumor	0.000218	ACTN4, APBA1, ATP1A2, ATP2B4, BSN, C1QC, CACNA1A, CACNA1E, CAMK2G, CCT2, CCT5, CCT6A, CD47, CKB, COX5A, CRMP1, CSNK2A1, CTNNA2, DCLK1, DDX1, DDX3X, DHX9, DLST, DNAJA3, EDC4, FASN, FLII, FUS, GABRA1, GLS, GPM6A, GPR39, GRIA1, GRIA2, GRIK2, GRM1, GRM5, HELB, HK1, HTR2A, IGF1, INA, KCNAB2, KIF21B, LGI3, MAG, NDUFA9, NDUFS1, NEFM, NETO2, NTRK2, PC, PDIA6, PITPNM2, PKM, PPFIA3, PPP2CA, PRKCA, PTN, RAB…	85
Tissue Development	formation	formation of ocular dominance patch	0.000218	BDNF, NTRK2	2
Tissue Development	sprouting	sprouting of serotonergic neurons	0.000218	BDNF, NTRK2	2
Tissue Morphology	quantity	quantity of medium spiny neurons	0.000218	BDNF, HTT	2
Tissue Morphology	quantity	quantity of projection neurons	0.000218	BDNF, HTT	2
Cancer	upper gastrointestinal tract cancer	upper gastrointestinal tract cancer	0.000221	ACOX3, APBA1, ATP2B2, ATP6V1E1, BSN, C1QC, CACNA1A, CACNA1E, CANX, CAPN1, COX4I1, CRMP1, CRTC1, DBT, DDX3X, DPYSL3, EWSR1, FASN, FUS, GLS, GPR50, GRIA1, GRID2, GRIK2, GRM1, GRM5, HK1, LGI3, NEFM, NLGN2, NTRK2, PC, PKM, PTN, SIRT2, SPTBN1, TRIO, TUBB3, TUBB4A, TUBB4B, USP24, VCP, WNK1	43
Gastrointestinal Disease	upper gastrointestinal tract cancer	upper gastrointestinal tract cancer	0.000221	ACOX3, APBA1, ATP2B2, ATP6V1E1, BSN, C1QC, CACNA1A, CACNA1E, CANX, CAPN1, COX4I1, CRMP1, CRTC1, DBT, DDX3X, DPYSL3, EWSR1, FASN, FUS, GLS, GPR50, GRIA1, GRID2, GRIK2, GRM1, GRM5, HK1, LGI3, NEFM, NLGN2, NTRK2, PC, PKM, PTN, SIRT2, SPTBN1, TRIO, TUBB3, TUBB4A, TUBB4B, USP24, VCP, WNK1	43
Organismal Injury and Abnormalities	upper gastrointestinal tract cancer	upper gastrointestinal tract cancer	0.000221	ACOX3, APBA1, ATP2B2, ATP6V1E1, BSN, C1QC, CACNA1A, CACNA1E, CANX, CAPN1, COX4I1, CRMP1, CRTC1, DBT, DDX3X, DPYSL3, EWSR1, FASN, FUS, GLS, GPR50, GRIA1, GRID2, GRIK2, GRM1, GRM5, HK1, LGI3, NEFM, NLGN2, NTRK2, PC, PKM, PTN, SIRT2, SPTBN1, TRIO, TUBB3, TUBB4A, TUBB4B, USP24, VCP, WNK1	43
Cardiovascular System Development and Function	function	function of heart	0.000222	ATP1A1, ATP1A2, ATP2A2, BDNF, CAMK2D, IGF1, NEDD4L, PPP1CA, PRKCA, SLC2A1	10
Organ Development	function	function of heart	0.000222	ATP1A1, ATP1A2, ATP2A2, BDNF, CAMK2D, IGF1, NEDD4L, PPP1CA, PRKCA, SLC2A1	10
Cancer	malignant neoplasm of large intestine	malignant neoplasm of large intestine	0.000223	ACAT1, ACO2, ACOX3, APBA1, ARHGEF7, ATP1A1, ATP1A2, ATP1A3, ATP2A2, ATP2B2, ATP2B4, ATP6V0A1, ATP6V1E1, ATP6V1F, BASP1, BDNF, BSN, C1QB, C1QC, CACNA1A, CACNA1E, CAMK2D, CANX, CAPN1, CAPRIN1, CCT2, CCT5, CCT6A, CFL1, CMPK1, COX6C, CPSF6, CRMP1, CRTC1, CSNK2A1, CTNNA2, DBT, DCLK1, DDX17, DDX5, DHX9, DLD, DLST, DNM1, DPYSL2, DPYSL3, DYNC1LI1, EDC4, EPB41L1, EWSR1, FASN, FLII, GLS, GNB1, GPM6A, GPR39…	125
Gastrointestinal Disease	malignant neoplasm of large intestine	malignant neoplasm of large intestine	0.000223	ACAT1, ACO2, ACOX3, APBA1, ARHGEF7, ATP1A1, ATP1A2, ATP1A3, ATP2A2, ATP2B2, ATP2B4, ATP6V0A1, ATP6V1E1, ATP6V1F, BASP1, BDNF, BSN, C1QB, C1QC, CACNA1A, CACNA1E, CAMK2D, CANX, CAPN1, CAPRIN1, CCT2, CCT5, CCT6A, CFL1, CMPK1, COX6C, CPSF6, CRMP1, CRTC1, CSNK2A1, CTNNA2, DBT, DCLK1, DDX17, DDX5, DHX9, DLD, DLST, DNM1, DPYSL2, DPYSL3, DYNC1LI1, EDC4, EPB41L1, EWSR1, FASN, FLII, GLS, GNB1, GPM6A, GPR39…	125
Organismal Injury and Abnormalities	malignant neoplasm of large intestine	malignant neoplasm of large intestine	0.000223	ACAT1, ACO2, ACOX3, APBA1, ARHGEF7, ATP1A1, ATP1A2, ATP1A3, ATP2A2, ATP2B2, ATP2B4, ATP6V0A1, ATP6V1E1, ATP6V1F, BASP1, BDNF, BSN, C1QB, C1QC, CACNA1A, CACNA1E, CAMK2D, CANX, CAPN1, CAPRIN1, CCT2, CCT5, CCT6A, CFL1, CMPK1, COX6C, CPSF6, CRMP1, CRTC1, CSNK2A1, CTNNA2, DBT, DCLK1, DDX17, DDX5, DHX9, DLD, DLST, DNM1, DPYSL2, DPYSL3, DYNC1LI1, EDC4, EPB41L1, EWSR1, FASN, FLII, GLS, GNB1, GPM6A, GPR39…	125
Cardiovascular Disease	stroke	stroke	0.000224	GABRA1, GRIA1, NTRK2, SLC1A2, SNAP25, TUBB3, TUBB4A, TUBB4B	8
Neurological Disease	stroke	stroke	0.000224	GABRA1, GRIA1, NTRK2, SLC1A2, SNAP25, TUBB3, TUBB4A, TUBB4B	8
Organismal Injury and Abnormalities	stroke	stroke	0.000224	GABRA1, GRIA1, NTRK2, SLC1A2, SNAP25, TUBB3, TUBB4A, TUBB4B	8
Cell Death and Survival	cell death	cell death of leukocyte cell lines	0.000228	DNAJA3, FUS, GLS, GRID2, HK1, IGF1, SLC2A1, TGFB2, YWHAG	9
Nervous System Development and Function	morphology	morphology of forebrain	0.000234	ATP1A2, BDNF, CSNK2A1, DCLK1, HTT, IGF1, REST, SLC12A6, SLC1A2, TRIO	10
Organ Morphology	morphology	morphology of forebrain	0.000234	ATP1A2, BDNF, CSNK2A1, DCLK1, HTT, IGF1, REST, SLC12A6, SLC1A2, TRIO	10
Organismal Development	morphology	morphology of forebrain	0.000234	ATP1A2, BDNF, CSNK2A1, DCLK1, HTT, IGF1, REST, SLC12A6, SLC1A2, TRIO	10
Neurological Disease	Ohtahara syndrome	Ohtahara syndrome	0.000239	DNM1, GABRA1, HTR2A, SLC12A5, SLC25A22	5
Organismal Injury and Abnormalities	Ohtahara syndrome	Ohtahara syndrome	0.000239	DNM1, GABRA1, HTR2A, SLC12A5, SLC25A22	5

## Sheet: IPA protein mapping
Figure 4 - Source Data 2. Ingenuity Pathway Analysis. Tab 1 - IPA development and function; Tab 2 - IPA protein mapping.
Symbol	Entrez Gene Name	Location	Type(s)
ACAT1	acetyl-CoA acetyltransferase 1	Cytoplasm	enzyme
ACO2	aconitase 2	Cytoplasm	enzyme
ACOX3	acyl-CoA oxidase 3, pristanoyl	Cytoplasm	enzyme
ATP5H	ATP synthase, H+ transporting, mitochondrial Fo complex subunit D	Cytoplasm	enzyme
ATP6V1F	ATPase H+ transporting V1 subunit F	Cytoplasm	enzyme
COX4I1	cytochrome c oxidase subunit 4I1	Cytoplasm	enzyme
COX5A	cytochrome c oxidase subunit 5A	Cytoplasm	enzyme
COX6C	cytochrome c oxidase subunit 6C	Cytoplasm	enzyme
CRMP1	collapsin response mediator protein 1	Cytoplasm	enzyme
DBT	dihydrolipoamide branched chain transacylase E2	Cytoplasm	enzyme
DDX3X	DEAD-box helicase 3, X-linked	Cytoplasm	enzyme
DLD	dihydrolipoamide dehydrogenase	Cytoplasm	enzyme
DLST	dihydrolipoamide S-succinyltransferase	Cytoplasm	enzyme
DNM1	dynamin 1	Cytoplasm	enzyme
DPYSL2	dihydropyrimidinase like 2	Cytoplasm	enzyme
DPYSL3	dihydropyrimidinase like 3	Cytoplasm	enzyme
FASN	fatty acid synthase	Cytoplasm	enzyme
GLS	glutaminase	Cytoplasm	enzyme
MDH2	malate dehydrogenase 2	Cytoplasm	enzyme
NARS	asparaginyl-tRNA synthetase	Cytoplasm	enzyme
NDUFA2	NADH:ubiquinone oxidoreductase subunit A2	Cytoplasm	enzyme
NDUFA4	NDUFA4, mitochondrial complex associated	Cytoplasm	enzyme
NDUFA8	NADH:ubiquinone oxidoreductase subunit A8	Cytoplasm	enzyme
NDUFA9	NADH:ubiquinone oxidoreductase subunit A9	Cytoplasm	enzyme
NDUFS1	NADH:ubiquinone oxidoreductase core subunit S1	Cytoplasm	enzyme
NDUFS5	NADH:ubiquinone oxidoreductase subunit S5	Cytoplasm	enzyme
NDUFS8	NADH:ubiquinone oxidoreductase core subunit S8	Cytoplasm	enzyme
NEDD4L	neural precursor cell expressed, developmentally down-regulated 4-like, E3 ubiquitin protein ligase	Cytoplasm	enzyme
PC	pyruvate carboxylase	Cytoplasm	enzyme
PDIA6	protein disulfide isomerase family A member 6	Cytoplasm	enzyme
PITPNM2	phosphatidylinositol transfer protein membrane associated 2	Cytoplasm	enzyme
PPIA	peptidylprolyl isomerase A	Cytoplasm	enzyme
RAB11B	RAB11B, member RAS oncogene family	Cytoplasm	enzyme
RAB2A	RAB2A, member RAS oncogene family	Cytoplasm	enzyme
RTCB	RNA 2',3'-cyclic phosphate and 5'-OH ligase	Cytoplasm	enzyme
TRIM3	tripartite motif containing 3	Cytoplasm	enzyme
UQCR11	ubiquinol-cytochrome c reductase, complex III subunit XI	Cytoplasm	enzyme
VCP	valosin containing protein	Cytoplasm	enzyme
WWP1	WW domain containing E3 ubiquitin protein ligase 1	Cytoplasm	enzyme
YWHAZ	tyrosine 3-monooxygenase/tryptophan 5-monooxygenase activation protein zeta	Cytoplasm	enzyme
CAMK2D	calcium/calmodulin dependent protein kinase II delta	Cytoplasm	kinase
CAMK2G	calcium/calmodulin dependent protein kinase II gamma	Cytoplasm	kinase
CCT2	chaperonin containing TCP1 subunit 2	Cytoplasm	kinase
CKB	creatine kinase B	Cytoplasm	kinase
CKMT1A/CKMT1B	creatine kinase, mitochondrial 1B	Cytoplasm	kinase
HK1	hexokinase 1	Cytoplasm	kinase
PACSIN1	protein kinase C and casein kinase substrate in neurons 1	Cytoplasm	kinase
PKM	pyruvate kinase, muscle	Cytoplasm	kinase
PRKCA	protein kinase C alpha	Cytoplasm	kinase
TRIO	trio Rho guanine nucleotide exchange factor	Cytoplasm	kinase
WNK1	WNK lysine deficient protein kinase 1	Cytoplasm	kinase
ARHGEF7	Rho guanine nucleotide exchange factor 7	Cytoplasm	other
CANX	calnexin	Cytoplasm	other
CCT5	chaperonin containing TCP1 subunit 5	Cytoplasm	other
CCT6A	chaperonin containing TCP1 subunit 6A	Cytoplasm	other
DCTN2	dynactin subunit 2	Cytoplasm	other
DNAJA3	DnaJ heat shock protein family (Hsp40) member A3	Cytoplasm	other
DYNC1LI1	dynein cytoplasmic 1 light intermediate chain 1	Cytoplasm	other
EDC4	enhancer of mRNA decapping 4	Cytoplasm	other
INA	internexin neuronal intermediate filament protein alpha	Cytoplasm	other
JAGN1	jagunal homolog 1	Cytoplasm	other
KIF21B	kinesin family member 21B	Cytoplasm	other
RAB11FIP5	RAB11 family interacting protein 5	Cytoplasm	other
RAB3IP	RAB3A interacting protein	Cytoplasm	other
SRCIN1	SRC kinase signaling inhibitor 1	Cytoplasm	other
TCP1	t-complex 1	Cytoplasm	other
TUBB3	tubulin beta 3 class III	Cytoplasm	other
TUBB4A	tubulin beta 4A class IVa	Cytoplasm	other
TUBB4B	tubulin beta 4B class IVb	Cytoplasm	other
YWHAE	tyrosine 3-monooxygenase/tryptophan 5-monooxygenase activation protein epsilon	Cytoplasm	other
YWHAG	tyrosine 3-monooxygenase/tryptophan 5-monooxygenase activation protein gamma	Cytoplasm	other
YWHAQ	tyrosine 3-monooxygenase/tryptophan 5-monooxygenase activation protein theta	Cytoplasm	other
CAPN1	calpain 1	Cytoplasm	peptidase
PPP1CA	protein phosphatase 1 catalytic subunit alpha	Cytoplasm	phosphatase
PPP2CA	protein phosphatase 2 catalytic subunit alpha	Cytoplasm	phosphatase
ACTN4	actinin alpha 4	Cytoplasm	transcription regulator
HTT	huntingtin	Cytoplasm	transcription regulator
APBA1	amyloid beta precursor protein binding family A member 1	Cytoplasm	transporter
ATP2A2	ATPase sarcoplasmic/endoplasmic reticulum Ca2+ transporting 2	Cytoplasm	transporter
ATP5B	ATP synthase, H+ transporting, mitochondrial F1 complex, beta polypeptide	Cytoplasm	transporter
ATP5C1	ATP synthase, H+ transporting, mitochondrial F1 complex, gamma polypeptide 1	Cytoplasm	transporter
ATP5O	ATP synthase, H+ transporting, mitochondrial F1 complex, O subunit	Cytoplasm	transporter
ATP6V0A1	ATPase H+ transporting V0 subunit a1	Cytoplasm	transporter
ATP6V0D1	ATPase H+ transporting V0 subunit d1	Cytoplasm	transporter
ATP6V1E1	ATPase H+ transporting V1 subunit E1	Cytoplasm	transporter
NDUFA10	NADH:ubiquinone oxidoreductase subunit A10	Cytoplasm	transporter
SEC23A	Sec23 homolog A, coat complex II component	Cytoplasm	transporter
SFXN3	sideroflexin 3	Cytoplasm	transporter
SLC25A11	solute carrier family 25 member 11	Cytoplasm	transporter
SLC25A22	solute carrier family 25 member 22	Cytoplasm	transporter
SLC25A3	solute carrier family 25 member 3	Cytoplasm	transporter
SLC8A2	solute carrier family 8 member A2	Cytoplasm	transporter
SYT1	synaptotagmin 1	Cytoplasm	transporter
BDNF	brain derived neurotrophic factor	Extracellular Space	growth factor
IGF1	insulin like growth factor 1	Extracellular Space	growth factor
PTN	pleiotrophin	Extracellular Space	growth factor
TGFB2	transforming growth factor beta 2	Extracellular Space	growth factor
HMCN2	hemicentin 2	Extracellular Space	other
LGI3	leucine rich repeat LGI family member 3	Extracellular Space	other
C1QA	complement C1q A chain	Extracellular Space	peptidase
C1QB	complement C1q B chain	Extracellular Space	peptidase
C1QC	complement C1q C chain	Extracellular Space	peptidase
DDX1	DEAD-box helicase 1	Nucleus, cytoplasm	enzyme
DDX17	DEAD-box helicase 17	Nucleus, cytoplasm	enzyme
DDX5	DEAD-box helicase 5	Nucleus, cytoplasm	enzyme
DHX9	DExH-box helicase 9	Nucleus, cytoplasm	enzyme
HELB	DNA helicase B	Nucleus, cytoplasm	enzyme
RNF8	ring finger protein 8	Nucleus, cytoplasm	enzyme
CMPK1	cytidine/uridine monophosphate kinase 1	Nucleus, cytoplasm	kinase
CSNK2A1	casein kinase 2 alpha 1	Nucleus, cytoplasm	kinase
STK39	serine/threonine kinase 39	Nucleus, cytoplasm	kinase
CFL1	cofilin 1	Nucleus, cytoplasm	other
CPSF6	cleavage and polyadenylation specific factor 6	Nucleus, cytoplasm	other
EWSR1	EWS RNA binding protein 1	Nucleus, cytoplasm	other
FLII	FLII, actin remodeling protein	Nucleus, cytoplasm	other
NUDT21	nudix hydrolase 21	Nucleus, cytoplasm	other
SFPQ	splicing factor proline and glutamine rich	Nucleus, cytoplasm	other
SNRPA	small nuclear ribonucleoprotein polypeptide A	Nucleus, cytoplasm	other
BASP1	brain abundant membrane attached signal protein 1	Nucleus, cytoplasm	transcription regulator
CRTC1	CREB regulated transcription coactivator 1	Nucleus, cytoplasm	transcription regulator
FUS	FUS RNA binding protein	Nucleus, cytoplasm	transcription regulator
GTF2I	general transcription factor IIi	Nucleus, cytoplasm	transcription regulator				43
REST	RE1 silencing transcription factor	Nucleus	transcription regulator
SIRT2	sirtuin 2	Nucleus	transcription regulator
STRN3	striatin 3	Nucleus	transcription regulator
PRRT2	proline rich transmembrane protein 2	Plasma Membrane	other
USP24	ubiquitin specific peptidase 24	Plasma Membrane	peptidase
GNB1	G protein subunit beta 1	Plasma Membrane	enzyme
NLGN2	neuroligin 2	Plasma Membrane	enzyme
RAP2B	RAP2B, member of RAS oncogene family	Plasma Membrane	enzyme
ADGRL2	adhesion G protein-coupled receptor L2	Plasma Membrane	G-protein coupled receptor
ADORA3	adenosine A3 receptor	Plasma Membrane	G-protein coupled receptor
GPR39	G protein-coupled receptor 39	Plasma Membrane	G-protein coupled receptor
GPR50	G protein-coupled receptor 50	Plasma Membrane	G-protein coupled receptor
GRM1	glutamate metabotropic receptor 1	Plasma Membrane	G-protein coupled receptor
GRM5	glutamate metabotropic receptor 5	Plasma Membrane	G-protein coupled receptor
HTR2A	5-hydroxytryptamine receptor 2A	Plasma Membrane	G-protein coupled receptor
OXTR	oxytocin receptor	Plasma Membrane	G-protein coupled receptor
CACNA1A	calcium voltage-gated channel subunit alpha1 A	Plasma Membrane	ion channel
CACNA1E	calcium voltage-gated channel subunit alpha1 E	Plasma Membrane	ion channel
FXYD7	FXYD domain containing ion transport regulator 7	Plasma Membrane	ion channel
GABRA1	gamma-aminobutyric acid type A receptor alpha1 subunit	Plasma Membrane	ion channel
GPM6A	glycoprotein M6A	Plasma Membrane	ion channel
GRIA1	glutamate ionotropic receptor AMPA type subunit 1	Plasma Membrane	ion channel
GRIA2	glutamate ionotropic receptor AMPA type subunit 2	Plasma Membrane	ion channel
GRID2	glutamate ionotropic receptor delta type subunit 2	Plasma Membrane	ion channel
GRIK2	glutamate ionotropic receptor kainate type subunit 2	Plasma Membrane	ion channel
GRIN1	glutamate ionotropic receptor NMDA type subunit 1	Plasma Membrane	ion channel
KCNAB2	potassium voltage-gated channel subfamily A regulatory beta subunit 2	Plasma Membrane	ion channel
DCLK1	doublecortin like kinase 1	Plasma Membrane	kinase
NTRK2	neurotrophic receptor tyrosine kinase 2	Plasma Membrane	kinase
BSN	bassoon presynaptic cytomatrix protein	Plasma Membrane	other
CAPRIN1	cell cycle associated protein 1	Plasma Membrane	other
CTNNA2	catenin alpha 2	Plasma Membrane	other
EPB41L1	erythrocyte membrane protein band 4.1 like 1	Plasma Membrane	other
MAG	myelin associated glycoprotein	Plasma Membrane	other
NEFM	neurofilament, medium polypeptide	Plasma Membrane	other
NETO2	neuropilin and tolloid like 2	Plasma Membrane	other
SPTBN1	spectrin beta, non-erythrocytic 1	Plasma Membrane	other
STMN2	stathmin 2	Plasma Membrane	other
STOML2	stomatin like 2	Plasma Membrane	other
STX1B	syntaxin 1B	Plasma Membrane	other
SYNGR3	synaptogyrin 3	Plasma Membrane	other
TNR	tenascin R	Plasma Membrane	other
PPFIA3	PTPRF interacting protein alpha 3	Plasma Membrane	phosphatase
CD47	CD47 molecule	Plasma Membrane	transmembrane receptor
AP2B1	adaptor related protein complex 2 beta 1 subunit	Plasma Membrane	transporter
ATP1A1	ATPase Na+/K+ transporting subunit alpha 1	Plasma Membrane	transporter
ATP1A2	ATPase Na+/K+ transporting subunit alpha 2	Plasma Membrane	transporter
ATP1A3	ATPase Na+/K+ transporting subunit alpha 3	Plasma Membrane	transporter
ATP2B2	ATPase plasma membrane Ca2+ transporting 2	Plasma Membrane	transporter
ATP2B4	ATPase plasma membrane Ca2+ transporting 4	Plasma Membrane	transporter
SLC12A5	solute carrier family 12 member 5	Plasma Membrane	transporter
SLC12A6	solute carrier family 12 member 6	Plasma Membrane	transporter
SLC12A9	solute carrier family 12 member 9	Plasma Membrane	transporter
SLC1A2	solute carrier family 1 member 2	Plasma Membrane	transporter
SLC1A3	solute carrier family 1 member 3	Plasma Membrane	transporter
SLC2A1	solute carrier family 2 member 1	Plasma Membrane	transporter
SLC44A1	solute carrier family 44 member 1	Plasma Membrane	transporter
SLC4A10	solute carrier family 4 member 10	Plasma Membrane	transporter
SNAP25	synaptosome associated protein 25	Plasma Membrane	transporter
