# Supplementary material for: Native KCC2 interactome reveals PACSIN1 as a critical regulator of synaptic inhibition
Source: eLife. 2017 Oct 13;6:e28270. doi: 10.7554/eLife.28270 (PMC5640428; doi:10.7554/eLife.28270)
Supplement: Figure 5—source data 1. [file elife-28270-fig5-data1.xlsx]

## Sheet: Allen Human brain
Figure 5 - Source data 1. Human brain RNAseq data from the Allan Brain Atlas for receptor trafficking node.
donor_id		13058	12833		13058	12833		13058	12833		13058	12833	12835	12960	13060	12820	12834	12888	12837	12879	12880	12886	12288	263195015	12296	12889	12890	12830	12836	12980	12298	12841	12981	12289	12831	12299	12832	13057	12300	12290	12302	12303	12304		13058	12833	12835	12960	13060
donor_name		H376.IIA.51	H376.IIA.50		H376.IIA.51	H376.IIA.50		H376.IIA.51	H376.IIA.50		H376.IIA.51	H376.IIA.50	H376.IIB.50	H376.IIB.51	H376.IIB.52	H376.IIIA.50	H376.IIIA.51	H376.IIIA.52	H376.IIIB.51	H376.IIIB.52	H376.IIIB.53	H376.IV.54	H376.IV.50	H376.V.53	H376.VI.50	H376.VI.51	H376.VI.52	H376.VIII.51	H376.VIII.52	H376.VIII.54	H376.VIII.50	H376.IX.51	H376.IX.52	H376.IX.50	H376.X.51	H376.X.50	H376.X.52	H376.XI.60	H376.XI.50	H376.XI.52	H376.XI.53	H376.XI.54	H376.XI.56		H376.IIA.51	H376.IIA.50	H376.IIB.50	H376.IIB.51	H376.IIB.52
age		8 pcw	9 pcw		8 pcw	9 pcw		8 pcw	9 pcw		8 pcw	9 pcw	12 pcw	12 pcw	12 pcw	13 pcw	13 pcw	13 pcw	16 pcw	16 pcw	17 pcw	21 pcw	24 pcw	37 pcw	4 mos	4 mos	4 mos	1 yrs	3 yrs	3 yrs	4 yrs	8 yrs	8 yrs	11 yrs	13 yrs	15 yrs	19 yrs	21 yrs	23 yrs	30 yrs	36 yrs	37 yrs	40 yrs		8 pcw	9 pcw	12 pcw	12 pcw	12 pcw
gender		M	M		M	M		M	M		M	M	F	F	F	M	F	M	M	M	F	M	M	M	M	M	M	F	F	M	M	M	M	F	F	M	F	F	M	F	M	M	F		M	M	F	F	F
structure_id		10552	10552		10551	10551		10550	10550		10361	10361	10361	10361	10361	10361	10361	10361	10361	10361	10361	10361	10361	10361	10361	10361	10361	10361	10361	10361	10361	10361	10361	10361	10361	10361	10361	10361	10361	10361	10361	10361	10361		10294	10294	10294	10294	10294
structure_acronym		CGE	CGE		LGE	LGE		MGE	MGE		AMY	AMY	AMY	AMY	AMY	AMY	AMY	AMY	AMY	AMY	AMY	AMY	AMY	AMY	AMY	AMY	AMY	AMY	AMY	AMY	AMY	AMY	AMY	AMY	AMY	AMY	AMY	AMY	AMY	AMY	AMY	AMY	AMY		HIP	HIP	HIP	HIP	HIP
structure_name		caudal ganglionic eminence	caudal ganglionic eminence		lateral ganglionic eminence	lateral ganglionic eminence		medial ganglionic eminence	medial ganglionic eminence		amygdaloid complex	amygdaloid complex	amygdaloid complex	amygdaloid complex	amygdaloid complex	amygdaloid complex	amygdaloid complex	amygdaloid complex	amygdaloid complex	amygdaloid complex	amygdaloid complex	amygdaloid complex	amygdaloid complex	amygdaloid complex	amygdaloid complex	amygdaloid complex	amygdaloid complex	amygdaloid complex	amygdaloid complex	amygdaloid complex	amygdaloid complex	amygdaloid complex	amygdaloid complex	amygdaloid complex	amygdaloid complex	amygdaloid complex	amygdaloid complex	amygdaloid complex	amygdaloid complex	amygdaloid complex	amygdaloid complex	amygdaloid complex	amygdaloid complex		hippocampus (hippocampal formation)	hippocampus (hippocampal formation)	hippocampus (hippocampal formation)	hippocampus (hippocampal formation)	hippocampus (hippocampal formation)
CYTOSCAPE_GO_CELLULAR COMPONENT_ENDOCYTOSIS MODULE:
IPA ENDOCYTOSIS MODULE: ACTN4, AP2B1, ATP5B, ATP6V0D1, ATP6V1E1, ATP6V1F, CANX, CD47, CKB, DNM1, DPYSL2, GRIN1, HTT, NEDD4L, PACSIN1, PRKCA, SFPQ, SNAP25, SYT1
SLC12A5		0.584556	0.603949		2.04554	1.56108		0.910043	5.40243		3.50395	6.2309	2.17895	11.6624	9.7654	2.56259	5.37664	5.7195	4.41147	8.20298	2.97185	10.44	1.258	7.12358	37.2083	7.1445	28.4587	52.2798	4.84801	4.3839	17.7141	19.8747	58.2513	40.2749	26.4778	47.4586	71.8898	57.7785	10.7777	43.6226	42.3241	36.7831	31.4299		0.263385	1.4795	1.54027	1.57576	1.92371
ACTN4		21.5338	25.0884		20.1509	20.3089		18.3968	15.387		17.752	18.053	16.8011	11.0259	12.1253	14.9203	27.897	20.3361	21.0166	15.087	20.132	21.4041	23.9578	55.6915	30.3431	50.5759	24.1412	24.3653	38.0923	41.2518	13.8552	10.248	30.6167	12.2713	26.3261	25.2855	38.5524	23.2743	38.5871	24.7632	26.7412	18.3443	11.9596		21.6592	21.5545	11.8132	10.3047	11.677
AP2B1		73.6622	83.5924		85.4454	79.5075		85.4279	98.0301		120.192	108.226	75.101	122.442	108.037	105.046	95.2835	79.221	90.9609	116.43	60.3185	123.791	89.9523	72.1133	69.1853	50.6764	72.887	103.957	37.9837	38.3768	44.6056	56.2245	72.5535	80.2719	61.165	92.4283	86.9042	91.7815	47.5371	92.7515	79.6497	75.2961	35.5114		76.1311	111.557	101.054	116.173	98.5121
ATP5B		346.669	377.135		320.587	298.278		399.603	301.842		413.754	336.098	365.424	319.878	272.344	248.744	333.98	273.194	331.864	260.438	214.774	241.968	311.264	197.44	225.989	167.445	213.997	278.5	147.729	150.959	301.59	269.479	203.319	268.11	202.881	259.683	358.811	305.03	161.266	367.29	317.128	246.293	231.638		330.044	314.185	324.558	318.226	247.717
ATP6V0D1		38.1047	30.418		42.2595	30.3491		41.9085	32.1999		62.1074	41.381	54.3902	64.6168	54.7035	47.307	55.3847	40.8532	67.2887	46.1894	36.5516	53.4546	48.9019	40.5336	100.67	44.9045	90.0155	130.241	43.6743	41.254	125.699	73.5531	156.49	119.283	71.5842	94.1984	214.412	132.024	56.3465	160.946	132.847	70.9816	60.8607		44.6815	39.7273	54.592	53.5284	44.1213
ATP6V1E1		15.6715	14.6716		14.8022	12.9149		16.8857	13.8778		21.6972	16.8094	19.6587	21.5922	25.1799	15.063	18.6748	17.5274	22.0282	19.6583	13.3436	22.5829	18.9991	26.4465	50.0569	21.6732	42.6521	65.0692	39.0704	27.5512	112.678	84.3559	78.3662	99.728	63.6587	74.758	90.2661	97.2503	39.0361	117.164	89.8938	85.696	101.941		13.7734	15.158	25.8975	19.0265	21.201
ATP6V1F		111.188	110.599		96.1073	97.1559		116.189	85.425		169.274	114.574	145.184	162.537	154.62	89.8629	118.524	132.139	160.817	103.162	77.3191	89.6778	105.185	137.036	163.892	72.6139	159.271	118.208	124.417	82.1355	387.737	138.141	275.177	156.923	113.922	104.128	184.582	138.781	77.4713	164.17	150.567	96.9406	237.083		107.591	104.505	148.699	118.511	113.753
CANX		88.9695	86.509		78.6348	68.8706		93.4525	83.549		78.833	83.9897	81.371	73.9034	86.1747	71.1262	57.6307	76.9413	55.3771	76.4721	47.4165	62.9044	88.835	78.4511	59.9159	88.8377	69.9047	70.6676	76.457	71.919	42.4647	71.6915	91.7299	73.9751	61.9355	88.4762	45.4414	106.603	78.2907	61.9919	61.8647	65.8329	63.5907		115.116	99.6546	101.095	90.1506	84.3756
CD47		5.3057	6.23564		6.84072	9.68001		5.97764	11.4484		5.50033	7.01983	8.24295	10.8525	13.162	16.5567	7.62587	5.97705	9.66351	13.1363	9.60352	17.1894	9.90923	12.3354	13.9332	9.50556	21.6062	27.4117	11.1258	10.8315	16.4205	24.2178	25.9379	25.0832	24.1816	33.5018	14.2899	37.6026	18.1232	19.971	18.2863	25.9742	22.4523		8.66804	11.4589	17.2655	14.7563	14.8345
CKB		620.894	665.234		575.03	468.711		585.548	369.629		361.53	421.271	462.935	237.253	210.86	333.766	445.214	386.497	441.019	158.046	344.167	184.013	337.086	611.65	460.385	394.262	382.293	319.424	332.165	506.975	412.749	282.009	520.796	323.506	337.402	252.417	503.396	381.868	374.167	393.318	440.548	272.444	401.826		467.695	465.198	263.3	333.231	309.09
DNM1		3.1775	2.18711		9.95157	11.6085		5.25447	11.34		13.24	6.24557	3.56448	10.462	12.2251	13.0866	12.1657	8.49978	13.9542	17.5073	10.4908	23.9081	5.95519	15.7032	99.3479	18.5142	63.7013	122.968	15.303	19.6652	58.2447	40.7503	156.02	82.459	79.2223	129.145	216.148	59.4813	39.1755	137.28	115.733	91.2797	33.9632		2.64898	4.11208	5.69114	4.63707	8.05872
DPYSL2		177.448	207.357		173.002	166.999		187.875	193.582		194.139	217.592	142.86	195.499	181.514	228.961	198.949	169.526	244.878	196.839	159.298	241.552	219.443	132.464	79.9223	67.159	113.169	117.181	76.5043	76.738	93.8908	138.067	150.63	156.818	147.414	181.988	147.024	165.665	144.044	143.484	133.832	144.515	81.4598		122.331	176.072	137.635	176.435	173.306
GRIN1		2.11287	0.979641		5.29419	5.16493		2.25057	6.73317		9.70439	6.90972	5.94995	18.3455	14.8614	16.9678	17.8832	13.3689	11.971	21.196	15.3472	41.6819	4.42969	26.1375	116.274	20.7479	71.4549	112.184	16.5739	24.5216	32.3938	27.3943	125.987	43.8357	51.6464	72.8022	148.013	83.681	30.697	80.3022	78.3769	51.146	30.1565		1.01906	3.96972	6.33159	5.83014	10.2677
HTT		4.98756	5.73016		6.55637	5.79364		5.16087	6.54268		4.73697	6.13064	5.46159	6.16161	5.33488	10.0571	8.5071	5.71737	5.99171	7.86275	7.28512	8.8077	6.14069	3.6684	9.8665	5.98053	10.0998	14.9339	3.81223	3.75412	2.86361	6.22011	10.2809	6.95727	7.66908	11.7217	13.722	10.8702	5.67578	10.9095	11.5567	9.70034	2.77131		4.32163	7.29031	4.22874	5.89611	6.71606
NEDD4L		54.1403	63.5149		63.0841	58.4093		54.9651	52.9988		37.2316	51.471	39.9423	44.2505	34.8896	52.9903	48.5948	42.4145	45.4733	54.1142	45.966	40.3604	67.8609	7.08656	12.0489	3.61161	15.1259	19.1798	9.58863	7.10458	10.2187	9.99097	12.4763	13.1578	11.9522	19.1471	10.4556	21.0579	9.37699	11.4724	10.3847	14.0206	20.9716		13.9301	28.7201	21.9211	35.9901	33.7095
PACSIN1		0.321257	0.151508		0.946927	0.711697		0.29225	1.8178		0.936889	1.1745	1.07159	3.99347	2.76845	3.60838	2.60029	2.66408	2.31875	4.0552	2.83114	7.84938	0.975379	17.9361	121.329	23.4175	84.5678	119.535	28.7696	20.083	54.6302	90.3465	124.62	96.5656	100.193	100.23	198.517	97.1283	41.3005	130.65	126.423	86.5193	52.7086		0.166083	0.490083	0.883147	0.796818	1.22824
PRKCA		2.74673	5.32388		3.30691	4.64665		1.70513	4.8452		4.08746	7.1254	3.1242	4.39407	3.69496	3.9566	6.34807	4.95176	1.25399	4.91933	7.07644	7.32729	9.0014	3.57858	3.71071	3.74799	5.00951	12.294	1.94469	3.18605	0.433661	2.59068	7.53041	4.0967	4.38868	9.54706	3.91378	6.15155	7.87277	3.87878	8.11448	3.91603	0.641687		1.55146	7.46086	3.14954	6.06387	5.39893
SNAP25		18.973	8.27533		24.7208	15.4706		14.2074	20.4741		30.8441	20.6463	22.6836	37.8524	59.4461	47.8755	32.6702	32.8462	36.3646	59.7132	33.7488	74.5491	39.0354	48.9768	365.136	30.8389	252.009	497.824	40.9584	46.3109	476.086	452.214	421.571	572.158	312.527	670.579	512.324	545.064	170.082	656.075	540.14	486.89	583.911		7.00835	15.5624	43.6519	42.0333	72.8535
SFPQ		84.8441	68.5521		88.0402	59.2445		77.9022	56.0655		58.4648	47.7748	70.4394	34.4151	59.4004	70.803	52.5748	80.7538	40.8143	70.3675	93.9211	49.9472	59.0351	14.4209	23.3638	27.3843	26.5759	17.8804	16.5963	24.0867	16.0231	17.0814	23.7822	22.2823	19.3889	22.1107	14.0843	18.2073	23.909	16.6687	20.618	32.6393	18.3156		69.0643	40.3011	51.5171	45.3958	71.0387
SYT1		19.9026	14.5305		29.9928	23.4914		18.5838	43.5248		37.7101	39.1893	25.8762	58.2907	64.4092	56.3404	37.7939	37.6862	33.9848	68.4268	28.5823	77.1355	28.3822	23.7377	98.491	16.8301	105.746	214.061	16.6122	15.8638	71.2543	118.863	111.352	152.103	106.601	198.156	126.098	277.98	47.2449	174.795	146.182	152.235	60.9457		14.6219	42.4394	29.2149	52.6556	55.2802
RAB11FIP5		2.67381	3.88881		2.25678	3.17804		2.4866	2.72006		2.22657	3.00634	3.17615	2.79463	2.15551	3.33725	3.50732	2.11571	3.41535	2.71026	2.6568	2.97962	3.1559	9.95922	10.8137	7.28555	7.94431	12.8232	6.28406	4.51842	7.44164	8.4993	15.6766	10.6215	9.8961	12.6714	21.6827	15.6883	5.90426	14.913	14.0605	11.9105	7.42741		3.3997	6.31505	4.08503	5.02537	2.43081
CSNK2A1		32.9572	27.6182		31.9103	24.08		34.7336	28.6581		34.6616	29.8154	28.5571	33.7721	30.3693	25.9598	25.615	26.5049	26.1443	28.9153	22.813	25.7163	29.8763	13.8998	12.9295	13.5957	16.0314	15.2779	9.46815	11.4674	12.3899	14.948	15.2153	17.4281	13.1436	19.0292	11.7231	19.0474	12.0337	15.1273	12.5953	15.5981	9.52543		28.0665	32.5694	25.0024	34.9771	31.9665
YWHAG		202.257	171.644		230.827	165.378		209.89	193.037		293.589	241.617	199.763	326.664	384.313	323.107	241.916	274.81	185.904	400.725	208.804	394.816	206.143	87.8594	328.373	60.7477	282.68	419.853	68.9945	53.5406	204.419	223.294	539.522	385.908	191.132	441.884	295.269	456.794	121.189	336.157	296.292	266.452	224.421		151.499	195.949	232.686	256.898	314.064
YWHAQ		320.227	268.899		300.188	225.74		357.714	244.276		333.128	288.27	301.738	332.95	392.587	248.154	237.918	256.047	219.593	287.617	213.892	258.331	363.258	107.118	115.409	74.9988	133.884	124.174	82.9589	73.682	146.903	167.711	148.862	168.033	86.6299	151.724	92.4809	182.507	102.622	137.893	122.527	134.771	137.447		288.961	243.891	320.581	328.469	316.581
RAB11B		121.954	122.031		133.918	95.2962		117.91	84.1116		121.134	115.963	128.573	124.504	121.766	124.547	157.527	123.511	159.041	106.483	142.849	125.68	153.484	117.022	123.848	95.783	91.9043	76.4418	79.9113	102.15	83.153	47.708	118.631	54.417	69.8627	63.719	116.48	70.2521	85.0532	78.5129	84.7766	46.8706	61.7021		106.008	90.9896	99.493	94.7808	110.621
YWHAE		505.771	392.306		447.108	305.44		479.131	304.692		552.487	390.992	426.108	375.687	577.147	370.866	333.019	511.396	388.147	482.999	340.134	401.673	376.78	289.255	284.806	253.417	298.481	259.571	270.012	280.942	381.807	381.889	435.436	356.599	258.101	292.01	215.867	315.272	219.638	278.675	248.492	248.929	335.253		490.346	380.021	428.434	384.913	490.275
[truncated: 480 more columns]
